# Supplementary material for: Comparative Analysis of Developmental Transcriptome Maps of Arabidopsis thaliana and Solanum lycopersicum
Source: Genes (Basel). 2019 Jan 15;10(1):50. doi: 10.3390/genes10010050 (PMC6356586; doi:10.3390/genes10010050)
Supplement: Supplementary file 1 [file genes-10-00050-s001.zip]

Archive with 4 entries (3 files):
- genes-410128-supplementary_final/
- genes-410128-supplementary_final/genes-410128-supplementary_figures.rtf
- genes-410128-supplementary_final/Supplementary Table S8.xlsx
- genes-410128-supplementary_final/Supplementary Tables.xlsx
