# Supplementary material for: Comparative Analysis of Developmental Transcriptome Maps of Arabidopsis thaliana and Solanum lycopersicum
Source: Genes (Basel). 2019 Jan 15;10(1):50. doi: 10.3390/genes10010050 (PMC6356586; doi:10.3390/genes10010050)
Supplement: Supplementary file 1 [file genes-10-00050-s001.zip › genes-410128-supplementary_final/Supplementary Table S8.xlsx]

## Sheet: Table Description
Splice junctions detected in analyzed datasets
The table lists all detected splice junctions (introns).
For each intron it gives the name of parent gene (or N/A if intron can’t be assigned to any annotated gene), name of the scaffold, coordinates of donor and acceptor splice site (1-4 columns).
Columns 5-18 tell if the intron is found in specified dataset with specified filter. Last column (19) tells if the intron is annotated (1) or newly detected (0).

## Sheet: Table S8.1
	Chr	Start	End	Our	Our (F1)	Our (F2)	Selected	Selected (F1)	Selected (F2)	Stress	Stress (F1)	Stress (F2)	Fruit	Fruit (F1)	Fruit (F2)	Devel	Devel (F1)	Annotated
N\A	1	1321	3368	0	0	0	0	0	0	0	0	0	1	1	1	0	0	0
Solyc01g005000	1	1321	13176	0	0	0	0	0	0	0	0	0	1	1	0	0	0	0
N\A	1	1321	5387	0	0	0	0	0	0	0	0	0	1	1	1	1	0	0
Solyc01g005030	1	1412	50222	0	0	0	0	0	0	0	0	0	1	0	0	0	0	0
N\A	1	2166	6839	0	0	0	0	0	0	0	0	0	1	0	0	0	0	0
N\A	1	4798	45601	0	0	0	0	0	0	0	0	0	1	0	0	0	0	0
N\A	1	4806	5387	1	0	0	0	0	0	0	0	0	1	0	0	0	0	0
N\A	1	4810	5387	1	1	1	0	0	0	0	0	0	1	1	1	1	1	0
Solyc01g005000	1	5509	13176	0	0	0	0	0	0	0	0	0	1	0	0	0	0	0
N\A	1	5655	5803	0	0	0	0	0	0	0	0	0	1	0	0	0	0	0
N\A	1	5661	5803	1	0	0	1	0	0	0	0	0	1	1	1	1	0	0
N\A	1	5920	6865	0	0	0	0	0	0	0	0	0	1	1	1	0	0	0
N\A	1	5948	6865	0	0	0	0	0	0	0	0	0	1	0	0	0	0	0
N\A	1	6806	6865	0	0	0	0	0	0	0	0	0	1	0	0	0	0	0
N\A	1	7124	7295	0	0	0	0	0	0	0	0	0	1	0	0	0	0	0
N\A	1	7137	7295	0	0	0	0	0	0	0	0	0	1	0	0	0	0	0
Solyc01g005030	1	7510	50007	0	0	0	0	0	0	0	0	0	1	0	0	0	0	0
Solyc01g005020	1	7646	36273	0	0	0	0	0	0	0	0	0	1	0	0	0	0	0
Solyc01g005000	1	11919	14607	0	0	0	0	0	0	0	0	0	1	0	0	0	0	0
Solyc01g005000	1	13104	13195	0	0	0	0	0	0	0	0	0	1	0	0	0	0	0
Solyc01g005000	1	13104	13260	0	0	0	0	0	0	0	0	0	1	0	0	0	0	0
Solyc01g005000	1	13104	13176	1	1	1	1	1	1	1	1	1	1	1	1	1	1	1
Solyc01g005000	1	13382	13482	1	1	0	1	0	0	0	0	0	1	1	1	1	0	0
Solyc01g005000	1	13382	13460	1	1	1	1	1	1	1	1	1	1	1	1	1	1	1
Solyc01g005000	1	13384	13460	0	0	0	0	0	0	0	0	0	1	0	0	0	0	0
Solyc01g005000	1	13577	14668	0	0	0	0	0	0	0	0	0	1	0	0	0	0	0
Solyc01g005000	1	13589	14717	0	0	0	0	0	0	0	0	0	1	0	0	0	0	0
Solyc01g005000	1	13589	14759	0	0	0	0	0	0	0	0	0	1	1	0	0	0	0
Solyc01g005000	1	13662	13738	1	1	1	1	1	1	1	1	1	1	1	1	1	1	1
Solyc01g005000	1	13662	13750	0	0	0	0	0	0	0	0	0	1	0	0	0	0	0
Solyc01g005000	1	13772	14099	0	0	0	0	0	0	0	0	0	1	0	0	0	0	0
Solyc01g005000	1	13792	14032	0	0	0	0	0	0	0	0	0	1	0	0	0	0	0
Solyc01g005000	1	13797	14595	0	0	0	0	0	0	0	0	0	1	0	0	0	0	0
Solyc01g005000	1	13954	14061	0	0	0	0	0	0	0	0	0	1	0	0	0	0	0
Solyc01g005000	1	13954	14032	1	1	1	1	1	1	1	1	1	1	1	1	1	1	1
Solyc01g005000	1	14117	14127	0	0	0	0	0	0	0	0	0	1	0	0	0	0	0
Solyc01g005000	1	14142	14258	0	0	0	0	0	0	0	0	0	1	0	0	0	0	0
Solyc01g005000	1	14166	14867	0	0	0	0	0	0	0	0	0	1	0	0	0	0	0
Solyc01g005000	1	14244	14608	0	0	0	0	0	0	0	0	0	1	1	0	0	0	0
Solyc01g005000	1	14260	14698	0	0	0	0	0	0	0	0	0	1	1	0	0	0	0
Solyc01g005000	1	14260	14404	0	0	0	0	0	0	0	0	0	1	0	0	0	0	0
Solyc01g005000	1	14271	60192	0	0	0	0	0	0	0	0	0	1	0	0	0	0	0
Solyc01g005000	1	14287	14378	1	0	0	1	0	0	0	0	0	0	0	0	1	0	0
Solyc01g005000	1	14287	14383	1	0	0	0	0	0	0	0	0	0	0	0	0	0	0
Solyc01g005000	1	14287	14595	0	0	0	0	0	0	0	0	0	1	0	0	0	0	0
Solyc01g005000	1	14287	14601	0	0	0	0	0	0	0	0	0	1	0	0	0	0	0
Solyc01g005000	1	14287	14371	1	1	1	1	1	1	1	1	1	1	1	1	1	1	1
Solyc01g005000	1	14412	14608	0	0	0	0	0	0	0	0	0	1	0	0	0	0	0
Solyc01g005000	1	14425	14571	1	1	0	1	1	0	1	1	0	1	1	1	1	0	0
Solyc01g005000	1	14425	14501	1	1	1	1	1	1	1	1	1	1	1	1	1	1	1
Solyc01g005000	1	14602	14973	0	0	0	0	0	0	0	0	0	1	1	0	0	0	0
Solyc01g005000	1	14613	14677	0	0	0	0	0	0	0	0	0	1	0	0	0	0	0
Solyc01g005000	1	14625	14639	0	0	0	0	0	0	0	0	0	1	0	0	0	0	0
Solyc01g005000	1	14640	14709	0	0	0	0	0	0	0	0	0	1	0	0	0	0	0
Solyc01g005000	1	14640	14899	0	0	0	0	0	0	0	0	0	1	0	0	0	0	0
Solyc01g005000	1	14640	14698	0	0	0	0	0	0	0	0	0	1	1	1	0	0	0
Solyc01g005000	1	14658	14666	0	0	0	0	0	0	0	0	0	1	0	0	0	0	0
Solyc01g005000	1	14658	14677	0	0	0	0	0	0	0	0	0	1	1	1	0	0	0
Solyc01g005000	1	14660	14668	0	0	0	0	0	0	0	0	0	1	0	0	0	0	0
Solyc01g005000	1	14674	14775	0	0	0	0	0	0	0	0	0	1	1	1	0	0	0
Solyc01g005000	1	14678	14733	0	0	0	0	0	0	0	0	0	1	0	0	0	0	0
Solyc01g005000	1	14687	14777	0	0	0	0	0	0	0	0	0	1	0	0	0	0	0
Solyc01g005000	1	14713	14724	0	0	0	0	0	0	0	0	0	1	0	0	0	0	0
Solyc01g005000	1	14718	14795	0	0	0	0	0	0	0	0	0	1	1	0	0	0	0
Solyc01g005000	1	14745	14754	0	0	0	0	0	0	0	0	0	1	0	0	0	0	0
Solyc01g005000	1	14745	14756	0	0	0	0	0	0	0	0	0	1	1	0	0	0	0
Solyc01g005000	1	14789	14795	0	0	0	0	0	0	0	0	0	1	1	0	0	0	0
Solyc01g005000	1	14799	14804	0	0	0	0	0	0	0	0	0	1	1	0	0	0	0
Solyc01g005000	1	14805	14816	0	0	0	0	0	0	0	0	0	1	0	0	0	0	0
Solyc01g005000	1	14980	15003	0	0	0	0	0	0	0	0	0	1	1	0	0	0	0
Solyc01g005000	1	15080	20431	0	0	0	0	0	0	0	0	0	1	0	0	0	0	0
N\A	1	20678	62425	0	0	0	0	0	0	0	0	0	1	0	0	0	0	0
Solyc01g005030	1	21600	50068	0	0	0	0	0	0	0	0	0	1	0	0	0	0	0
Solyc01g005010	1	23233	23689	1	1	1	1	1	1	1	1	1	1	1	1	1	1	1
Solyc01g005010	1	23368	23689	0	0	0	0	0	0	1	0	0	1	0	0	1	0	0
Solyc01g005010	1	23461	23689	1	0	0	0	0	0	1	1	1	0	0	0	1	0	0
Solyc01g005010	1	23477	23689	1	0	0	1	0	0	1	0	0	0	0	0	0	0	0
Solyc01g005010	1	23558	23689	1	0	0	0	0	0	1	1	1	1	1	0	1	1	0
Solyc01g005010	1	23851	23941	1	1	1	1	1	1	1	1	1	1	1	1	1	1	1
Solyc01g005010	1	24027	25450	1	0	0	1	0	0	1	1	1	0	0	0	0	0	0
Solyc01g005010	1	24027	24545	1	1	1	1	1	1	1	1	1	1	1	1	1	1	1
Solyc01g005010	1	24681	25430	0	0	0	0	0	0	1	1	0	1	0	0	0	0	0
Solyc01g005010	1	24681	25453	0	0	0	0	0	0	1	0	0	1	1	0	0	0	0
Solyc01g005010	1	24681	25450	1	1	1	1	1	1	1	1	1	1	1	1	1	1	1
Solyc01g005010	1	24681	25456	0	0	0	0	0	0	1	1	0	1	0	0	0	0	0
Solyc01g005010	1	25078	49947	0	0	0	0	0	0	0	0	0	1	0	0	0	0	0
Solyc01g005010	1	25776	25797	0	0	0	0	0	0	0	0	0	1	0	0	0	0	0
Solyc01g005010	1	25776	25861	0	0	0	0	0	0	1	0	0	0	0	0	0	0	0
N\A	1	28066	61970	0	0	0	0	0	0	0	0	0	1	1	0	0	0	0
Solyc01g005020	1	30787	31106	0	0	0	0	0	0	0	0	0	1	1	0	0	0	0
Solyc01g005020	1	30790	37165	0	0	0	0	0	0	0	0	0	1	1	0	0	0	0
Solyc01g005020	1	30954	31841	0	0	0	0	0	0	0	0	0	1	0	0	0	0	0
Solyc01g005020	1	30964	31840	0	0	0	0	0	0	0	0	0	1	0	0	0	0	0
Solyc01g005020	1	30978	31851	0	0	0	0	0	0	0	0	0	1	0	0	0	0	0
Solyc01g005020	1	30993	31846	0	0	0	0	0	0	0	0	0	1	0	0	0	0	0
Solyc01g005020	1	31257	31692	1	1	1	1	1	1	1	1	1	1	1	1	1	1	1
Solyc01g005020	1	31841	40681	0	0	0	0	0	0	0	0	0	1	0	0	0	0	0
Solyc01g005020	1	31902	31953	0	0	0	0	0	0	0	0	0	1	0	0	0	0	0
Solyc01g005020	1	31998	32175	0	0	0	0	0	0	1	1	1	0	0	0	0	0	0
Solyc01g005020	1	31998	32264	0	0	0	0	0	0	1	1	0	1	0	0	0	0	0
Solyc01g005020	1	31998	32687	1	1	1	1	1	1	1	1	1	1	1	1	1	1	1
Solyc01g005020	1	31998	38802	0	0	0	0	0	0	1	0	0	0	0	0	0	0	0
Solyc01g005020	1	31998	32146	0	0	0	0	0	0	1	1	1	1	1	0	1	0	0
Solyc01g005020	1	32372	32687	1	0	0	1	0	0	0	0	0	1	0	0	0	0	0
Solyc01g005020	1	32390	32687	1	0	0	0	0	0	0	0	0	1	1	0	0	0	0
Solyc01g005020	1	32390	32463	0	0	0	0	0	0	1	0	0	1	0	0	0	0	0
Solyc01g005020	1	32435	32687	0	0	0	0	0	0	0	0	0	1	0	0	0	0	0
Solyc01g005020	1	32733	37638	0	0	0	0	0	0	0	0	0	1	0	0	0	0	0
Solyc01g005020	1	32742	32747	0	0	0	0	0	0	0	0	0	1	0	0	0	0	0
Solyc01g005020	1	32818	32921	1	0	0	0	0	0	0	0	0	0	0	0	1	0	0
Solyc01g005020	1	32956	33557	1	1	1	1	1	1	1	1	1	1	1	1	1	1	1
Solyc01g005020	1	32956	33020	1	0	0	1	0	0	0	0	0	0	0	0	0	0	0
Solyc01g005020	1	32979	33054	0	0	0	0	0	0	0	0	0	1	1	0	0	0	0
Solyc01g005020	1	33002	47157	0	0	0	0	0	0	0	0	0	1	1	0	0	0	0
Solyc01g005020	1	33698	33847	0	0	0	0	0	0	0	0	0	1	0	0	0	0	0
Solyc01g005020	1	33757	37544	0	0	0	0	0	0	0	0	0	1	0	0	0	0	0
Solyc01g005020	1	33765	33847	1	1	1	1	1	1	1	1	1	1	1	1	1	1	1
Solyc01g005020	1	34067	34149	1	1	1	1	1	1	1	1	1	1	1	1	1	1	1
Solyc01g005020	1	34201	34562	0	0	0	0	0	0	1	1	0	0	0	0	0	0	0
Solyc01g005020	1	34282	34562	1	1	1	1	1	1	1	1	1	1	1	1	1	1	1
Solyc01g005020	1	34286	34567	1	0	0	0	0	0	0	0	0	1	1	0	0	0	0
Solyc01g005020	1	34297	34562	1	1	0	1	0	0	1	1	1	1	1	0	1	0	0
Solyc01g005020	1	34435	34562	0	0	0	0	0	0	1	1	0	1	0	0	0	0	0
Solyc01g005020	1	34661	35090	1	0	0	1	0	0	0	0	0	1	1	0	0	0	0
Solyc01g005020	1	34661	35540	1	1	1	1	1	1	1	1	1	1	1	1	1	1	1
Solyc01g005020	1	34661	34992	1	1	0	1	1	0	1	1	1	1	1	1	1	1	0
Solyc01g005020	1	34677	35540	1	1	1	1	1	1	1	1	1	1	1	0	1	1	0
Solyc01g005020	1	34689	35540	0	0	0	0	0	0	0	0	0	0	0	0	1	0	0
Solyc01g005020	1	34735	34989	1	0	0	1	0	0	0	0	0	0	0	0	0	0	0
Solyc01g005020	1	34735	35540	1	1	0	1	0	0	1	0	0	1	1	0	0	0	0
Solyc01g005020	1	35091	35540	1	1	1	1	1	0	1	1	1	1	1	0	1	1	0
Solyc01g005020	1	35202	35540	1	1	1	1	1	1	1	1	0	1	1	0	1	1	0
Solyc01g005020	1	35404	35540	0	0	0	0	0	0	0	0	0	1	0	0	0	0	0
Solyc01g005020	1	35844	35971	0	0	0	0	0	0	0	0	0	1	0	0	0	0	0
Solyc01g005020	1	35844	36146	1	1	1	1	1	1	1	1	1	1	1	1	1	1	1
Solyc01g005020	1	35861	36146	0	0	0	0	0	0	0	0	0	1	0	0	0	0	0
Solyc01g005020	1	36084	36146	0	0	0	0	0	0	1	0	0	0	0	0	0	0	0
Solyc01g005020	1	36376	37165	0	0	0	0	0	0	1	1	0	1	1	1	1	0	0
Solyc01g005020	1	36376	36540	0	0	0	0	0	0	0	0	0	1	0	0	0	0	0
Solyc01g005020	1	36379	37114	0	0	0	0	0	0	1	0	0	0	0	0	0	0	0
Solyc01g005020	1	36379	37165	1	1	1	1	1	1	1	1	1	1	1	1	1	1	1
Solyc01g005020	1	36379	37145	1	1	0	1	1	0	1	1	1	1	1	1	1	1	0
Solyc01g005020	1	36379	36540	1	1	1	1	1	1	1	1	1	1	1	1	1	1	0
Solyc01g005020	1	36394	37165	0	0	0	0	0	0	0	0	0	1	1	0	0	0	0
Solyc01g005020	1	36654	37145	1	1	0	1	0	0	1	1	0	1	1	0	0	0	0
Solyc01g005020	1	36654	37165	1	1	1	1	1	1	1	1	1	1	1	1	1	1	0
Solyc01g005020	1	36686	37165	1	0	0	1	0	0	1	0	0	1	0	0	0	0	0
Solyc01g005020	1	36699	36840	0	0	0	0	0	0	0	0	0	1	0	0	0	0	0
Solyc01g005020	1	37274	37544	0	0	0	0	0	0	1	1	0	0	0	0	0	0	0
Solyc01g005020	1	37274	37385	1	1	1	1	1	1	1	1	1	1	1	1	1	1	1
Solyc01g005020	1	37291	37385	0	0	0	0	0	0	1	0	0	1	1	0	0	0	0
Solyc01g005020	1	37307	37388	0	0	0	0	0	0	0	0	0	1	0	0	0	0	0
Solyc01g005020	1	37426	37544	0	0	0	0	0	0	1	0	0	0	0	0	0	0	0
Solyc01g005020	1	37434	37544	1	1	1	1	1	1	1	1	1	1	1	1	1	1	1
Solyc01g005020	1	37667	38802	1	0	0	0	0	0	0	0	0	1	0	0	0	0	0
Solyc01g005020	1	37667	38826	0	0	0	0	0	0	0	0	0	1	0	0	0	0	0
Solyc01g005020	1	37730	38791	1	0	0	1	0	0	1	1	0	0	0	0	0	0	0
Solyc01g005020	1	37730	38826	1	0	0	1	0	0	1	0	0	1	1	0	0	0	0
Solyc01g005020	1	37730	38102	1	1	1	1	1	1	1	1	1	1	1	1	1	1	0
Solyc01g005020	1	37730	38802	1	1	1	1	1	1	1	1	1	1	1	1	1	1	1
Solyc01g005020	1	37730	38509	1	1	0	1	1	0	1	1	1	1	1	0	0	0	0
Solyc01g005020	1	38189	38802	1	0	0	0	0	0	0	0	0	0	0	0	0	0	0
Solyc01g005020	1	38194	38802	1	0	0	0	0	0	0	0	0	0	0	0	0	0	0
Solyc01g005020	1	38205	38802	1	1	1	1	1	1	1	1	1	1	1	1	1	0	0
Solyc01g005020	1	38205	38322	1	0	0	1	0	0	1	1	1	1	1	0	0	0	0
Solyc01g005020	1	38205	38509	0	0	0	0	0	0	0	0	0	1	0	0	0	0	0
Solyc01g005020	1	38205	38826	0	0	0	0	0	0	0	0	0	0	0	0	1	0	0
Solyc01g005020	1	38230	38322	1	0	0	1	0	0	0	0	0	0	0	0	0	0	0
Solyc01g005020	1	38378	38509	0	0	0	0	0	0	1	0	0	0	0	0	0	0	0
Solyc01g005020	1	38625	38802	1	0	0	1	0	0	1	1	0	1	1	0	0	0	0
Solyc01g005020	1	38682	38802	1	1	0	1	0	0	1	1	1	0	0	0	1	0	0
Solyc01g005020	1	38854	39474	0	0	0	0	0	0	0	0	0	1	0	0	0	0	0
Solyc01g005020	1	38859	39474	1	1	1	1	1	1	1	1	1	1	1	1	1	1	1
Solyc01g005020	1	39520	39658	0	0	0	0	0	0	0	0	0	0	0	0	1	0	0
Solyc01g005020	1	39520	39869	1	1	1	1	1	1	1	1	1	1	1	1	1	1	1
Solyc01g005020	1	39919	40013	1	1	0	1	0	0	1	1	1	1	0	0	1	0	0
Solyc01g005020	1	39925	40007	0	0	0	0	0	0	0	0	0	1	0	0	0	0	0
Solyc01g005020	1	39925	40013	1	1	1	1	1	1	1	1	1	1	1	1	1	1	0
Solyc01g005020	1	39936	40013	1	1	1	1	1	1	1	1	1	1	1	1	1	1	1
Solyc01g005020	1	39936	40815	1	0	0	0	0	0	1	1	1	0	0	0	0	0	0
Solyc01g005020	1	39936	40007	0	0	0	0	0	0	0	0	0	1	0	0	0	0	0
Solyc01g005020	1	40067	40815	1	1	1	1	1	1	1	1	1	1	1	1	1	1	1
Solyc01g005020	1	40067	40839	0	0	0	0	0	0	0	0	0	1	0	0	0	0	0
Solyc01g005020	1	40173	40815	1	0	0	0	0	0	1	1	1	0	0	0	0	0	0
Solyc01g005020	1	40177	40815	0	0	0	0	0	0	1	0	0	0	0	0	0	0	0
Solyc01g005020	1	40932	41007	0	0	0	0	0	0	1	0	0	1	0	0	0	0	0
Solyc01g005020	1	40934	41007	1	1	1	1	1	1	1	1	1	1	1	1	1	1	1
Solyc01g005020	1	40934	41021	1	0	0	0	0	0	0	0	0	0	0	0	0	0	0
Solyc01g005020	1	40934	41306	0	0	0	0	0	0	1	0	0	0	0	0	0	0	0
Solyc01g005020	1	40934	41027	1	1	0	1	1	0	1	1	1	1	1	0	1	0	0
Solyc01g005020	1	41088	41306	1	1	0	1	1	0	0	0	0	0	0	0	0	0	0
Solyc01g005020	1	41110	41258	0	0	0	0	0	0	1	0	0	0	0	0	0	0	0
Solyc01g005020	1	41110	41231	1	1	1	1	1	1	1	1	1	1	1	0	1	0	0
Solyc01g005020	1	41110	41306	1	1	1	1	1	1	1	1	1	1	1	1	1	1	1
Solyc01g005020	1	41110	41539	1	0	0	1	0	0	1	1	0	1	1	0	0	0	0
Solyc01g005020	1	41465	41539	1	1	1	1	1	1	1	1	1	1	1	1	1	1	1
Solyc01g005020	1	41477	41539	0	0	0	0	0	0	0	0	0	1	0	0	0	0	0
Solyc01g005020	1	41616	42689	0	0	0	0	0	0	0	0	0	1	1	0	0	0	0
Solyc01g005020	1	41618	43574	0	0	0	0	0	0	1	0	0	1	0	0	1	0	0
Solyc01g005020	1	41618	42689	1	1	1	1	1	1	1	1	1	1	1	1	1	1	1
Solyc01g005020	1	41618	41832	1	0	0	1	0	0	0	0	0	0	0	0	0	0	0
Solyc01g005020	1	41983	42689	0	0	0	0	0	0	0	0	0	1	0	0	0	0	0
Solyc01g005020	1	42260	42689	0	0	0	0	0	0	1	0	0	1	0	0	0	0	0
Solyc01g005020	1	42499	42602	1	0	0	0	0	0	0	0	0	0	0	0	0	0	0
Solyc01g005020	1	42782	42945	1	1	1	1	1	1	1	1	1	1	1	1	1	1	1
Solyc01g005020	1	42839	42945	1	0	0	0	0	0	0	0	0	1	0	0	0	0	0
Solyc01g005020	1	42850	42945	1	0	0	1	0	0	1	0	0	0	0	0	0	0	0
Solyc01g005020	1	42997	43595	0	0	0	0	0	0	1	0	0	1	1	1	0	0	0
Solyc01g005020	1	42997	47793	0	0	0	0	0	0	1	0	0	0	0	0	0	0	0
Solyc01g005020	1	42997	43574	1	1	1	1	1	1	1	1	1	1	1	1	1	1	1
N\A	1	44511	47010	1	1	1	1	1	1	1	1	1	1	1	1	1	1	0
N\A	1	44511	46012	1	1	0	1	1	0	1	1	1	1	1	1	1	1	0
Solyc01g005030	1	44511	47037	0	0	0	0	0	0	0	0	0	1	0	0	0	0	0
Solyc01g005030	1	44511	47052	1	1	0	0	0	0	1	1	1	1	1	1	0	0	0
N\A	1	44543	47010	1	1	0	1	1	0	1	1	1	0	0	0	1	0	0
N\A	1	44543	46012	0	0	0	0	0	0	0	0	0	1	0	0	1	0	0
Solyc01g005030	1	44602	47052	0	0	0	0	0	0	0	0	0	1	1	1	0	0	0
N\A	1	44602	47010	1	1	1	1	1	1	1	1	1	1	1	1	1	1	0
N\A	1	44602	45505	0	0	0	0	0	0	0	0	0	1	1	1	0	0	0
N\A	1	44602	46012	1	1	0	0	0	0	1	1	0	1	1	1	0	0	0
N\A	1	44675	46012	0	0	0	0	0	0	0	0	0	1	0	0	0	0	0
Solyc01g005030	1	44675	47052	0	0	0	0	0	0	0	0	0	1	1	0	0	0	0
N\A	1	44675	47010	1	0	0	0	0	0	1	1	0	1	1	0	0	0	0
N\A	1	45425	45505	0	0	0	0	0	0	0	0	0	1	0	0	0	0	0
N\A	1	45520	45525	0	0	0	0	0	0	1	0	0	0	0	0	0	0	0
N\A	1	45579	47010	1	0	0	0	0	0	0	0	0	0	0	0	1	0	0
N\A	1	45579	45859	1	0	0	0	0	0	0	0	0	0	0	0	0	0	0
N\A	1	45579	46012	0	0	0	0	0	0	0	0	0	1	1	0	0	0	0
Solyc01g005040	1	45860	56134	0	0	0	0	0	0	0	0	0	1	0	0	0	0	0
N\A	1	45894	46012	1	1	0	0	0	0	1	0	0	1	1	1	1	0	0
N\A	1	45921	46012	0	0	0	0	0	0	0	0	0	1	0	0	0	0	0
Solyc01g005030	1	46076	47052	0	0	0	0	0	0	0	0	0	1	1	1	0	0	0
N\A	1	46076	47010	1	1	1	1	1	0	1	1	1	1	1	1	1	1	0
Solyc01g005030	1	46960	47052	0	0	0	0	0	0	0	0	0	1	0	0	0	0	0
Solyc01g005030	1	47391	48438	0	0	0	0	0	0	1	0	0	0	0	0	0	0	0
Solyc01g005030	1	47391	48013	1	1	1	1	1	1	1	1	1	1	1	1	1	1	1
Solyc01g005030	1	47391	48023	1	1	0	1	1	0	1	1	1	1	1	1	1	1	0
Solyc01g005030	1	47492	48013	0	0	0	0	0	0	1	0	0	1	0	0	0	0	0
Solyc01g005030	1	48106	48419	0	0	0	0	0	0	1	1	0	1	1	0	0	0	0
Solyc01g005030	1	48106	48711	1	0	0	0	0	0	1	1	0	1	0	0	0	0	0
Solyc01g005030	1	48106	48252	1	0	0	0	0	0	1	1	1	1	1	1	1	1	0
Solyc01g005030	1	48106	48542	1	1	1	1	1	1	1	1	1	1	1	1	1	1	0
Solyc01g005030	1	48106	49024	0	0	0	0	0	0	1	1	0	1	1	1	0	0	0
Solyc01g005030	1	48106	48438	1	1	1	1	1	1	1	1	1	1	1	1	1	1	1
Solyc01g005030	1	48335	48438	0	0	0	0	0	0	1	1	1	1	1	1	1	0	0
Solyc01g005030	1	48456	48542	0	0	0	0	0	0	0	0	0	1	0	0	0	0	0
Solyc01g005030	1	48464	62430	0	0	0	0	0	0	0	0	0	1	0	0	0	0	0
Solyc01g005030	1	48503	48656	0	0	0	0	0	0	0	0	0	1	0	0	0	0	0
Solyc01g005030	1	48603	72056	0	0	0	0	0	0	0	0	0	1	0	0	0	0	0
Solyc01g005030	1	48775	49643	0	0	0	0	0	0	0	0	0	1	0	0	0	0	0
Solyc01g005030	1	48816	49068	0	0	0	0	0	0	1	0	0	0	0	0	0	0	0
Solyc01g005030	1	48913	49024	1	1	1	1	1	1	1	1	1	1	1	1	1	1	1
Solyc01g005030	1	48913	49045	1	0	0	0	0	0	0	0	0	1	0	0	0	0	0
Solyc01g005030	1	49408	49685	0	0	0	0	0	0	1	0	0	1	1	0	0	0	0
Solyc01g005030	1	49425	49636	0	0	0	0	0	0	0	0	0	1	1	0	0	0	0
Solyc01g005030	1	49582	49680	1	0	0	0	0	0	0	0	0	0	0	0	0	0	0
Solyc01g005030	1	49588	49695	0	0	0	0	0	0	0	0	0	1	0	0	0	0	0
Solyc01g005030	1	49599	49708	0	0	0	0	0	0	0	0	0	1	0	0	0	0	0
Solyc01g005030	1	49609	49636	0	0	0	0	0	0	0	0	0	1	0	0	0	0	0
Solyc01g005030	1	49628	49675	0	0	0	0	0	0	0	0	0	1	1	0	0	0	0
Solyc01g005030	1	49637	49929	0	0	0	0	0	0	0	0	0	1	1	0	0	0	0
Solyc01g005030	1	49637	49871	0	0	0	0	0	0	0	0	0	1	0	0	0	0	0
Solyc01g005030	1	49637	49821	0	0	0	0	0	0	0	0	0	1	0	0	0	0	0
Solyc01g005030	1	49637	49880	0	0	0	0	0	0	0	0	0	1	1	0	0	0	0
Solyc01g005030	1	49648	49685	0	0	0	0	0	0	0	0	0	1	1	1	0	0	0
Solyc01g005030	1	49648	49671	0	0	0	0	0	0	0	0	0	1	0	0	0	0	0
Solyc01g005030	1	49686	49880	0	0	0	0	0	0	0	0	0	1	1	0	0	0	0
Solyc01g005030	1	49714	49897	0	0	0	0	0	0	0	0	0	1	1	0	0	0	0
Solyc01g005030	1	49740	49767	0	0	0	0	0	0	0	0	0	1	0	0	0	0	0
Solyc01g005030	1	49788	49842	0	0	0	0	0	0	0	0	0	1	1	1	0	0	0
Solyc01g005030	1	49851	49856	0	0	0	0	0	0	0	0	0	1	0	0	0	0	0
Solyc01g005030	1	49876	49929	0	0	0	0	0	0	0	0	0	1	1	0	0	0	0
Solyc01g005030	1	49898	49908	0	0	0	0	0	0	0	0	0	1	0	0	0	0	0
Solyc01g005030	1	49937	51316	0	0	0	0	0	0	0	0	0	1	1	0	1	0	1
Solyc01g005030	1	49937	51522	0	0	0	0	0	0	0	0	0	1	0	0	0	0	0
Solyc01g005030	1	50061	50068	0	0	0	0	0	0	0	0	0	1	0	0	0	0	0
Solyc01g005030	1	50239	56122	0	0	0	0	0	0	0	0	0	1	0	0	0	0	0
Solyc01g005030	1	50822	50950	1	1	1	0	0	0	0	0	0	0	0	0	0	0	0
Solyc01g005030	1	50838	91549	0	0	0	0	0	0	0	0	0	1	0	0	0	0	0
Solyc01g005030	1	51039	51316	1	1	1	0	0	0	0	0	0	1	0	0	0	0	0
Solyc01g005030	1	51358	51522	1	1	1	1	0	0	1	0	0	1	1	0	0	0	1
Solyc01g005030	1	52106	52270	1	1	1	1	1	0	1	1	0	1	1	1	1	1	1
Solyc01g005030	1	52333	52497	0	0	0	0	0	0	0	0	0	1	0	0	0	0	0
Solyc01g005030	1	52409	52497	1	1	1	1	1	0	1	1	1	1	1	1	0	0	1
Solyc01g005030	1	52655	53342	1	0	0	1	0	0	0	0	0	0	0	0	0	0	0
Solyc01g005030	1	52655	53170	1	1	1	1	1	1	1	1	1	1	1	1	1	1	1
Solyc01g005030	1	53171	53342	0	0	0	0	0	0	0	0	0	1	0	0	0	0	0
Solyc01g005030	1	53656	54015	1	1	1	1	0	0	1	1	0	1	1	1	1	1	1
Solyc01g005030	1	54225	56168	0	0	0	0	0	0	1	0	0	0	0	0	0	0	0
Solyc01g005040	1	55931	56168	0	0	0	0	0	0	1	1	1	0	0	0	0	0	0
Solyc01g005040	1	55968	55986	0	0	0	0	0	0	1	0	0	0	0	0	0	0	0
Solyc01g005040	1	56039	56168	1	1	1	1	1	1	1	1	1	1	1	1	1	1	1
Solyc01g005040	1	56039	56572	0	0	0	0	0	0	1	0	0	1	0	0	0	0	0
Solyc01g005040	1	56151	61083	0	0	0	0	0	0	0	0	0	1	0	0	0	0	0
Solyc01g005040	1	56153	59223	0	0	0	0	0	0	0	0	0	1	0	0	0	0	0
Solyc01g005040	1	56305	56572	1	1	1	1	1	1	1	1	1	1	1	1	1	1	1
Solyc01g005040	1	56639	57760	0	0	0	0	0	0	1	0	0	0	0	0	0	0	0
Solyc01g005050	1	57603	57760	1	1	1	1	1	1	1	0	0	0	0	0	1	0	1
Solyc01g005050	1	57603	57822	1	1	1	1	1	1	0	0	0	0	0	0	0	0	0
Solyc01g005050	1	57733	107410	0	0	0	0	0	0	0	0	0	1	0	0	0	0	0
Solyc01g005050	1	57765	103928	0	0	0	0	0	0	0	0	0	1	0	0	0	0	0
Solyc01g005050	1	57897	58024	1	1	1	1	1	1	0	0	0	0	0	0	1	1	1
Solyc01g005050	1	57897	57996	1	1	1	1	1	1	1	0	0	0	0	0	1	0	0
Solyc01g005050	1	57897	58019	1	0	0	1	0	0	0	0	0	0	0	0	0	0	0
Solyc01g005060	1	58995	75709	1	0	0	0	0	0	0	0	0	0	0	0	0	0	0
Solyc01g005060	1	59039	59058	0	0	0	0	0	0	0	0	0	1	0	0	0	0	0
Solyc01g005060	1	59059	59145	0	0	0	0	0	0	0	0	0	1	0	0	0	0	0
Solyc01g005060	1	59078	59956	1	0	0	1	0	0	1	1	1	1	1	1	1	1	0
Solyc01g005060	1	59078	60815	0	0	0	0	0	0	0	0	0	0	0	0	1	0	0
Solyc01g005060	1	59346	59956	1	1	1	1	1	1	1	1	1	1	1	1	1	1	1
Solyc01g005060	1	59346	60815	1	0	0	0	0	0	1	0	0	1	1	0	1	0	0
Solyc01g005060	1	59768	59776	0	0	0	0	0	0	1	1	1	0	0	0	0	0	0
Solyc01g005060	1	60348	60815	1	1	0	1	1	0	1	1	0	1	1	1	1	1	0
Solyc01g005060	1	60354	60815	1	1	1	1	1	1	1	1	1	1	1	1	1	1	1
Solyc01g005060	1	60481	60815	0	0	0	0	0	0	1	0	0	0	0	0	0	0	0
Solyc01g005060	1	60836	75000	0	0	0	0	0	0	0	0	0	1	0	0	0	0	0
Solyc01g005060	1	60876	61004	0	0	0	0	0	0	1	0	0	1	1	0	0	0	0
Solyc01g005060	1	60876	60999	0	0	0	0	0	0	0	0	0	1	1	0	0	0	0
Solyc01g005120	1	61873	106626	0	0	0	0	0	0	0	0	0	1	0	0	0	0	0
Solyc01g005070	1	66429	67300	1	0	0	0	0	0	0	0	0	1	0	0	0	0	0
Solyc01g005080	1	67313	67890	0	0	0	0	0	0	0	0	0	1	0	0	0	0	0
Solyc01g005080	1	67479	67791	1	1	1	1	1	1	1	1	1	1	1	1	1	1	1
Solyc01g005080	1	67479	68346	1	1	0	1	1	0	1	0	0	1	1	1	1	0	0
Solyc01g005080	1	67497	67791	1	1	1	1	1	1	1	1	1	1	1	1	1	1	0
Solyc01g005080	1	67938	68061	0	0	0	0	0	0	0	0	0	1	0	0	0	0	0
Solyc01g005080	1	68136	68346	0	0	0	0	0	0	1	0	0	0	0	0	0	0	0
Solyc01g005080	1	68139	68346	1	1	0	1	1	0	1	1	1	1	1	0	1	1	0
Solyc01g005080	1	68145	68346	1	1	1	1	1	1	1	1	1	1	1	1	1	1	1
Solyc01g005080	1	68182	68346	0	0	0	0	0	0	1	0	0	0	0	0	0	0	0
Solyc01g005080	1	68254	68346	1	0	0	0	0	0	0	0	0	0	0	0	0	0	0
Solyc01g005080	1	68422	68503	1	1	1	1	1	1	1	1	1	1	1	1	1	1	1
Solyc01g005080	1	68566	68656	1	0	0	1	0	0	1	1	0	1	0	0	0	0	0
Solyc01g005080	1	68578	68656	1	1	1	1	1	1	1	1	1	1	1	1	1	1	1
Solyc01g005080	1	68737	68940	0	0	0	0	0	0	0	0	0	1	0	0	0	0	0
Solyc01g005080	1	68745	68940	1	1	1	1	1	1	1	1	1	1	1	1	1	1	1
Solyc01g005080	1	69054	69175	0	0	0	0	0	0	0	0	0	1	1	0	1	1	0
Solyc01g005080	1	69093	69175	1	1	1	1	1	1	1	1	1	1	1	1	1	1	1
Solyc01g005080	1	69292	69789	1	0	0	1	0	0	0	0	0	1	1	0	0	0	0
Solyc01g005080	1	69326	69789	1	1	0	0	0	0	1	1	1	1	1	1	0	0	0
Solyc01g005080	1	69336	69789	1	1	1	1	1	1	1	1	1	1	1	1	1	1	1
Solyc01g005080	1	69380	69789	1	0	0	0	0	0	1	1	0	0	0	0	0	0	0
Solyc01g005080	1	69939	70013	1	1	0	1	1	0	1	1	1	1	0	0	1	1	0
Solyc01g005080	1	69946	70013	1	1	1	1	1	1	1	1	1	1	1	1	1	1	1
Solyc01g005080	1	69946	70028	0	0	0	0	0	0	0	0	0	1	0	0	0	0	0
Solyc01g005080	1	69987	107410	0	0	0	0	0	0	0	0	0	1	1	0	0	0	0
Solyc01g005080	1	70230	70364	1	1	1	1	1	1	1	1	1	1	1	1	1	1	1
Solyc01g005080	1	70623	71020	0	0	0	0	0	0	1	1	0	1	1	0	0	0	0
Solyc01g005080	1	70629	71020	1	1	1	1	1	1	1	1	1	1	1	1	1	1	1
Solyc01g005080	1	70631	71023	0	0	0	0	0	0	0	0	0	1	0	0	0	0	0
Solyc01g005080	1	71212	72127	1	0	0	1	0	0	0	0	0	0	0	0	0	0	0
Solyc01g005080	1	71225	71564	1	1	0	1	0	0	1	1	1	1	1	0	1	1	0
Solyc01g005080	1	71225	72798	1	1	0	1	0	0	1	1	0	1	1	0	1	0	0
Solyc01g005080	1	71225	72127	1	1	1	1	1	1	1	1	1	1	1	1	1	1	1
Solyc01g005080	1	71225	71633	0	0	0	0	0	0	1	0	0	0	0	0	0	0	0
Solyc01g005080	1	72174	72798	0	0	0	0	0	0	0	0	0	1	0	0	0	0	0
N\A	1	72211	72303	1	1	1	1	1	1	1	1	1	1	1	1	1	1	0
N\A	1	72211	72794	1	0	0	0	0	0	0	0	0	0	0	0	0	0	0
N\A	1	72211	72798	1	0	0	1	0	0	1	1	1	1	1	0	1	1	0
N\A	1	72214	72303	1	1	0	1	1	0	1	1	1	1	1	0	1	0	0
N\A	1	72214	72798	1	0	0	0	0	0	1	0	0	0	0	0	0	0	0
N\A	1	72257	72794	0	0	0	0	0	0	0	0	0	1	0	0	0	0	0
N\A	1	72257	72798	1	1	1	1	1	1	1	1	1	1	1	1	1	1	0
N\A	1	72373	72798	1	0	0	1	0	0	1	1	1	1	1	0	1	1	0
N\A	1	72377	72798	1	1	0	1	1	0	1	1	1	1	1	0	1	1	0
N\A	1	72377	72675	0	0	0	0	0	0	1	0	0	0	0	0	0	0	0
Solyc01g005250	1	73598	191891	0	0	0	0	0	0	0	0	0	1	0	0	0	0	0
Solyc01g005110	1	73598	102279	0	0	0	0	0	0	0	0	0	1	0	0	0	0	0
N\A	1	73598	122898	0	0	0	0	0	0	0	0	0	1	0	0	0	0	0
Solyc01g005110	1	73598	102941	0	0	0	0	0	0	0	0	0	1	0	0	0	0	0
N\A	1	73598	122904	0	0	0	0	0	0	0	0	0	1	0	0	0	0	0
N\A	1	74456	119430	0	0	0	0	0	0	0	0	0	1	0	0	0	0	0
N\A	1	74456	80445	0	0	0	0	0	0	0	0	0	1	0	0	0	0	0
N\A	1	75930	119430	0	0	0	0	0	0	0	0	0	1	0	0	0	0	0
Solyc01g005120	1	78906	107410	0	0	0	0	0	0	0	0	0	1	0	0	0	0	0
N\A	1	79357	119429	0	0	0	0	0	0	0	0	0	1	0	0	0	0	0
Solyc01g005120	1	79392	104467	0	0	0	0	0	0	0	0	0	1	0	0	0	0	0
N\A	1	80193	80523	0	0	0	0	0	0	0	0	0	1	1	0	0	0	0
Solyc01g005090	1	83131	83547	1	1	1	1	1	1	1	1	1	1	1	1	1	1	1
Solyc01g005090	1	83697	83829	1	1	1	0	0	0	1	0	0	1	1	1	1	1	0
Solyc01g005090	1	83697	83838	1	1	1	0	0	0	1	1	1	1	1	1	1	0	0
Solyc01g005090	1	83697	84106	1	1	1	0	0	0	1	1	1	1	1	1	1	1	1
Solyc01g005090	1	83971	84106	0	0	0	0	0	0	1	0	0	0	0	0	1	0	0
Solyc01g005090	1	84037	84106	0	0	0	0	0	0	0	0	0	1	1	0	0	0	0
Solyc01g005090	1	84169	84936	1	1	1	0	0	0	0	0	0	0	0	0	1	0	0
Solyc01g005090	1	84216	84936	1	1	1	0	0	0	1	1	1	1	1	1	1	1	1
Solyc01g005090	1	84216	84976	0	0	0	0	0	0	0	0	0	0	0	0	1	0	0
Solyc01g005090	1	85122	85818	1	1	1	0	0	0	1	1	1	1	1	1	1	1	1
Solyc01g005090	1	85293	127698	0	0	0	0	0	0	0	0	0	1	0	0	0	0	0
Solyc01g005090	1	86099	86184	1	1	1	1	0	0	1	1	1	1	1	1	1	1	1
Solyc01g005090	1	86099	86585	1	0	0	0	0	0	1	0	0	0	0	0	1	0	0
Solyc01g005090	1	86264	86585	0	0	0	0	0	0	1	0	0	0	0	0	0	0	0
Solyc01g005090	1	86267	86585	0	0	0	0	0	0	0	0	0	1	1	0	1	0	0
Solyc01g005090	1	86294	86585	0	0	0	0	0	0	0	0	0	1	0	0	0	0	1
Solyc01g005090	1	86296	86585	1	1	1	0	0	0	1	1	1	1	1	1	1	1	0
N\A	1	86771	86973	0	0	0	0	0	0	0	0	0	1	0	0	0	0	0
N\A	1	86771	87273	1	1	1	0	0	0	1	1	1	1	1	0	1	0	0
Solyc01g005100	1	92194	92825	1	1	0	1	0	0	1	0	0	0	0	0	0	0	0
Solyc01g005100	1	92203	92825	1	1	1	1	1	1	1	1	1	1	1	1	1	1	1
Solyc01g005100	1	92203	92278	0	0	0	0	0	0	1	1	0	1	1	0	1	1	0
Solyc01g005100	1	92203	92309	1	1	0	1	1	0	1	1	0	1	1	0	1	1	0
Solyc01g005100	1	92203	92865	0	0	0	0	0	0	1	0	0	0	0	0	0	0	0
Solyc01g005100	1	92351	92825	1	1	0	1	1	0	1	1	0	1	1	1	1	1	0
Solyc01g005100	1	92356	92825	1	0	0	0	0	0	1	1	0	1	1	0	0	0	0
Solyc01g005100	1	92487	92825	1	0	0	1	0	0	1	0	0	1	1	0	0	0	0
Solyc01g005100	1	92601	92825	1	0	0	1	0	0	0	0	0	0	0	0	0	0	0
Solyc01g005100	1	92950	141030	0	0	0	0	0	0	0	0	0	1	0	0	0	0	0
Solyc01g005100	1	93101	93624	1	1	1	1	1	1	1	1	1	1	1	1	1	1	0
Solyc01g005100	1	93101	96979	0	0	0	0	0	0	0	0	0	1	0	0	0	0	0
Solyc01g005100	1	93101	94008	1	1	0	1	1	0	1	1	1	1	1	1	1	1	0
Solyc01g005100	1	93119	93624	1	1	1	1	1	1	1	1	1	1	1	1	1	1	0
Solyc01g005100	1	93119	94008	1	0	0	1	0	0	1	0	0	1	1	0	0	0	0
Solyc01g005100	1	93213	94008	1	1	0	1	1	0	1	1	1	1	1	0	1	0	0
Solyc01g005100	1	93213	96979	0	0	0	0	0	0	0	0	0	1	0	0	0	0	0
Solyc01g005100	1	93213	94010	0	0	0	0	0	0	1	0	0	0	0	0	0	0	0
Solyc01g005100	1	93213	93624	1	1	1	1	1	1	1	1	1	1	1	1	1	1	1
Solyc01g005100	1	93330	119429	0	0	0	0	0	0	0	0	0	1	0	0	0	0	0
Solyc01g005100	1	93381	93624	0	0	0	0	0	0	0	0	0	1	0	0	0	0	0
Solyc01g005100	1	93676	94010	1	1	0	1	1	0	1	1	1	1	1	1	1	0	0
Solyc01g005100	1	93676	94008	1	1	1	1	1	1	1	1	1	1	1	1	1	1	1
Solyc01g005100	1	93676	93886	0	0	0	0	0	0	1	0	0	1	0	0	0	0	0
Solyc01g005100	1	93676	95647	0	0	0	0	0	0	0	0	0	1	0	0	0	0	0
Solyc01g005100	1	94101	95371	0	0	0	0	0	0	0	0	0	1	0	0	0	0	0
Solyc01g005100	1	94101	94195	0	0	0	0	0	0	0	0	0	1	0	0	0	0	0
Solyc01g005100	1	94101	95319	0	0	0	0	0	0	0	0	0	1	0	0	0	0	0
Solyc01g005100	1	94101	95647	1	1	1	1	1	1	1	1	1	1	1	1	1	1	0
Solyc01g005100	1	94105	95311	1	1	0	1	1	0	1	0	0	1	1	0	0	0	0
Solyc01g005100	1	94105	95647	1	1	1	1	1	1	1	1	1	1	1	1	1	1	1
Solyc01g005100	1	95477	95647	1	1	0	1	0	0	1	1	0	1	0	0	0	0	0
Solyc01g005100	1	95482	95647	0	0	0	0	0	0	1	0	0	1	1	0	0	0	0
Solyc01g005100	1	95555	95647	1	1	0	1	0	0	1	1	1	1	1	1	1	0	0
Solyc01g005100	1	95721	96110	1	0	0	1	0	0	0	0	0	0	0	0	0	0	0
Solyc01g005100	1	95721	96083	0	0	0	0	0	0	0	0	0	1	0	0	0	0	0
Solyc01g005100	1	95721	96979	1	1	0	1	1	0	1	1	1	1	1	1	1	1	0
Solyc01g005100	1	95721	96294	1	1	1	1	1	1	1	1	1	1	1	1	1	1	1
Solyc01g005100	1	96164	96294	1	1	0	0	0	0	1	0	0	1	1	0	0	0	0
Solyc01g005100	1	96173	96294	1	1	0	0	0	0	1	1	0	1	1	1	1	0	0
Solyc01g005100	1	96367	96979	0	0	0	0	0	0	0	0	0	1	1	0	0	0	0
Solyc01g005100	1	96369	96979	0	0	0	0	0	0	0	0	0	1	1	0	0	0	0
Solyc01g005100	1	96371	96979	1	1	1	1	1	1	1	1	1	1	1	1	1	1	1
Solyc01g005100	1	96371	96446	1	0	0	1	0	0	1	0	0	0	0	0	0	0	0
Solyc01g005100	1	96371	97068	0	0	0	0	0	0	0	0	0	1	1	0	0	0	0
Solyc01g005100	1	96371	96532	1	0	0	0	0	0	1	0	0	0	0	0	0	0	0
Solyc01g005100	1	96674	96979	0	0	0	0	0	0	0	0	0	0	0	0	1	0	0
Solyc01g005100	1	97107	97194	1	1	0	1	1	0	0	0	0	0	0	0	1	0	0
Solyc01g005100	1	97107	97226	1	1	1	1	1	1	1	1	1	1	1	1	1	1	1
Solyc01g005120	1	99450	106959	0	0	0	0	0	0	0	0	0	1	0	0	0	0	0
N\A	1	99501	101864	0	0	0	0	0	0	1	0	0	0	0	0	0	0	0
Solyc01g005110	1	99501	102232	1	1	1	1	1	0	1	1	1	1	1	0	1	1	0
N\A	1	99501	101240	1	1	1	1	1	0	1	1	1	1	1	0	1	1	0
N\A	1	99501	102187	1	1	1	1	1	1	1	1	1	1	1	1	1	1	0
N\A	1	99501	100139	1	1	0	1	0	0	1	1	1	1	1	0	1	1	0
N\A	1	100178	102187	0	0	0	0	0	0	1	0	0	0	0	0	0	0	0
N\A	1	100526	102187	0	0	0	0	0	0	0	0	0	1	0	0	0	0	0
N\A	1	100563	102187	1	0	0	0	0	0	1	0	0	1	1	0	1	0	0
N\A	1	100563	101240	0	0	0	0	0	0	0	0	0	1	0	0	0	0	0
N\A	1	101116	101240	1	1	0	1	0	0	1	1	1	1	1	1	1	1	0
N\A	1	101116	102187	1	0	0	0	0	0	1	1	0	0	0	0	1	1	0
N\A	1	101386	102187	1	1	1	1	1	0	1	1	1	1	1	1	1	1	0
Solyc01g005110	1	101386	102232	0	0	0	0	0	0	0	0	0	1	1	0	1	0	0
N\A	1	101389	102187	0	0	0	0	0	0	0	0	0	1	0	0	1	0	0
N\A	1	102032	102187	1	0	0	1	0	0	1	1	0	0	0	0	0	0	0
Solyc01g005110	1	102217	102250	0	0	0	0	0	0	1	0	0	0	0	0	0	0	0
Solyc01g005110	1	102227	102255	0	0	0	0	0	0	1	0	0	0	0	0	0	0	0
Solyc01g005110	1	102295	102371	1	1	0	1	0	0	1	1	1	1	1	1	1	1	0
Solyc01g005110	1	102295	102501	1	0	0	0	0	0	1	1	1	1	1	1	1	1	0
Solyc01g005110	1	102295	102393	1	1	1	1	1	1	1	1	1	1	1	1	1	1	1
Solyc01g005110	1	102295	102498	1	1	1	1	1	1	1	1	1	1	1	1	1	1	0
Solyc01g005110	1	102295	102828	1	1	0	1	0	0	1	0	0	1	1	0	1	1	0
Solyc01g005110	1	102446	103137	0	0	0	0	0	0	0	0	0	1	0	0	0	0	0
Solyc01g005110	1	102502	107297	1	0	0	1	0	0	1	1	0	1	1	0	1	0	0
Solyc01g005110	1	102502	102828	1	1	1	1	1	1	1	1	1	1	1	1	1	1	1
Solyc01g005110	1	102662	102828	0	0	0	0	0	0	0	0	0	1	1	0	1	0	0
Solyc01g005110	1	102878	125626	0	0	0	0	0	0	0	0	0	1	0	0	0	0	0
Solyc01g005110	1	103038	103074	0	0	0	0	0	0	0	0	0	1	0	0	0	0	0
Solyc01g005110	1	103107	103137	0	0	0	0	0	0	0	0	0	1	0	0	0	0	0
Solyc01g005120	1	103213	107410	0	0	0	0	0	0	0	0	0	1	0	0	0	0	0
N\A	1	103218	119430	0	0	0	0	0	0	0	0	0	1	0	0	0	0	0
Solyc01g005120	1	103218	107410	0	0	0	0	0	0	0	0	0	1	0	0	0	0	0
Solyc01g005120	1	104260	104292	0	0	0	0	0	0	0	0	0	1	1	0	0	0	0
Solyc01g005120	1	104300	104352	0	0	0	0	0	0	0	0	0	1	0	0	0	0	0
Solyc01g005120	1	104300	104474	0	0	0	0	0	0	0	0	0	1	0	0	0	0	0
Solyc01g005120	1	104399	107410	0	0	0	0	0	0	0	0	0	1	0	0	0	0	0
Solyc01g005120	1	104412	104478	0	0	0	0	0	0	0	0	0	1	0	0	0	0	0
Solyc01g005120	1	104656	104746	0	0	0	0	0	0	0	0	0	1	0	0	0	0	0
Solyc01g005120	1	104680	104692	0	0	0	0	0	0	1	0	0	0	0	0	0	0	0
Solyc01g005120	1	104690	104747	0	0	0	0	0	0	0	0	0	1	0	0	0	0	0
Solyc01g005120	1	104806	106100	0	0	0	0	0	0	1	0	0	0	0	0	0	0	0
Solyc01g005120	1	104978	105701	0	0	0	0	0	0	1	0	0	0	0	0	0	0	0
Solyc01g005120	1	104978	105957	1	1	0	1	1	0	1	0	0	1	0	0	0	0	0
Solyc01g005120	1	104978	105257	1	1	1	1	1	1	1	1	1	1	1	1	1	1	0
Solyc01g005120	1	104978	105961	1	1	1	1	1	1	1	1	1	1	1	1	1	1	1
Solyc01g005120	1	105321	105961	1	0	0	0	0	0	1	0	0	1	0	0	1	0	0
Solyc01g005120	1	105321	105989	1	1	1	1	1	1	1	1	1	1	1	0	0	0	0
Solyc01g005120	1	105766	105803	0	0	0	0	0	0	1	0	0	0	0	0	0	0	0
Solyc01g005120	1	105861	105989	1	0	0	0	0	0	1	0	0	1	0	0	0	0	0
Solyc01g005120	1	106103	106827	0	0	0	0	0	0	0	0	0	0	0	0	1	0	0
Solyc01g005120	1	106171	106827	1	1	1	1	1	1	1	1	1	1	1	1	1	1	1
Solyc01g005120	1	106185	106827	1	1	1	1	1	0	1	1	1	1	1	1	1	0	0
Solyc01g005120	1	106929	107014	1	1	1	1	1	1	1	1	1	1	1	1	1	1	1
Solyc01g005120	1	107233	155574	0	0	0	0	0	0	0	0	0	1	0	0	0	0	0
N\A	1	108214	119429	0	0	0	0	0	0	0	0	0	1	0	0	0	0	0
N\A	1	110437	115476	0	0	0	0	0	0	0	0	0	1	0	0	0	0	0
N\A	1	114367	119429	0	0	0	0	0	0	0	0	0	1	0	0	0	0	0
Solyc01g005140	1	119451	127702	0	0	0	0	0	0	0	0	0	1	0	0	0	0	0
N\A	1	122829	157179	0	0	0	0	0	0	0	0	0	1	0	0	0	0	0
N\A	1	122836	171488	0	0	0	0	0	0	0	0	0	1	0	0	0	0	0
N\A	1	122871	131773	0	0	0	0	0	0	0	0	0	0	0	0	1	0	0
Solyc01g005130	1	122969	124919	0	0	0	0	0	0	0	0	0	1	1	0	0	0	0
N\A	1	122969	124671	1	1	0	1	0	0	1	1	1	1	1	1	1	0	0
Solyc01g005130	1	122969	124759	1	0	0	1	0	0	1	1	1	1	1	1	1	1	0
N\A	1	122969	124676	0	0	0	0	0	0	1	0	0	0	0	0	0	0	0
N\A	1	122969	124666	1	1	1	1	1	1	1	1	1	1	1	1	1	1	0
Solyc01g005130	1	122969	124916	0	0	0	0	0	0	1	1	0	0	0	0	0	0	0
N\A	1	122973	124671	0	0	0	0	0	0	0	0	0	1	1	0	0	0	0
N\A	1	123448	124666	1	1	1	1	1	0	1	1	0	1	1	1	0	0	0
N\A	1	123855	124666	1	1	0	1	1	0	1	0	0	1	1	1	1	0	0
N\A	1	123855	124671	0	0	0	0	0	0	0	0	0	1	0	0	0	0	0
N\A	1	124047	124666	0	0	0	0	0	0	0	0	0	1	1	0	0	0	0
N\A	1	124132	171488	0	0	0	0	0	0	0	0	0	1	0	0	0	0	0
N\A	1	124383	124666	1	1	0	1	1	0	0	0	0	1	1	0	1	0	0
Solyc01g005130	1	124667	124759	0	0	0	0	0	0	0	0	0	1	0	0	0	0	0
Solyc01g005130	1	124821	124916	0	0	0	0	0	0	1	0	0	0	0	0	0	0	0
Solyc01g005130	1	125174	125434	0	0	0	0	0	0	0	0	0	1	0	0	0	0	0
Solyc01g005130	1	125243	125286	0	0	0	0	0	0	1	0	0	0	0	0	0	0	0
Solyc01g005130	1	125457	125529	0	0	0	0	0	0	0	0	0	1	0	0	0	0	0
Solyc01g005130	1	125461	125490	0	0	0	0	0	0	0	0	0	1	0	0	0	0	0
Solyc01g005130	1	125470	125481	0	0	0	0	0	0	0	0	0	1	0	0	0	0	0
Solyc01g005130	1	125491	125522	0	0	0	0	0	0	0	0	0	1	1	0	0	0	0
Solyc01g005130	1	125555	125560	0	0	0	0	0	0	0	0	0	1	0	0	0	0	0
Solyc01g005130	1	125631	125644	0	0	0	0	0	0	0	0	0	1	0	0	0	0	0
Solyc01g005140	1	127094	127882	0	0	0	0	0	0	0	0	0	1	0	0	1	1	0
Solyc01g005140	1	127235	161716	0	0	0	0	0	0	0	0	0	1	0	0	0	0	0
Solyc01g005140	1	127499	127541	0	0	0	0	0	0	0	0	0	1	0	0	0	0	0
Solyc01g005140	1	127645	127882	0	0	0	0	0	0	1	1	0	0	0	0	0	0	0
Solyc01g005140	1	127698	127872	1	0	0	1	0	0	1	0	0	1	1	0	1	0	0
Solyc01g005140	1	127698	127882	1	1	1	1	1	1	1	1	1	1	1	1	1	1	1
Solyc01g005140	1	128083	128243	0	0	0	0	0	0	0	0	0	1	0	0	0	0	0
Solyc01g005140	1	128083	128464	1	1	1	1	1	1	1	1	1	1	1	1	1	1	1
Solyc01g005140	1	128083	128171	1	1	0	1	0	0	1	0	0	1	1	1	1	1	0
Solyc01g005140	1	128083	128939	0	0	0	0	0	0	0	0	0	1	0	0	0	0	0
Solyc01g005140	1	128514	130327	0	0	0	0	0	0	0	0	0	1	1	0	0	0	0
Solyc01g005140	1	128514	128939	1	1	1	1	1	1	1	1	1	1	1	1	1	1	1
Solyc01g005140	1	128514	128614	1	0	0	0	0	0	0	0	0	1	0	0	0	0	0
Solyc01g005150	1	132240	132898	1	1	1	1	1	1	1	1	1	1	1	1	1	1	1
Solyc01g005150	1	132713	132898	0	0	0	0	0	0	1	0	0	0	0	0	0	0	0
Solyc01g005150	1	132878	132884	0	0	0	0	0	0	1	0	0	0	0	0	0	0	0
Solyc01g005150	1	133099	133482	1	0	0	0	0	0	1	1	0	0	0	0	0	0	0
Solyc01g005150	1	133099	133765	1	1	1	1	1	1	1	1	1	1	1	1	1	1	1
Solyc01g005150	1	133523	133765	0	0	0	0	0	0	1	0	0	1	1	0	0	0	0
Solyc01g005150	1	133532	133765	1	0	0	0	0	0	1	1	0	0	0	0	0	0	0
Solyc01g005150	1	133815	134039	1	1	1	1	1	1	1	1	1	1	1	1	1	1	1
Solyc01g005220	1	135017	174892	0	0	0	0	0	0	0	0	0	1	0	0	0	0	0
N\A	1	135017	156242	0	0	0	0	0	0	0	0	0	1	0	0	0	0	0
Solyc01g005190	1	135017	152010	0	0	0	0	0	0	0	0	0	1	0	0	0	0	0
Solyc01g005210	1	135017	169167	0	0	0	0	0	0	0	0	0	1	0	0	0	0	0
N\A	1	135017	136139	0	0	0	0	0	0	0	0	0	1	0	0	0	0	0
N\A	1	137664	137739	0	0	0	0	0	0	1	0	0	0	0	0	0	0	0
Solyc01g005160	1	138883	139180	0	0	0	0	0	0	0	0	0	1	0	0	0	0	0
Solyc01g005170	1	142672	143644	0	0	0	0	0	0	0	0	0	0	0	0	0	0	1
Solyc01g005170	1	143758	147396	1	0	0	0	0	0	0	0	0	0	0	0	0	0	0
Solyc01g005170	1	143760	147405	0	0	0	0	0	0	1	0	0	0	0	0	0	0	0
Solyc01g005170	1	143763	145374	0	0	0	0	0	0	0	0	0	1	1	0	1	0	0
Solyc01g005170	1	143763	147335	1	0	0	0	0	0	1	1	1	1	1	1	1	0	0
Solyc01g005170	1	143763	146009	0	0	0	0	0	0	1	0	0	1	1	0	1	0	0
Solyc01g005170	1	143763	147412	1	1	0	0	0	0	0	0	0	1	1	1	1	0	0
Solyc01g005170	1	143763	144496	0	0	0	0	0	0	0	0	0	1	1	0	0	0	0
Solyc01g005170	1	143763	144785	0	0	0	0	0	0	0	0	0	1	0	0	0	0	1
Solyc01g005170	1	143763	147339	0	0	0	0	0	0	0	0	0	1	1	0	0	0	0
Solyc01g005170	1	143763	144804	0	0	0	0	0	0	0	0	0	1	0	0	0	0	0
Solyc01g005170	1	143763	147410	1	1	0	1	0	0	1	1	0	1	1	1	1	1	0
Solyc01g005170	1	143763	144199	1	0	0	0	0	0	0	0	0	1	1	0	0	0	0
Solyc01g005170	1	143763	156332	1	1	0	0	0	0	0	0	0	1	1	1	0	0	0
Solyc01g005170	1	143763	147346	0	0	0	0	0	0	0	0	0	1	1	0	0	0	0
Solyc01g005170	1	143763	147416	1	1	0	1	1	0	1	1	0	1	1	1	1	1	0
Solyc01g005170	1	143763	147419	1	0	0	0	0	0	0	0	0	1	1	1	1	0	0
Solyc01g005170	1	143763	149600	1	0	0	1	0	0	0	0	0	0	0	0	1	0	0
N\A	1	146050	147412	0	0	0	0	0	0	0	0	0	1	0	0	0	0	0
N\A	1	146050	147416	0	0	0	0	0	0	0	0	0	1	0	0	0	0	0
N\A	1	146050	147335	0	0	0	0	0	0	0	0	0	1	0	0	0	0	0
Solyc01g005180	1	147520	148492	0	0	0	0	0	0	0	0	0	1	1	0	0	0	0
Solyc01g005180	1	147520	147989	0	0	0	0	0	0	1	0	0	1	1	0	0	0	0
Solyc01g005180	1	147520	148278	0	0	0	0	0	0	1	1	0	1	1	0	0	0	0
Solyc01g005180	1	147520	148500	0	0	0	0	0	0	1	0	0	0	0	0	0	0	0
Solyc01g005180	1	147520	156332	1	1	1	1	1	0	1	1	1	1	1	1	1	1	0
Solyc01g005180	1	147520	148284	0	0	0	0	0	0	1	0	0	1	1	0	0	0	0
Solyc01g005180	1	147520	148281	0	0	0	0	0	0	0	0	0	1	1	0	0	0	0
Solyc01g005180	1	147520	165135	1	0	0	0	0	0	0	0	0	1	1	0	0	0	0
Solyc01g005180	1	147520	149600	1	1	0	1	1	0	1	1	0	1	1	1	1	1	0
Solyc01g005180	1	147520	149383	0	0	0	0	0	0	0	0	0	1	0	0	0	0	0
Solyc01g005180	1	147520	148503	1	1	0	1	0	0	1	1	0	1	1	1	1	1	0
Solyc01g005180	1	147694	148138	0	0	0	0	0	0	0	0	0	0	0	0	1	0	0
Solyc01g005180	1	147700	148142	1	0	0	0	0	0	0	0	0	1	0	0	1	0	0
Solyc01g005180	1	147700	154376	0	0	0	0	0	0	1	1	1	1	0	0	0	0	0
Solyc01g005180	1	147700	148138	1	1	1	0	0	0	1	0	0	1	1	1	1	1	0
N\A	1	149715	149727	0	0	0	0	0	0	0	0	0	1	0	0	0	0	0
N\A	1	156395	160843	0	0	0	0	0	0	0	0	0	0	0	0	1	0	0
Solyc01g005210	1	156395	165135	1	1	1	1	1	0	1	1	1	1	1	1	1	1	0
N\A	1	156395	157450	0	0	0	0	0	0	0	0	0	1	1	0	0	0	0
N\A	1	156395	157493	0	0	0	0	0	0	0	0	0	1	1	0	0	0	0
N\A	1	159452	162227	0	0	0	0	0	0	0	0	0	1	0	0	0	0	0
N\A	1	160290	162217	0	0	0	0	0	0	0	0	0	1	0	0	0	0	0
Solyc01g005210	1	163444	166489	0	0	0	0	0	0	0	0	0	1	0	0	0	0	0
Solyc01g005210	1	164239	165135	0	0	0	0	0	0	0	0	0	1	0	0	0	0	0
Solyc01g005210	1	164257	165135	1	0	0	0	0	0	0	0	0	0	0	0	0	0	0
Solyc01g005210	1	164365	165135	1	1	1	1	1	1	1	1	1	1	1	1	1	1	0
Solyc01g005210	1	164365	165140	0	0	0	0	0	0	0	0	0	1	0	0	0	0	0
N\A	1	164770	164841	0	0	0	0	0	0	0	0	0	1	0	0	0	0	0
Solyc01g005210	1	164842	165135	1	1	0	0	0	0	1	1	1	1	1	1	1	1	0
N\A	1	164996	212141	0	0	0	0	0	0	0	0	0	1	0	0	0	0	0
Solyc01g005210	1	165165	169156	0	0	0	0	0	0	0	0	0	1	0	0	0	0	0
Solyc01g005210	1	165222	176759	0	0	0	0	0	0	0	0	0	1	0	0	0	0	0
Solyc01g005210	1	165417	165475	0	0	0	0	0	0	1	1	1	1	1	1	0	0	0
Solyc01g005210	1	165780	165865	0	0	0	0	0	0	0	0	0	0	0	0	1	0	0
Solyc01g005210	1	165785	169007	0	0	0	0	0	0	0	0	0	1	0	0	0	0	0
Solyc01g005210	1	166271	169013	0	0	0	0	0	0	0	0	0	1	0	0	0	0	0
Solyc01g005210	1	166316	169007	0	0	0	0	0	0	0	0	0	1	1	0	0	0	0
Solyc01g005210	1	166435	166478	0	0	0	0	0	0	0	0	0	1	0	0	0	0	0
Solyc01g005210	1	167036	167463	0	0	0	0	0	0	0	0	0	1	0	0	0	0	0
Solyc01g005210	1	167066	167147	0	0	0	0	0	0	1	0	0	0	0	0	0	0	0
Solyc01g005210	1	167326	167416	1	1	1	1	1	1	1	1	1	1	1	1	1	1	1
Solyc01g005210	1	167587	168972	0	0	0	0	0	0	0	0	0	1	1	0	0	0	0
Solyc01g005210	1	167679	168853	0	0	0	0	0	0	0	0	0	1	0	0	0	0	0
Solyc01g005210	1	167691	168853	1	1	1	1	1	1	1	1	1	1	1	1	1	1	1
Solyc01g005210	1	167691	168938	0	0	0	0	0	0	0	0	0	1	0	0	0	0	0
Solyc01g005210	1	168367	173110	0	0	0	0	0	0	0	0	0	1	0	0	0	0	0
Solyc01g005210	1	168367	174761	0	0	0	0	0	0	0	0	0	1	0	0	0	0	0
Solyc01g005210	1	168367	178757	0	0	0	0	0	0	0	0	0	1	0	0	0	0	0
Solyc01g005210	1	168929	169110	0	0	0	0	0	0	0	0	0	1	0	0	0	0	0
Solyc01g005210	1	168988	169220	0	0	0	0	0	0	0	0	0	1	0	0	0	0	0
Solyc01g005210	1	169032	169112	0	0	0	0	0	0	0	0	0	1	1	1	0	0	0
Solyc01g005210	1	169212	169285	0	0	0	0	0	0	0	0	0	1	0	0	0	0	0
Solyc01g005220	1	173977	174090	1	0	0	0	0	0	1	1	0	1	1	0	0	0	0
Solyc01g005220	1	174021	174786	1	1	1	1	1	1	1	1	1	1	1	1	1	1	1
Solyc01g005220	1	174021	174806	0	0	0	0	0	0	0	0	0	1	0	0	0	0	0
Solyc01g005220	1	174188	174786	1	0	0	0	0	0	1	0	0	0	0	0	0	0	0
Solyc01g005220	1	175029	176368	1	1	1	1	1	1	1	1	1	1	1	1	1	1	1
Solyc01g005220	1	175029	176095	1	0	0	1	0	0	0	0	0	0	0	0	1	0	0
Solyc01g005220	1	175029	177232	0	0	0	0	0	0	0	0	0	1	0	0	0	0	0
Solyc01g005220	1	176038	176368	0	0	0	0	0	0	1	0	0	0	0	0	0	0	0
Solyc01g005220	1	176571	177232	1	1	1	1	1	1	1	1	1	1	1	1	1	1	1
Solyc01g005220	1	176571	178216	0	0	0	0	0	0	1	0	0	1	0	0	0	0	0
Solyc01g005220	1	176807	200893	0	0	0	0	0	0	1	0	0	0	0	0	0	0	0
Solyc01g005220	1	177249	210717	0	0	0	0	0	0	0	0	0	1	0	0	0	0	0
Solyc01g005220	1	177299	178216	1	1	1	1	1	1	1	1	1	1	1	1	1	1	1
Solyc01g005220	1	178293	178314	0	0	0	0	0	0	1	0	0	0	0	0	0	0	0
Solyc01g005220	1	178350	178859	0	0	0	0	0	0	1	0	0	0	0	0	0	0	0
Solyc01g005220	1	178401	178859	1	1	1	1	1	1	1	1	1	1	1	1	1	1	1
Solyc01g005220	1	179030	179122	1	1	0	1	0	0	1	1	1	1	1	0	1	1	0
Solyc01g005220	1	179030	179556	1	1	1	1	1	1	1	1	1	1	1	1	1	1	1
Solyc01g005220	1	179030	179563	0	0	0	0	0	0	1	1	1	1	1	1	1	1	0
Solyc01g005220	1	179030	179144	0	0	0	0	0	0	1	1	0	0	0	0	0	0	0
Solyc01g005220	1	179036	179563	0	0	0	0	0	0	0	0	0	0	0	0	1	0	0
Solyc01g005220	1	179622	179745	1	1	1	1	1	1	1	1	1	1	1	1	1	1	1
Solyc01g005220	1	179622	179729	0	0	0	0	0	0	1	0	0	1	0	0	0	0	0
Solyc01g005220	1	179622	179733	0	0	0	0	0	0	1	1	0	1	1	0	1	0	0
Solyc01g005220	1	179888	181519	0	0	0	0	0	0	0	0	0	1	0	0	0	0	0
Solyc01g005220	1	179888	180052	0	0	0	0	0	0	1	0	0	0	0	0	0	0	0
Solyc01g005220	1	179908	181519	0	0	0	0	0	0	0	0	0	1	0	0	0	0	0
Solyc01g005220	1	179908	180052	1	0	0	1	0	0	0	0	0	0	0	0	0	0	0
Solyc01g005220	1	179961	180052	0	0	0	0	0	0	1	0	0	1	1	0	1	0	0
Solyc01g005220	1	180206	181519	1	0	0	0	0	0	0	0	0	0	0	0	0	0	0
Solyc01g005220	1	180440	181519	0	0	0	0	0	0	1	1	1	1	1	0	1	1	0
Solyc01g005230	1	181630	181710	1	1	1	1	1	1	1	1	1	1	1	1	1	1	1
Solyc01g005230	1	182329	182395	0	0	0	0	0	0	1	0	0	0	0	0	0	0	0
Solyc01g005230	1	182329	182485	1	1	1	1	1	1	1	1	1	1	1	1	1	1	1
Solyc01g005230	1	182396	182485	1	0	0	0	0	0	1	1	1	1	0	0	1	1	0
Solyc01g005250	1	183107	193013	0	0	0	0	0	0	0	0	0	1	0	0	0	0	0
N\A	1	183107	232230	0	0	0	0	0	0	0	0	0	1	0	0	0	0	0
Solyc01g005240	1	185786	192016	1	0	0	0	0	0	0	0	0	1	1	1	0	0	0
Solyc01g005240	1	185801	186057	0	0	0	0	0	0	1	1	0	1	0	0	1	0	0
Solyc01g005240	1	185801	186293	0	0	0	0	0	0	0	0	0	1	0	0	0	0	0
Solyc01g005240	1	185801	186816	0	0	0	0	0	0	0	0	0	1	0	0	0	0	0
Solyc01g005240	1	185801	186482	0	0	0	0	0	0	0	0	0	1	0	0	0	0	0
Solyc01g005240	1	185801	186510	1	1	1	1	1	1	1	1	1	1	1	1	1	1	1
Solyc01g005240	1	186141	186510	0	0	0	0	0	0	1	0	0	0	0	0	0	0	0
Solyc01g005240	1	186185	186293	0	0	0	0	0	0	0	0	0	1	1	0	0	0	0
Solyc01g005240	1	186325	186510	0	0	0	0	0	0	1	0	0	1	1	0	0	0	0
Solyc01g005240	1	186327	186510	0	0	0	0	0	0	0	0	0	1	0	0	0	0	0
Solyc01g005240	1	186348	186510	0	0	0	0	0	0	0	0	0	1	1	0	1	0	0
Solyc01g005240	1	186404	186510	0	0	0	0	0	0	0	0	0	1	1	0	0	0	0
Solyc01g005240	1	186769	222028	0	0	0	0	0	0	1	0	0	0	0	0	0	0	0
Solyc01g005240	1	187052	187964	0	0	0	0	0	0	1	0	0	0	0	0	0	0	0
Solyc01g005240	1	187052	187128	1	1	1	1	1	1	1	1	1	1	1	1	1	1	1
Solyc01g005240	1	187057	203227	0	0	0	0	0	0	0	0	0	1	0	0	0	0	0
Solyc01g005240	1	187212	187306	1	1	1	1	1	1	1	1	1	1	1	1	1	1	1
Solyc01g005240	1	187212	187314	1	1	0	1	0	0	1	0	0	0	0	0	0	0	0
Solyc01g005240	1	187348	187966	0	0	0	0	0	0	1	0	0	0	0	0	0	0	0
Solyc01g005240	1	187348	188614	0	0	0	0	0	0	0	0	0	1	0	0	0	0	0
Solyc01g005240	1	187348	187964	1	1	1	1	1	1	1	1	1	1	1	1	1	1	1
Solyc01g005240	1	188061	188599	0	0	0	0	0	0	1	0	0	1	1	0	1	1	0
Solyc01g005240	1	188090	236047	1	0	0	1	0	0	0	0	0	0	0	0	0	0	0
Solyc01g005240	1	188105	190600	0	0	0	0	0	0	0	0	0	1	0	0	0	0	0
Solyc01g005240	1	188120	188599	1	1	1	1	1	1	1	1	1	1	1	1	1	1	1
Solyc01g005240	1	188124	188599	0	0	0	0	0	0	0	0	0	1	0	0	0	0	0
Solyc01g005240	1	188383	188599	0	0	0	0	0	0	1	0	0	1	0	0	0	0	0
Solyc01g005240	1	188750	188845	1	1	1	1	1	1	1	1	1	1	1	1	1	1	1
Solyc01g005240	1	188877	191467	0	0	0	0	0	0	0	0	0	1	0	0	0	0	0
Solyc01g005240	1	188913	189010	1	0	0	1	0	0	0	0	0	0	0	0	0	0	0
Solyc01g005240	1	188942	189303	1	1	1	1	1	1	1	1	1	1	1	1	1	1	1
Solyc01g005240	1	188942	189056	0	0	0	0	0	0	0	0	0	1	0	0	0	0	0
Solyc01g005240	1	188942	189035	1	0	0	1	0	0	0	0	0	1	0	0	0	0	0
Solyc01g005240	1	188942	189717	0	0	0	0	0	0	0	0	0	1	1	0	0	0	0
Solyc01g005240	1	189102	189303	1	1	0	0	0	0	1	1	0	1	0	0	0	0	0
Solyc01g005240	1	189184	189303	1	0	0	1	0	0	1	1	1	1	1	1	1	1	0
Solyc01g005240	1	189190	189303	0	0	0	0	0	0	0	0	0	1	1	0	0	0	0
Solyc01g005240	1	189391	189740	0	0	0	0	0	0	0	0	0	1	0	0	0	0	0
Solyc01g005240	1	189412	191484	0	0	0	0	0	0	0	0	0	1	0	0	0	0	0
Solyc01g005240	1	189421	190241	0	0	0	0	0	0	1	0	0	1	1	1	1	1	0
Solyc01g005240	1	189421	189717	1	1	1	1	1	1	1	1	1	1	1	1	1	1	1
Solyc01g005240	1	189421	189924	1	0	0	0	0	0	0	0	0	0	0	0	0	0	0
Solyc01g005240	1	189421	189517	1	0	0	1	0	0	1	1	0	0	0	0	1	0	0
Solyc01g005240	1	189421	190665	0	0	0	0	0	0	0	0	0	1	1	0	0	0	0
Solyc01g005240	1	189833	189924	0	0	0	0	0	0	1	0	0	1	0	0	1	0	0
Solyc01g005240	1	189838	189924	1	1	1	1	1	1	1	1	1	1	1	1	1	1	1
Solyc01g005240	1	190018	190342	1	0	0	0	0	0	0	0	0	0	0	0	0	0	0
Solyc01g005240	1	190018	190241	1	1	1	1	1	1	1	1	1	1	1	1	1	1	1
Solyc01g005240	1	190018	190218	0	0	0	0	0	0	0	0	0	0	0	0	1	0	0
Solyc01g005240	1	190018	190260	0	0	0	0	0	0	1	0	0	0	0	0	0	0	0
Solyc01g005240	1	190018	190570	0	0	0	0	0	0	0	0	0	1	0	0	0	0	0
Solyc01g005240	1	190021	190241	1	1	0	0	0	0	1	1	0	1	1	0	1	1	0
Solyc01g005240	1	190032	190241	0	0	0	0	0	0	0	0	0	1	0	0	0	0	0
Solyc01g005240	1	190161	194764	1	0	0	0	0	0	0	0	0	0	0	0	0	0	0
Solyc01g005240	1	190359	190570	1	1	1	1	1	1	1	1	1	1	1	1	1	1	1
Solyc01g005240	1	190365	190557	1	1	0	1	0	0	1	0	0	1	1	0	1	1	0
Solyc01g005240	1	190365	190570	1	1	1	1	1	1	1	1	1	1	1	1	1	1	0
Solyc01g005240	1	190613	191271	0	0	0	0	0	0	0	0	0	1	0	0	0	0	0
Solyc01g005240	1	190688	191066	1	1	1	1	1	1	1	1	1	1	1	1	1	1	1
Solyc01g005240	1	191092	191105	0	0	0	0	0	0	0	0	0	1	0	0	0	0	0
Solyc01g005240	1	191119	191242	0	0	0	0	0	0	1	1	1	1	1	0	1	1	0
Solyc01g005240	1	191130	191242	1	1	1	1	1	1	1	1	1	1	1	1	1	1	1
Solyc01g005240	1	191308	191391	0	0	0	0	0	0	1	0	0	0	0	0	0	0	0
Solyc01g005240	1	191379	191391	0	0	0	0	0	0	0	0	0	1	0	0	0	0	0
Solyc01g005240	1	191422	191445	0	0	0	0	0	0	0	0	0	1	0	0	0	0	0
Solyc01g005240	1	191422	191467	0	0	0	0	0	0	0	0	0	1	1	0	0	0	0
Solyc01g005240	1	191454	191459	0	0	0	0	0	0	0	0	0	1	0	0	0	0	0
Solyc01g005240	1	191611	236809	0	0	0	0	0	0	0	0	0	1	0	0	0	0	0
Solyc01g005250	1	191934	192088	0	0	0	0	0	0	0	0	0	1	0	0	0	0	0
Solyc01g005250	1	191941	192039	0	0	0	0	0	0	0	0	0	1	0	0	0	0	0
Solyc01g005250	1	191953	192294	0	0	0	0	0	0	0	0	0	1	0	0	0	0	0
Solyc01g005250	1	192027	192768	0	0	0	0	0	0	0	0	0	1	0	0	0	0	0
Solyc01g005250	1	192106	192304	0	0	0	0	0	0	0	0	0	1	1	0	0	0	0
Solyc01g005250	1	192167	192254	1	1	1	1	1	1	1	1	1	1	1	1	1	1	1
Solyc01g005250	1	192370	192375	0	0	0	0	0	0	0	0	0	1	0	0	0	0	0
Solyc01g005250	1	192376	192768	1	0	0	0	0	0	0	0	0	1	1	0	0	0	0
Solyc01g005250	1	192376	193397	0	0	0	0	0	0	0	0	0	1	0	0	0	0	0
Solyc01g005250	1	192410	194417	0	0	0	0	0	0	0	0	0	1	0	0	0	0	0
Solyc01g005250	1	192410	192768	1	1	1	1	1	1	1	1	1	1	1	1	1	1	1
Solyc01g005250	1	192410	192989	1	0	0	1	0	0	0	0	0	0	0	0	0	0	0
Solyc01g005250	1	192871	192989	1	1	1	1	1	1	1	1	1	1	1	1	1	1	1
Solyc01g005250	1	193026	206233	0	0	0	0	0	0	0	0	0	1	0	0	0	0	0
Solyc01g005250	1	193086	194417	0	0	0	0	0	0	1	0	0	0	0	0	0	0	0
Solyc01g005250	1	193086	193340	1	0	0	1	0	0	0	0	0	0	0	0	0	0	0
Solyc01g005250	1	193086	193190	1	1	1	1	1	1	1	1	1	1	1	1	1	1	1
Solyc01g005250	1	193086	193180	0	0	0	0	0	0	1	0	0	1	1	0	0	0	0
Solyc01g005250	1	193213	193375	0	0	0	0	0	0	0	0	0	1	0	0	0	0	0
Solyc01g005250	1	193236	193387	0	0	0	0	0	0	0	0	0	1	0	0	0	0	0
Solyc01g005250	1	193236	194417	0	0	0	0	0	0	1	0	0	0	0	0	0	0	0
Solyc01g005250	1	193236	193340	1	1	1	1	1	1	1	1	1	1	1	1	1	1	1
Solyc01g005250	1	193236	193381	0	0	0	0	0	0	0	0	0	1	0	0	0	0	0
Solyc01g005250	1	193236	194506	0	0	0	0	0	0	0	0	0	1	1	0	0	0	0
Solyc01g005250	1	193236	193345	1	0	0	1	0	0	1	1	0	1	1	1	0	0	0
Solyc01g005250	1	193428	198743	0	0	0	0	0	0	1	1	0	0	0	0	0	0	0
Solyc01g005250	1	193428	194417	1	1	1	1	1	1	1	1	1	1	1	1	1	1	1
Solyc01g005250	1	193428	198496	0	0	0	0	0	0	1	0	0	0	0	0	0	0	0
Solyc01g005250	1	193444	198743	0	0	0	0	0	0	1	0	0	0	0	0	0	0	0
Solyc01g005250	1	193444	194417	1	1	1	1	1	1	1	1	1	1	1	1	1	1	0
Solyc01g005250	1	194543	194680	1	0	0	1	0	0	0	0	0	0	0	0	0	0	0
Solyc01g005250	1	194947	197737	0	0	0	0	0	0	1	0	0	0	0	0	0	0	0
Solyc01g005310	1	195116	225352	0	0	0	0	0	0	0	0	0	1	0	0	0	0	0
Solyc01g005260	1	195880	196180	1	1	1	1	1	1	1	1	1	1	1	1	1	1	1
Solyc01g005260	1	195915	196180	1	1	0	1	0	0	1	1	1	1	1	0	1	0	0
Solyc01g005260	1	195987	196180	1	0	0	1	0	0	0	0	0	0	0	0	0	0	0
Solyc01g005260	1	196257	196354	0	0	0	0	0	0	1	0	0	1	1	0	1	0	0
Solyc01g005260	1	196286	196354	1	1	0	1	0	0	1	1	1	1	1	0	0	0	0
Solyc01g005260	1	196297	196354	1	0	0	1	0	0	0	0	0	0	0	0	0	0	0
Solyc01g005260	1	196437	197671	0	0	0	0	0	0	1	0	0	0	0	0	0	0	0
Solyc01g005260	1	196437	197012	1	1	1	1	1	1	1	1	1	1	1	1	1	1	1
Solyc01g005260	1	196437	201398	1	0	0	0	0	0	0	0	0	0	0	0	0	0	0
Solyc01g005260	1	197050	197671	1	1	1	1	1	1	1	1	1	1	1	1	1	1	1
Solyc01g005260	1	197050	204862	0	0	0	0	0	0	1	0	0	0	0	0	0	0	0
Solyc01g005260	1	197050	204859	0	0	0	0	0	0	0	0	0	1	0	0	0	0	0
Solyc01g005260	1	197050	197336	0	0	0	0	0	0	1	0	0	0	0	0	0	0	0
Solyc01g005260	1	197567	197671	0	0	0	0	0	0	1	1	1	0	0	0	0	0	0
Solyc01g005260	1	197683	219795	0	0	0	0	0	0	0	0	0	1	0	0	0	0	0
Solyc01g005260	1	197790	198676	1	1	1	1	1	1	1	1	1	1	1	1	1	1	0
Solyc01g005260	1	197790	198450	1	1	1	1	1	1	1	1	1	1	1	1	1	1	0
Solyc01g005260	1	197790	198463	1	1	1	1	1	1	1	1	1	1	1	1	1	1	1
Solyc01g005260	1	197905	198496	0	0	0	0	0	0	1	0	0	0	0	0	0	0	0
Solyc01g005260	1	198517	200399	0	0	0	0	0	0	1	0	0	0	0	0	0	0	0
Solyc01g005260	1	198575	198676	1	1	1	1	1	1	1	1	1	1	1	1	1	1	1
Solyc01g005260	1	198575	200337	0	0	0	0	0	0	0	0	0	0	0	0	1	0	0
Solyc01g005260	1	198579	198681	0	0	0	0	0	0	1	0	0	1	0	0	0	0	0
Solyc01g005260	1	198583	198743	0	0	0	0	0	0	1	1	0	0	0	0	0	0	0
Solyc01g005260	1	198654	198743	0	0	0	0	0	0	1	1	1	0	0	0	0	0	0
Solyc01g005260	1	198737	198748	0	0	0	0	0	0	0	0	0	1	0	0	0	0	0
Solyc01g005260	1	198770	219103	1	0	0	0	0	0	0	0	0	0	0	0	0	0	0
Solyc01g005260	1	198779	198854	0	0	0	0	0	0	1	0	0	0	0	0	0	0	0
Solyc01g005260	1	198799	198900	0	0	0	0	0	0	1	0	0	0	0	0	0	0	0
Solyc01g005260	1	198802	198900	0	0	0	0	0	0	1	1	0	0	0	0	0	0	0
Solyc01g005260	1	198855	228034	0	0	0	0	0	0	0	0	0	1	1	1	0	0	0
Solyc01g005260	1	199059	199085	0	0	0	0	0	0	0	0	0	1	0	0	0	0	0
N\A	1	199287	232304	0	0	0	0	0	0	0	0	0	1	0	0	0	0	0
Solyc01g005270	1	200066	204862	0	0	0	0	0	0	0	0	0	1	1	0	0	0	0
Solyc01g005270	1	200066	204793	0	0	0	0	0	0	0	0	0	1	1	0	0	0	0
Solyc01g005270	1	200090	200363	0	0	0	0	0	0	0	0	0	1	0	0	0	0	0
Solyc01g005270	1	200117	204849	1	0	0	0	0	0	0	0	0	0	0	0	0	0	0
Solyc01g005270	1	200186	200464	0	0	0	0	0	0	0	0	0	1	0	0	0	0	0
Solyc01g005270	1	200205	209201	0	0	0	0	0	0	0	0	0	1	0	0	0	0	0
Solyc01g005270	1	200253	200363	1	1	1	1	1	1	1	1	1	1	1	1	1	1	1
Solyc01g005270	1	200253	209333	1	0	0	0	0	0	0	0	0	0	0	0	0	0	0
Solyc01g005270	1	200253	209175	0	0	0	0	0	0	0	0	0	0	0	0	1	0	0
Solyc01g005270	1	200442	209410	0	0	0	0	0	0	0	0	0	1	0	0	0	0	0
Solyc01g005270	1	200460	209166	1	0	0	1	0	0	0	0	0	0	0	0	0	0	0
Solyc01g005270	1	200475	202592	1	0	0	0	0	0	1	1	1	1	0	0	1	0	0
Solyc01g005270	1	200475	209744	1	1	0	1	1	0	0	0	0	0	0	0	0	0	0
Solyc01g005270	1	200475	206069	1	1	0	1	1	0	1	0	0	1	1	1	0	0	0
Solyc01g005270	1	200475	200876	1	1	1	1	1	1	1	1	1	1	1	1	1	1	1
Solyc01g005270	1	200475	210116	0	0	0	0	0	0	1	1	0	1	1	0	0	0	0
Solyc01g005270	1	200475	200575	1	1	1	1	1	1	1	1	1	1	1	1	1	1	0
Solyc01g005270	1	200475	209838	1	1	1	1	1	1	1	0	0	1	0	0	1	0	0
Solyc01g005270	1	200475	201309	0	0	0	0	0	0	1	1	1	1	0	0	0	0	0
Solyc01g005270	1	200475	200983	1	0	0	0	0	0	0	0	0	0	0	0	0	0	0
Solyc01g005270	1	200475	205768	1	0	0	0	0	0	0	0	0	1	1	0	0	0	0
Solyc01g005270	1	200475	206567	1	0	0	0	0	0	0	0	0	0	0	0	0	0	0
Solyc01g005270	1	200477	209161	1	0	0	1	0	0	0	0	0	0	0	0	0	0	0
Solyc01g005270	1	200682	200876	1	0	0	1	0	0	1	0	0	1	0	0	0	0	0
Solyc01g005270	1	200929	203227	0	0	0	0	0	0	1	0	0	0	0	0	0	0	0
Solyc01g005270	1	200937	206069	0	0	0	0	0	0	0	0	0	1	0	0	0	0	0
Solyc01g005270	1	200995	202592	0	0	0	0	0	0	1	1	1	0	0	0	0	0	0
Solyc01g005270	1	200995	206567	0	0	0	0	0	0	1	0	0	0	0	0	0	0	0
Solyc01g005270	1	200995	202528	0	0	0	0	0	0	1	0	0	0	0	0	0	0	0
Solyc01g005270	1	200995	201309	1	1	1	1	1	1	1	1	1	1	1	1	1	1	1
Solyc01g005270	1	201347	202592	1	1	1	1	1	1	1	1	1	1	1	1	1	1	1
Solyc01g005270	1	201347	201439	0	0	0	0	0	0	1	1	1	0	0	0	0	0	0
Solyc01g005270	1	202768	210948	0	0	0	0	0	0	0	0	0	1	0	0	0	0	0
Solyc01g005270	1	202808	203148	0	0	0	0	0	0	1	0	0	0	0	0	0	0	0
Solyc01g005270	1	202823	211002	0	0	0	0	0	0	1	0	0	1	0	0	0	0	0
Solyc01g005270	1	202847	203148	0	0	0	0	0	0	1	0	0	0	0	0	0	0	0
Solyc01g005270	1	202849	203148	1	1	1	1	1	1	1	1	1	1	1	1	1	1	1
Solyc01g005270	1	202849	203112	0	0	0	0	0	0	0	0	0	0	0	0	1	0	0
Solyc01g005270	1	203066	216754	0	0	0	0	0	0	0	0	0	1	0	0	0	0	0
Solyc01g005270	1	203305	244145	0	0	0	0	0	0	0	0	0	1	0	0	0	0	0
Solyc01g005270	1	203452	204862	1	0	0	1	0	0	0	0	0	0	0	0	0	0	0
Solyc01g005280	1	204729	204867	0	0	0	0	0	0	0	0	0	1	1	0	0	0	0
Solyc01g005280	1	204733	204754	0	0	0	0	0	0	0	0	0	1	0	0	0	0	0
Solyc01g005280	1	204797	204862	0	0	0	0	0	0	0	0	0	1	0	0	0	0	0
Solyc01g005280	1	204799	205768	0	0	0	0	0	0	0	0	0	1	1	0	0	0	0
Solyc01g005280	1	204799	210116	0	0	0	0	0	0	0	0	0	1	0	0	0	0	0
Solyc01g005280	1	204891	209156	0	0	0	0	0	0	0	0	0	1	0	0	0	0	0
Solyc01g005280	1	204985	205088	1	1	1	1	1	1	1	1	1	1	1	1	1	1	1
Solyc01g005280	1	205167	209410	1	0	0	1	0	0	0	0	0	1	0	0	0	0	0
Solyc01g005280	1	205191	206699	0	0	0	0	0	0	0	0	0	1	0	0	0	0	0
Solyc01g005280	1	205191	205820	0	0	0	0	0	0	0	0	0	0	0	0	1	0	0
Solyc01g005280	1	205200	206069	1	1	1	1	1	1	1	1	0	1	1	1	1	1	0
Solyc01g005280	1	205200	205768	1	1	1	1	1	1	1	1	1	1	1	1	1	1	1
Solyc01g005280	1	205200	209744	1	0	0	1	0	0	0	0	0	0	0	0	0	0	0
Solyc01g005280	1	205200	209838	1	1	0	1	1	0	0	0	0	1	0	0	0	0	0
Solyc01g005280	1	205200	210116	1	0	0	0	0	0	1	1	1	0	0	0	0	0	0
Solyc01g005280	1	205769	206069	0	0	0	0	0	0	0	0	0	1	1	0	0	0	0
Solyc01g005280	1	205829	206069	1	1	0	1	0	0	1	1	0	1	1	0	1	1	0
Solyc01g005280	1	205887	206069	1	1	1	1	1	1	1	1	1	1	1	1	1	1	1
Solyc01g005280	1	206107	206567	1	1	1	1	1	1	1	1	1	1	1	1	1	1	1
Solyc01g005280	1	206107	206546	0	0	0	0	0	0	1	0	0	1	1	1	1	0	0
Solyc01g005280	1	206661	210866	0	0	0	0	0	0	0	0	0	0	0	0	1	0	0
Solyc01g005280	1	206743	210948	0	0	0	0	0	0	0	0	0	1	1	0	0	0	0
Solyc01g005280	1	206824	207566	0	0	0	0	0	0	0	0	0	0	0	0	1	0	0
Solyc01g005280	1	206824	207178	1	1	1	1	1	1	1	1	1	1	1	1	1	1	1
Solyc01g005280	1	206824	206979	0	0	0	0	0	0	0	0	0	0	0	0	1	0	0
Solyc01g005280	1	206824	206927	0	0	0	0	0	0	0	0	0	0	0	0	1	1	0
N\A	1	208987	228637	0	0	0	0	0	0	0	0	0	1	0	0	0	0	0
Solyc01g005290	1	209250	209333	1	1	1	1	1	1	1	1	1	1	1	1	1	1	1
Solyc01g005290	1	209404	209410	0	0	0	0	0	0	0	0	0	1	0	0	0	0	0
Solyc01g005290	1	209444	210116	1	1	1	1	1	1	1	1	1	1	1	1	1	1	1
Solyc01g005290	1	209444	209838	1	1	1	1	1	1	1	1	0	1	1	0	1	1	0
Solyc01g005290	1	209444	209744	1	1	0	1	1	0	0	0	0	1	0	0	0	0	0
Solyc01g005290	1	209470	210116	0	0	0	0	0	0	0	0	0	0	0	0	1	0	0
Solyc01g005290	1	209729	219175	0	0	0	0	0	0	0	0	0	1	0	0	0	0	0
Solyc01g005290	1	209767	233553	0	0	0	0	0	0	0	0	0	1	0	0	0	0	0
Solyc01g005290	1	209935	210116	1	0	0	0	0	0	1	0	0	1	0	0	1	1	0
Solyc01g005290	1	209941	210116	1	1	1	1	1	1	1	1	0	0	0	0	1	1	0
Solyc01g005290	1	210163	210492	0	0	0	0	0	0	0	0	0	1	0	0	0	0	0
Solyc01g005290	1	210235	210362	1	1	1	1	1	1	1	1	1	1	1	1	1	1	1
Solyc01g005290	1	210400	210543	1	1	1	1	1	1	0	0	0	0	0	0	0	0	0
Solyc01g005290	1	210400	210792	0	0	0	0	0	0	0	0	0	0	0	0	1	0	0
Solyc01g005290	1	210400	210772	1	1	1	1	1	1	1	1	1	1	1	1	1	1	1
Solyc01g005290	1	210400	210548	1	1	1	1	1	1	0	0	0	1	0	0	0	0	0
Solyc01g005290	1	210400	210492	1	1	1	1	1	1	1	1	1	1	1	1	1	1	0
Solyc01g005290	1	210459	210548	1	1	1	1	1	1	1	1	1	1	1	1	1	1	0
Solyc01g005290	1	210459	210772	1	1	1	1	1	1	0	0	0	1	1	0	1	1	0
Solyc01g005290	1	210459	210543	1	1	1	1	1	1	1	1	1	1	1	0	1	1	0
Solyc01g005290	1	210493	210772	0	0	0	0	0	0	1	0	0	0	0	0	1	1	0
Solyc01g005290	1	210496	210772	1	1	1	1	1	0	0	0	0	1	1	0	1	1	0
Solyc01g005290	1	210544	210772	1	1	0	1	0	0	1	0	0	0	0	0	0	0	0
Solyc01g005290	1	210571	210772	1	1	1	1	1	1	0	0	0	0	0	0	0	0	0
Solyc01g005290	1	210642	210772	1	0	0	0	0	0	0	0	0	0	0	0	0	0	0
Solyc01g005290	1	210738	232372	0	0	0	0	0	0	0	0	0	1	0	0	0	0	0
Solyc01g005290	1	211027	211445	1	0	0	1	0	0	0	0	0	0	0	0	0	0	0
Solyc01g005290	1	211029	211297	1	0	0	0	0	0	0	0	0	0	0	0	0	0	0
Solyc01g005290	1	211029	212550	1	0	0	1	0	0	0	0	0	0	0	0	0	0	0
Solyc01g005290	1	211029	211480	1	1	1	1	1	1	1	1	1	1	1	1	1	1	1
Solyc01g005290	1	211029	213780	0	0	0	0	0	0	0	0	0	0	0	0	1	0	0
N\A	1	211563	213780	0	0	0	0	0	0	0	0	0	0	0	0	1	0	0
N\A	1	211574	246673	0	0	0	0	0	0	0	0	0	1	0	0	0	0	0
N\A	1	212262	214568	0	0	0	0	0	0	0	0	0	1	0	0	0	0	0
N\A	1	212594	212730	0	0	0	0	0	0	0	0	0	0	0	0	1	0	0
N\A	1	213870	213993	1	0	0	0	0	0	0	0	0	0	0	0	1	0	0
N\A	1	213882	213993	0	0	0	0	0	0	1	0	0	0	0	0	1	0	0
Solyc01g005300	1	214461	220577	0	0	0	0	0	0	0	0	0	1	0	0	0	0	0
Solyc01g005300	1	217008	218518	0	0	0	0	0	0	1	0	0	0	0	0	0	0	0
Solyc01g005300	1	217025	217574	1	0	0	0	0	0	0	0	0	0	0	0	0	0	0
Solyc01g005300	1	217025	218536	1	1	1	1	1	1	1	1	1	1	1	1	1	1	0
Solyc01g005300	1	217025	218518	1	1	1	1	1	1	1	1	1	1	1	1	1	1	1
Solyc01g005300	1	217025	218538	0	0	0	0	0	0	1	1	0	0	0	0	0	0	0
Solyc01g005300	1	217037	218518	1	0	0	0	0	0	1	1	0	1	0	0	0	0	0
Solyc01g005300	1	218577	218613	1	0	0	1	0	0	0	0	0	0	0	0	0	0	0
Solyc01g005300	1	218654	219816	0	0	0	0	0	0	0	0	0	1	0	0	0	0	0
Solyc01g005300	1	218842	218968	1	1	0	1	0	0	1	1	0	1	1	0	1	0	0
Solyc01g005300	1	218842	218938	1	1	1	1	1	1	1	1	1	1	1	0	1	1	0
Solyc01g005300	1	218878	218968	1	0	0	0	0	0	1	1	0	1	1	0	1	0	0
Solyc01g005300	1	218907	219504	0	0	0	0	0	0	0	0	0	1	0	0	0	0	0
Solyc01g005300	1	218932	219245	0	0	0	0	0	0	1	0	0	0	0	0	0	0	0
Solyc01g005300	1	219012	219175	0	0	0	0	0	0	0	0	0	1	0	0	0	0	0
Solyc01g005300	1	219070	219084	0	0	0	0	0	0	1	0	0	0	0	0	0	0	0
Solyc01g005300	1	219098	219213	0	0	0	0	0	0	1	0	0	0	0	0	0	0	0
Solyc01g005300	1	219197	219700	0	0	0	0	0	0	0	0	0	1	0	0	0	0	0
Solyc01g005300	1	219220	219723	0	0	0	0	0	0	1	0	0	0	0	0	0	0	0
Solyc01g005300	1	219220	219475	0	0	0	0	0	0	0	0	0	1	0	0	0	0	0
Solyc01g005300	1	219237	219436	1	0	0	0	0	0	0	0	0	0	0	0	0	0	0
Solyc01g005300	1	219291	219420	1	1	0	1	1	0	1	0	0	1	1	0	0	0	0
Solyc01g005300	1	219291	219431	0	0	0	0	0	0	1	0	0	1	0	0	0	0	0
Solyc01g005300	1	219319	219634	0	0	0	0	0	0	1	0	0	0	0	0	0	0	0
Solyc01g005300	1	219349	219386	0	0	0	0	0	0	1	0	0	0	0	0	0	0	0
Solyc01g005300	1	219370	219525	0	0	0	0	0	0	0	0	0	1	0	0	0	0	0
Solyc01g005300	1	219376	219474	0	0	0	0	0	0	1	0	0	0	0	0	0	0	0
Solyc01g005300	1	219490	219689	0	0	0	0	0	0	0	0	0	1	0	0	0	0	0
Solyc01g005300	1	219495	219851	0	0	0	0	0	0	0	0	0	1	0	0	0	0	0
Solyc01g005300	1	219512	220184	0	0	0	0	0	0	0	0	0	1	0	0	0	0	0
Solyc01g005300	1	219527	220206	0	0	0	0	0	0	0	0	0	1	0	0	0	0	0
Solyc01g005300	1	219530	220210	0	0	0	0	0	0	0	0	0	1	0	0	0	0	0
Solyc01g005300	1	219538	220044	0	0	0	0	0	0	0	0	0	1	0	0	0	0	0
Solyc01g005300	1	219538	219723	0	0	0	0	0	0	0	0	0	1	0	0	0	0	0
Solyc01g005300	1	219549	263480	0	0	0	0	0	0	0	0	0	1	0	0	0	0	0
Solyc01g005300	1	219688	219749	0	0	0	0	0	0	0	0	0	1	0	0	0	0	0
Solyc01g005300	1	219730	219948	0	0	0	0	0	0	1	0	0	0	0	0	0	0	0
Solyc01g005300	1	219770	219958	0	0	0	0	0	0	1	0	0	0	0	0	0	0	0
Solyc01g005300	1	219790	222051	0	0	0	0	0	0	0	0	0	1	0	0	0	0	0
Solyc01g005300	1	219819	219885	0	0	0	0	0	0	0	0	0	1	0	0	0	0	0
Solyc01g005300	1	219826	220195	0	0	0	0	0	0	0	0	0	1	0	0	0	0	0
Solyc01g005300	1	219963	220027	0	0	0	0	0	0	0	0	0	1	1	0	0	0	0
Solyc01g005300	1	219969	220061	0	0	0	0	0	0	0	0	0	0	0	0	0	0	1
Solyc01g005300	1	220000	220047	0	0	0	0	0	0	0	0	0	1	0	0	0	0	0
Solyc01g005300	1	220122	220264	0	0	0	0	0	0	0	0	0	1	1	1	0	0	0
Solyc01g005300	1	220129	221653	1	1	0	1	1	0	1	1	1	1	1	0	1	0	1
Solyc01g005300	1	220129	221753	1	1	0	1	1	0	1	0	0	0	0	0	0	0	0
Solyc01g005300	1	220129	220803	0	0	0	0	0	0	1	0	0	1	0	0	1	0	0
Solyc01g005300	1	220129	220430	1	1	0	1	0	0	0	0	0	0	0	0	0	0	0
Solyc01g005300	1	220129	221621	1	1	0	1	0	0	0	0	0	0	0	0	0	0	0
Solyc01g005300	1	220217	220237	0	0	0	0	0	0	0	0	0	1	0	0	0	0	0
Solyc01g005300	1	220314	220399	0	0	0	0	0	0	0	0	0	1	0	0	0	0	0
Solyc01g005300	1	220347	233002	0	0	0	0	0	0	0	0	0	1	0	0	0	0	0
Solyc01g005300	1	220347	228041	0	0	0	0	0	0	0	0	0	1	0	0	0	0	0
Solyc01g005300	1	220407	236809	0	0	0	0	0	0	0	0	0	1	1	0	0	0	0
Solyc01g005310	1	220969	221083	1	1	1	1	1	1	1	1	0	1	1	0	1	1	1
Solyc01g005310	1	221224	221608	1	1	1	1	1	1	1	1	1	1	1	0	1	0	1
Solyc01g005310	1	221754	221848	1	1	0	0	0	0	1	0	0	0	0	0	0	0	0
Solyc01g005310	1	221877	222028	1	1	0	1	1	0	1	1	0	1	0	0	1	1	1
Solyc01g005310	1	222080	222392	1	1	1	1	1	1	1	0	0	1	1	0	1	1	1
Solyc01g005310	1	222619	222748	1	1	1	1	1	1	1	0	0	1	0	0	0	0	1
Solyc01g005310	1	222820	223014	1	1	1	1	1	1	1	1	1	1	1	1	1	1	1
Solyc01g005310	1	223135	223500	1	1	1	1	1	1	1	1	1	1	1	1	0	0	1
Solyc01g005310	1	223696	223780	1	1	1	1	1	1	1	1	0	1	1	0	1	0	1
Solyc01g005310	1	223846	223932	1	1	1	1	1	1	1	1	0	1	0	0	0	0	1
Solyc01g005310	1	224024	224099	1	1	1	1	1	1	1	0	0	1	1	0	1	1	1
Solyc01g005310	1	224162	224279	1	1	1	1	1	1	1	0	0	1	1	1	1	0	1
Solyc01g005310	1	224331	224454	1	1	1	1	1	1	1	0	0	1	1	1	1	0	1
Solyc01g005310	1	224557	224816	1	1	1	1	1	1	0	0	0	1	1	0	1	0	1
Solyc01g005310	1	224922	225265	1	1	1	1	1	1	1	0	0	1	1	0	1	0	1
Solyc01g005310	1	225330	225771	1	1	1	1	1	1	0	0	0	0	0	0	1	0	1
Solyc01g005310	1	225887	232351	0	0	0	0	0	0	0	0	0	1	0	0	0	0	0
Solyc01g005320	1	226999	227359	1	1	1	1	1	1	1	1	1	1	1	1	1	1	1
Solyc01g005320	1	227624	228612	0	0	0	0	0	0	1	0	0	0	0	0	0	0	0
Solyc01g005320	1	227624	229345	0	0	0	0	0	0	1	0	0	0	0	0	0	0	0
Solyc01g005320	1	227624	228312	1	1	1	1	1	1	1	1	1	1	1	1	1	0	1
Solyc01g005320	1	227624	232127	1	1	0	1	1	0	1	0	0	1	1	0	1	1	0
N\A	1	231061	266463	0	0	0	0	0	0	0	0	0	1	0	0	0	0	0
Solyc01g005330	1	232198	232452	1	1	1	1	1	1	1	1	1	1	1	1	1	1	0
Solyc01g005330	1	232275	232362	0	0	0	0	0	0	0	0	0	1	1	0	0	0	0
N\A	1	232326	232333	0	0	0	0	0	0	0	0	0	1	0	0	0	0	0
Solyc01g005330	1	232337	232391	0	0	0	0	0	0	0	0	0	1	0	0	0	0	0
Solyc01g005330	1	232354	232372	0	0	0	0	0	0	0	0	0	1	0	0	0	0	0
Solyc01g005330	1	232394	232423	0	0	0	0	0	0	0	0	0	1	0	0	0	0	0
Solyc01g005330	1	232423	232428	0	0	0	0	0	0	0	0	0	1	1	0	0	0	0
Solyc01g005330	1	232453	232478	0	0	0	0	0	0	0	0	0	1	0	0	0	0	0
Solyc01g005330	1	232453	232526	0	0	0	0	0	0	0	0	0	1	1	0	0	0	0
Solyc01g005330	1	232757	234002	0	0	0	0	0	0	0	0	0	1	0	0	0	0	0
Solyc01g005330	1	232757	234017	0	0	0	0	0	0	0	0	0	1	0	0	0	0	0
Solyc01g005330	1	232803	233256	0	0	0	0	0	0	0	0	0	0	0	0	1	0	0
Solyc01g005330	1	232811	233256	1	1	1	1	1	1	1	1	1	1	1	1	1	1	1
Solyc01g005330	1	233355	233375	0	0	0	0	0	0	0	0	0	1	1	0	0	0	0
Solyc01g005330	1	233361	233402	1	0	0	1	0	0	0	0	0	1	0	0	0	0	0
Solyc01g005330	1	233376	233402	0	0	0	0	0	0	1	0	0	0	0	0	0	0	0
Solyc01g005330	1	233438	233524	0	0	0	0	0	0	1	0	0	1	1	0	0	0	0
Solyc01g005330	1	233445	233524	1	1	1	1	1	1	1	1	1	1	1	1	1	1	1
Solyc01g005330	1	233572	233679	0	0	0	0	0	0	0	0	0	1	0	0	0	0	0
Solyc01g005330	1	233572	234332	0	0	0	0	0	0	0	0	0	1	0	0	0	0	0
Solyc01g005330	1	233597	245139	0	0	0	0	0	0	0	0	0	1	0	0	0	0	0
Solyc01g005330	1	233657	239068	1	0	0	0	0	0	0	0	0	0	0	0	0	0	0
Solyc01g005330	1	233797	233895	0	0	0	0	0	0	0	0	0	1	0	0	0	0	0
Solyc01g005330	1	233932	233945	0	0	0	0	0	0	0	0	0	1	0	0	0	0	0
Solyc01g005330	1	233988	234137	0	0	0	0	0	0	1	0	0	0	0	0	0	0	0
Solyc01g005330	1	234056	234137	1	1	1	1	1	1	1	1	1	1	1	1	1	1	1
Solyc01g005330	1	234210	234322	1	1	1	1	1	1	1	1	1	1	1	1	1	1	1
Solyc01g005330	1	234466	234567	1	0	0	0	0	0	0	0	0	1	1	0	0	0	0
Solyc01g005330	1	234470	234567	1	1	1	1	1	1	1	1	1	1	1	1	1	1	1
Solyc01g005330	1	234720	234844	1	1	0	1	1	0	1	1	0	0	0	0	0	0	0
Solyc01g005330	1	234724	234815	0	0	0	0	0	0	0	0	0	1	0	0	0	0	0
Solyc01g005330	1	234724	234844	1	1	1	1	1	1	1	1	1	1	1	1	1	1	1
Solyc01g005330	1	234874	235354	0	0	0	0	0	0	0	0	0	1	0	0	0	0	0
Solyc01g005330	1	235007	235103	1	0	0	1	0	0	0	0	0	0	0	0	0	0	0
Solyc01g005330	1	235016	235101	0	0	0	0	0	0	0	0	0	1	0	0	0	0	0
Solyc01g005330	1	235016	235103	1	1	1	1	1	1	1	1	1	1	1	1	1	1	1
Solyc01g005330	1	235226	236312	0	0	0	0	0	0	0	0	0	1	0	0	0	0	0
Solyc01g005330	1	235242	235354	1	0	0	0	0	0	0	0	0	0	0	0	0	0	0
Solyc01g005330	1	235260	235354	0	0	0	0	0	0	1	0	0	1	0	0	0	0	0
Solyc01g005330	1	235275	235354	1	1	1	1	1	1	1	1	1	1	1	1	1	1	1
Solyc01g005330	1	235311	235354	1	0	0	0	0	0	0	0	0	0	0	0	0	0	0
Solyc01g005330	1	235401	236357	0	0	0	0	0	0	0	0	0	1	0	0	0	0	0
Solyc01g005330	1	235421	236312	1	1	1	1	1	1	1	1	1	1	1	1	1	1	1
Solyc01g005330	1	236394	236494	0	0	0	0	0	0	1	0	0	1	1	0	0	0	0
Solyc01g005330	1	236399	236494	1	1	1	1	1	1	1	1	1	1	1	1	1	1	1
Solyc01g005330	1	236415	236494	1	0	0	1	0	0	0	0	0	0	0	0	0	0	0
Solyc01g005330	1	236523	236770	0	0	0	0	0	0	0	0	0	1	0	0	0	0	0
Solyc01g005330	1	236672	236779	0	0	0	0	0	0	0	0	0	1	0	0	0	0	0
Solyc01g005370	1	239417	260254	1	0	0	0	0	0	0	0	0	0	0	0	0	0	0
N\A	1	241113	241119	0	0	0	0	0	0	0	0	0	1	0	0	0	0	0
Solyc01g005340	1	241239	241746	0	0	0	0	0	0	0	0	0	1	0	0	0	0	0
Solyc01g005340	1	241251	241867	0	0	0	0	0	0	0	0	0	1	0	0	0	0	0
Solyc01g005340	1	241251	241741	0	0	0	0	0	0	0	0	0	1	0	0	0	0	0
Solyc01g005340	1	241306	241678	0	0	0	0	0	0	0	0	0	1	0	0	0	0	0
Solyc01g005340	1	241732	241786	0	0	0	0	0	0	0	0	0	1	0	0	0	0	0
Solyc01g005340	1	241734	241859	0	0	0	0	0	0	0	0	0	1	0	0	0	0	0
Solyc01g005340	1	241989	242100	1	0	0	0	0	0	0	0	0	0	0	0	0	0	0
Solyc01g005340	1	242287	243953	0	0	0	0	0	0	0	0	0	1	1	1	0	0	0
Solyc01g005340	1	242369	242673	0	0	0	0	0	0	1	0	0	1	1	0	1	0	0
Solyc01g005340	1	242369	243953	1	1	1	1	1	1	1	1	1	1	1	1	1	1	1
Solyc01g005340	1	242718	243953	1	0	0	0	0	0	0	0	0	1	1	0	0	0	0
Solyc01g005340	1	244364	244711	1	0	0	1	0	0	0	0	0	0	0	0	0	0	0
Solyc01g005340	1	244364	245097	1	0	0	1	0	0	1	1	0	1	1	1	0	0	0
Solyc01g005340	1	244364	245127	1	1	1	1	1	1	1	1	1	1	1	1	1	1	1
Solyc01g005340	1	245285	245396	1	0	0	1	0	0	1	1	1	1	1	0	0	0	0
N\A	1	247797	247982	0	0	0	0	0	0	1	0	0	0	0	0	0	0	0
Solyc01g005350	1	248564	248865	1	1	1	1	1	0	1	1	1	1	1	0	1	1	1
N\A	1	255724	279229	0	0	0	0	0	0	0	0	0	1	0	0	0	0	0
Solyc01g005360	1	257384	257467	0	0	0	0	0	0	0	0	0	0	0	0	0	0	1
Solyc01g005360	1	258086	258480	1	1	1	1	1	1	1	0	0	0	0	0	1	0	1
Solyc01g005370	1	260508	270673	0	0	0	0	0	0	0	0	0	1	0	0	0	0	0
Solyc01g005380	1	261447	263330	1	1	1	1	1	1	1	1	1	1	1	1	1	1	0
Solyc01g005380	1	261447	263383	1	1	1	1	1	1	1	1	1	1	1	1	1	1	1
Solyc01g005380	1	261447	263278	0	0	0	0	0	0	1	1	0	0	0	0	0	0	0
Solyc01g005380	1	261447	263373	0	0	0	0	0	0	0	0	0	1	0	0	0	0	0
Solyc01g005380	1	262083	265404	0	0	0	0	0	0	0	0	0	1	0	0	0	0	0
Solyc01g005380	1	262090	265404	0	0	0	0	0	0	0	0	0	1	1	0	0	0	0
Solyc01g005380	1	263551	263951	0	0	0	0	0	0	1	0	0	0	0	0	0	0	0
Solyc01g005380	1	263551	263862	1	1	1	1	1	1	1	1	1	1	1	1	1	1	1
Solyc01g005380	1	264053	264126	1	0	0	0	0	0	0	0	0	0	0	0	0	0	0
Solyc01g005380	1	264127	265027	0	0	0	0	0	0	0	0	0	1	0	0	0	0	0
Solyc01g005380	1	264157	264262	0	0	0	0	0	0	1	0	0	0	0	0	0	0	0
Solyc01g005380	1	264163	264262	1	1	1	1	1	1	1	1	1	1	1	1	1	1	1
Solyc01g005380	1	264163	264272	0	0	0	0	0	0	1	1	1	0	0	0	0	0	0
Solyc01g005380	1	264324	264434	0	0	0	0	0	0	1	0	0	0	0	0	0	0	0
Solyc01g005380	1	264423	264434	0	0	0	0	0	0	0	0	0	1	0	0	0	0	0
Solyc01g005380	1	264527	264965	0	0	0	0	0	0	1	1	1	1	1	1	0	0	0
Solyc01g005380	1	264527	264955	1	1	1	1	1	1	1	1	1	1	1	1	1	1	1
Solyc01g005380	1	265003	265046	0	0	0	0	0	0	0	0	0	1	1	0	0	0	0
Solyc01g005380	1	265146	265373	0	0	0	0	0	0	0	0	0	1	1	0	0	0	0
Solyc01g005380	1	265226	265404	0	0	0	0	0	0	0	0	0	1	0	0	0	0	0
Solyc01g005380	1	265289	265312	0	0	0	0	0	0	0	0	0	1	0	0	0	0	0
Solyc01g005380	1	265351	265397	0	0	0	0	0	0	0	0	0	1	0	0	0	0	0
Solyc01g005440	1	270207	308961	0	0	0	0	0	0	0	0	0	1	0	0	0	0	0
Solyc01g005440	1	275059	312188	0	0	0	0	0	0	0	0	0	1	0	0	0	0	0
Solyc01g005400	1	275980	280971	0	0	0	0	0	0	0	0	0	1	0	0	0	0	0
Solyc01g005390	1	276202	276315	1	1	0	1	0	0	1	1	1	0	0	0	1	1	0
Solyc01g005390	1	276213	276315	1	0	0	0	0	0	0	0	0	0	0	0	0	0	0
Solyc01g005390	1	276232	276315	1	1	1	1	1	0	1	1	1	1	1	1	1	1	1
Solyc01g005390	1	276232	276330	1	1	0	0	0	0	1	1	1	1	1	0	1	1	0
Solyc01g005390	1	276232	277125	0	0	0	0	0	0	1	0	0	0	0	0	0	0	0
Solyc01g005390	1	276404	276515	1	1	1	1	1	1	1	1	1	1	1	1	1	1	1
Solyc01g005390	1	276404	277125	0	0	0	0	0	0	1	0	0	0	0	0	0	0	0
Solyc01g005390	1	276404	276519	0	0	0	0	0	0	1	1	1	1	0	0	1	1	0
Solyc01g005390	1	276600	277135	0	0	0	0	0	0	0	0	0	0	0	0	1	0	0
Solyc01g005390	1	276600	277125	1	1	1	1	1	1	1	1	1	1	1	1	1	1	1
Solyc01g005390	1	276600	277655	1	0	0	0	0	0	1	0	0	1	1	0	0	0	0
Solyc01g005390	1	277002	277125	0	0	0	0	0	0	1	0	0	1	0	0	1	0	0
Solyc01g005390	1	277041	277125	0	0	0	0	0	0	0	0	0	0	0	0	1	0	0
Solyc01g005390	1	277181	277655	0	0	0	0	0	0	0	0	0	0	0	0	1	1	0
Solyc01g005390	1	277255	277662	1	0	0	0	0	0	1	1	1	1	0	0	1	0	0
Solyc01g005390	1	277255	277655	1	1	1	1	1	1	1	1	1	1	1	1	1	1	1
Solyc01g005390	1	277817	283433	0	0	0	0	0	0	0	0	0	1	0	0	0	0	0
Solyc01g005400	1	279135	280991	0	0	0	0	0	0	0	0	0	1	0	0	0	0	0
N\A	1	279135	285303	0	0	0	0	0	0	0	0	0	1	0	0	0	0	0
Solyc01g005470	1	279135	323746	0	0	0	0	0	0	0	0	0	1	0	0	0	0	0
Solyc01g005400	1	279135	280098	0	0	0	0	0	0	0	0	0	1	0	0	0	0	0
N\A	1	279135	312482	0	0	0	0	0	0	0	0	0	1	0	0	0	0	0
Solyc01g005400	1	279135	281111	0	0	0	0	0	0	0	0	0	1	0	0	0	0	0
N\A	1	279135	290433	0	0	0	0	0	0	0	0	0	1	0	0	0	0	0
Solyc01g005400	1	279869	280354	0	0	0	0	0	0	0	0	0	1	1	0	0	0	0
Solyc01g005400	1	279945	280354	1	0	0	0	0	0	1	0	0	1	1	1	0	0	0
Solyc01g005400	1	280151	280354	1	1	1	0	0	0	1	1	0	1	1	1	1	1	0
Solyc01g005400	1	280251	281027	0	0	0	0	0	0	0	0	0	1	0	0	0	0	0
Solyc01g005400	1	280251	280354	1	1	1	1	1	1	1	1	1	1	1	1	1	1	1
Solyc01g005400	1	280454	281796	0	0	0	0	0	0	0	0	0	1	1	0	1	0	0
Solyc01g005400	1	280454	281027	1	1	1	1	1	1	1	1	1	1	1	1	1	1	1
Solyc01g005400	1	281112	281794	1	0	0	0	0	0	0	0	0	1	0	0	0	0	0
Solyc01g005400	1	281114	281796	1	1	1	1	1	1	1	1	1	1	1	1	1	1	1
Solyc01g005400	1	281114	281758	0	0	0	0	0	0	0	0	0	1	0	0	0	0	0
Solyc01g005400	1	281114	282485	0	0	0	0	0	0	0	0	0	1	1	0	0	0	0
Solyc01g005400	1	281114	281228	0	0	0	0	0	0	0	0	0	1	0	0	0	0	0
Solyc01g005400	1	281712	281796	0	0	0	0	0	0	0	0	0	0	0	0	1	0	0
Solyc01g005400	1	281830	281929	0	0	0	0	0	0	0	0	0	1	0	0	0	0	0
Solyc01g005400	1	281830	288812	0	0	0	0	0	0	1	1	0	1	0	0	0	0	0
Solyc01g005400	1	281892	283359	0	0	0	0	0	0	0	0	0	1	0	0	0	0	0
Solyc01g005400	1	281892	282485	1	1	1	1	1	1	1	1	1	1	1	1	1	1	1
Solyc01g005400	1	282078	282485	0	0	0	0	0	0	0	0	0	1	0	0	0	0	0
Solyc01g005400	1	282554	282717	0	0	0	0	0	0	0	0	0	1	1	0	1	0	0
Solyc01g005400	1	282612	282734	1	0	0	1	0	0	0	0	0	0	0	0	0	0	0
Solyc01g005400	1	282612	282725	0	0	0	0	0	0	0	0	0	1	1	0	0	0	0
Solyc01g005400	1	282612	282682	0	0	0	0	0	0	0	0	0	0	0	0	1	0	0
Solyc01g005400	1	282612	282717	1	1	1	1	1	1	1	1	1	1	1	1	1	1	1
Solyc01g005400	1	282612	282692	1	0	0	1	0	0	1	1	1	1	1	1	1	1	0
Solyc01g005400	1	282612	283359	0	0	0	0	0	0	0	0	0	1	1	1	1	1	0
Solyc01g005400	1	282862	283359	1	1	1	1	1	1	1	1	1	1	1	1	1	1	1
Solyc01g005400	1	282862	283371	0	0	0	0	0	0	0	0	0	1	0	0	0	0	0
Solyc01g005400	1	282914	283359	1	1	1	1	0	0	1	1	0	1	1	1	1	1	0
Solyc01g005400	1	282945	283031	1	1	0	1	1	0	1	0	0	1	1	1	1	1	0
Solyc01g005400	1	282958	283045	0	0	0	0	0	0	0	0	0	1	0	0	0	0	0
Solyc01g005400	1	283479	311274	0	0	0	0	0	0	0	0	0	1	1	0	0	0	0
Solyc01g005400	1	283481	311278	0	0	0	0	0	0	0	0	0	1	1	0	0	0	0
Solyc01g005400	1	283481	311274	0	0	0	0	0	0	0	0	0	1	0	0	0	0	0
Solyc01g005410	1	286718	287393	0	0	0	0	0	0	1	0	0	0	0	0	0	0	0
Solyc01g005410	1	286721	287393	1	1	1	1	1	1	1	1	1	1	1	0	1	1	1
Solyc01g005410	1	287493	287611	1	1	1	1	1	1	1	1	1	1	1	1	1	1	1
Solyc01g005410	1	287493	288779	0	0	0	0	0	0	1	1	1	0	0	0	1	0	0
Solyc01g005410	1	287493	287653	1	1	0	1	1	0	1	1	1	1	1	0	1	1	0
Solyc01g005410	1	287684	289981	0	0	0	0	0	0	0	0	0	1	0	0	0	0	0
Solyc01g005410	1	287698	288779	1	1	1	1	1	1	1	1	1	1	1	1	1	1	1
Solyc01g005410	1	287698	289866	0	0	0	0	0	0	1	0	0	0	0	0	1	0	0
Solyc01g005410	1	288875	289005	1	1	1	1	1	0	1	1	1	1	1	1	1	1	0
Solyc01g005410	1	288875	288994	1	1	1	1	1	1	1	1	1	1	1	1	1	1	1
Solyc01g005410	1	288875	289866	1	1	1	1	0	0	1	1	1	1	1	1	1	1	0
Solyc01g005410	1	289121	289866	1	1	1	1	1	1	1	1	1	1	1	1	1	1	1
Solyc01g005410	1	289121	289883	0	0	0	0	0	0	1	1	1	1	1	0	0	0	0
Solyc01g005410	1	289982	290012	0	0	0	0	0	0	0	0	0	1	0	0	0	0	0
N\A	1	291223	292978	0	0	0	0	0	0	1	0	0	0	0	0	0	0	0
N\A	1	291223	291879	1	1	1	1	1	1	1	1	1	1	1	0	1	0	0
N\A	1	291950	292978	1	1	1	1	1	1	1	1	1	1	1	0	1	1	0
N\A	1	292474	292978	0	0	0	0	0	0	1	0	0	0	0	0	0	0	0
Solyc01g005420	1	293839	293982	0	0	0	0	0	0	1	0	0	0	0	0	0	0	0
Solyc01g005420	1	293842	294096	1	0	0	1	0	0	0	0	0	0	0	0	0	0	0
Solyc01g005420	1	293851	294096	1	1	0	1	1	0	1	1	1	1	1	0	1	0	0
Solyc01g005420	1	293863	294096	0	0	0	0	0	0	1	0	0	1	0	0	0	0	0
N\A	1	295037	342213	0	0	0	0	0	0	0	0	0	1	0	0	0	0	0
Solyc01g005440	1	296455	308961	0	0	0	0	0	0	0	0	0	1	0	0	0	0	0
N\A	1	298260	331339	0	0	0	0	0	0	0	0	0	1	0	0	0	0	0
Solyc01g005430	1	299152	301441	0	0	0	0	0	0	1	0	0	0	0	0	0	0	0
Solyc01g005430	1	299928	303022	0	0	0	0	0	0	0	0	0	1	0	0	0	0	0
Solyc01g005430	1	299928	301441	1	1	1	1	1	1	1	1	1	1	1	1	1	1	1
Solyc01g005430	1	300693	301441	0	0	0	0	0	0	0	0	0	1	0	0	0	0	0
Solyc01g005430	1	301596	347120	0	0	0	0	0	0	0	0	0	1	0	0	0	0	0
Solyc01g005430	1	301680	303022	1	1	0	1	1	0	1	1	1	1	1	1	0	0	0
Solyc01g005430	1	301721	303022	1	1	1	1	1	1	1	1	1	1	1	1	1	1	1
Solyc01g005430	1	301783	301819	0	0	0	0	0	0	1	1	1	0	0	0	0	0	0
Solyc01g005430	1	302438	311278	0	0	0	0	0	0	0	0	0	1	0	0	0	0	0
N\A	1	303517	339400	0	0	0	0	0	0	0	0	0	1	0	0	0	0	0
N\A	1	305811	342213	0	0	0	0	0	0	0	0	0	1	1	0	0	0	0
N\A	1	306400	331339	0	0	0	0	0	0	0	0	0	1	0	0	0	0	0
Solyc01g005440	1	308958	310219	0	0	0	0	0	0	1	0	0	0	0	0	0	0	0
Solyc01g005440	1	309030	338182	0	0	0	0	0	0	0	0	0	1	0	0	0	0	0
Solyc01g005440	1	309208	310219	1	1	1	1	1	1	1	1	1	1	1	1	1	1	1
Solyc01g005440	1	309261	310219	1	1	0	1	1	0	1	1	1	0	0	0	1	1	0
Solyc01g005440	1	309350	310219	1	0	0	0	0	0	1	1	0	0	0	0	0	0	0
Solyc01g005440	1	309595	310219	0	0	0	0	0	0	0	0	0	0	0	0	1	0	0
Solyc01g005440	1	309645	310219	1	1	1	1	1	1	1	1	1	1	1	0	1	1	0
Solyc01g005440	1	309718	310219	0	0	0	0	0	0	1	1	0	1	0	0	0	0	0
Solyc01g005440	1	309723	310219	1	1	0	1	0	0	1	1	1	0	0	0	0	0	0
Solyc01g005440	1	310352	312039	0	0	0	0	0	0	0	0	0	1	0	0	0	0	0
Solyc01g005440	1	310363	310795	1	1	0	1	0	0	1	1	1	1	1	1	0	0	0
Solyc01g005440	1	310363	310513	0	0	0	0	0	0	1	0	0	1	1	0	0	0	0
Solyc01g005440	1	310363	311454	0	0	0	0	0	0	0	0	0	1	0	0	0	0	0
Solyc01g005440	1	310363	310759	1	1	0	1	0	0	1	1	1	1	1	1	0	0	0
Solyc01g005440	1	310363	310657	1	0	0	0	0	0	1	0	0	0	0	0	0	0	0
Solyc01g005440	1	310363	310853	0	0	0	0	0	0	1	1	0	1	0	0	0	0	0
Solyc01g005440	1	310363	310723	1	1	1	1	1	1	1	1	1	1	1	1	1	1	0
Solyc01g005440	1	310363	310819	1	1	1	1	1	1	1	1	1	1	1	1	1	1	1
Solyc01g005440	1	310363	310666	1	0	0	1	0	0	1	1	0	0	0	0	0	0	0
Solyc01g005440	1	310878	311399	0	0	0	0	0	0	0	0	0	1	0	0	0	0	0
Solyc01g005440	1	310909	311117	1	1	1	1	1	1	1	1	1	1	1	1	1	1	1
Solyc01g005440	1	310909	311079	0	0	0	0	0	0	1	0	0	0	0	0	0	0	0
Solyc01g005440	1	311144	312022	0	0	0	0	0	0	0	0	0	1	0	0	0	0	0
Solyc01g005440	1	311144	311394	0	0	0	0	0	0	0	0	0	1	0	0	0	0	0
Solyc01g005440	1	311144	311483	0	0	0	0	0	0	0	0	0	1	0	0	0	0	0
Solyc01g005440	1	311148	311176	0	0	0	0	0	0	1	0	0	0	0	0	0	0	0
Solyc01g005440	1	311209	311357	1	0	0	0	0	0	1	1	1	1	1	0	1	0	0
Solyc01g005440	1	311209	311351	1	1	1	1	1	1	1	1	1	1	1	1	1	1	1
Solyc01g005440	1	311209	311833	1	1	0	1	1	0	1	1	1	0	0	0	0	0	0
Solyc01g005440	1	311209	311426	0	0	0	0	0	0	0	0	0	1	0	0	0	0	0
Solyc01g005440	1	311209	311317	0	0	0	0	0	0	1	0	0	1	0	0	0	0	0
Solyc01g005440	1	311209	311408	1	0	0	1	0	0	1	1	1	1	1	1	1	1	0
Solyc01g005440	1	311366	312215	0	0	0	0	0	0	0	0	0	1	0	0	0	0	0
Solyc01g005440	1	311395	312059	0	0	0	0	0	0	1	0	0	1	1	0	0	0	0
Solyc01g005440	1	311427	312188	0	0	0	0	0	0	0	0	0	1	0	0	0	0	0
Solyc01g005440	1	311443	311483	0	0	0	0	0	0	0	0	0	1	1	0	0	0	0
Solyc01g005440	1	311446	311483	0	0	0	0	0	0	0	0	0	1	1	1	0	0	0
Solyc01g005440	1	311449	311490	0	0	0	0	0	0	0	0	0	1	0	0	0	0	0
Solyc01g005440	1	311491	312146	0	0	0	0	0	0	0	0	0	1	0	0	0	0	0
Solyc01g005440	1	311545	312232	0	0	0	0	0	0	0	0	0	1	1	0	0	0	0
Solyc01g005440	1	311545	312046	0	0	0	0	0	0	0	0	0	1	0	0	0	0	0
Solyc01g005440	1	311564	311631	0	0	0	0	0	0	0	0	0	1	0	0	0	0	0
Solyc01g005440	1	311686	311849	0	0	0	0	0	0	1	1	0	0	0	0	0	0	0
Solyc01g005440	1	311686	311845	1	0	0	1	0	0	0	0	0	0	0	0	0	0	0
Solyc01g005440	1	311686	311833	1	1	1	1	1	1	1	1	1	1	1	1	1	1	0
Solyc01g005440	1	311695	311833	0	0	0	0	0	0	1	0	0	1	1	0	0	0	1
Solyc01g005440	1	311722	311833	0	0	0	0	0	0	0	0	0	1	0	0	0	0	0
Solyc01g005440	1	311892	311985	0	0	0	0	0	0	1	0	0	0	0	0	0	0	0
Solyc01g005440	1	311892	312005	1	1	1	1	1	1	1	1	1	1	1	1	1	1	1
Solyc01g005440	1	311892	312019	0	0	0	0	0	0	0	0	0	1	1	0	0	0	0
Solyc01g005440	1	312047	312153	0	0	0	0	0	0	0	0	0	1	0	0	0	0	0
Solyc01g005440	1	312084	312092	0	0	0	0	0	0	0	0	0	1	1	0	0	0	0
Solyc01g005440	1	312090	312322	0	0	0	0	0	0	0	0	0	1	1	0	0	0	0
Solyc01g005440	1	312134	312254	0	0	0	0	0	0	0	0	0	1	1	0	0	0	0
Solyc01g005440	1	312175	312207	0	0	0	0	0	0	0	0	0	1	0	0	0	0	0
Solyc01g005440	1	312199	312289	0	0	0	0	0	0	0	0	0	1	0	0	0	0	0
Solyc01g005440	1	312237	312242	0	0	0	0	0	0	0	0	0	1	1	0	0	0	0
Solyc01g005440	1	312243	312254	0	0	0	0	0	0	0	0	0	1	1	0	0	0	0
Solyc01g005440	1	312249	312254	0	0	0	0	0	0	0	0	0	1	1	0	0	0	0
Solyc01g005440	1	312291	357115	0	0	0	0	0	0	0	0	0	1	0	0	0	0	0
Solyc01g005440	1	312291	312297	0	0	0	0	0	0	0	0	0	1	1	0	0	0	0
Solyc01g005440	1	312293	355484	0	0	0	0	0	0	0	0	0	1	0	0	0	0	0
Solyc01g005440	1	312371	343861	0	0	0	0	0	0	0	0	0	1	1	0	0	0	0
Solyc01g005440	1	312401	316133	0	0	0	0	0	0	0	0	0	1	1	0	0	0	0
Solyc01g005440	1	312416	403135	0	0	0	0	0	0	0	0	0	1	0	0	0	0	0
N\A	1	312423	331339	0	0	0	0	0	0	0	0	0	1	0	0	0	0	0
Solyc01g005450	1	313843	315762	0	0	0	0	0	0	1	0	0	0	0	0	0	0	0
N\A	1	314080	344571	0	0	0	0	0	0	0	0	0	1	0	0	0	0	0
Solyc01g005450	1	314716	314985	0	0	0	0	0	0	0	0	0	1	0	0	0	0	0
Solyc01g005450	1	314878	314892	0	0	0	0	0	0	0	0	0	1	0	0	0	0	0
Solyc01g005450	1	314935	314940	0	0	0	0	0	0	0	0	0	1	0	0	0	0	0
Solyc01g005450	1	315027	315762	0	0	0	0	0	0	0	0	0	1	0	0	1	0	0
Solyc01g005450	1	315049	315762	0	0	0	0	0	0	1	1	0	1	1	0	1	0	0
Solyc01g005450	1	315051	315762	1	1	1	1	1	1	1	1	1	1	1	1	1	1	1
Solyc01g005450	1	315197	315762	0	0	0	0	0	0	0	0	0	1	1	0	0	0	0
Solyc01g005450	1	315793	315804	0	0	0	0	0	0	1	1	1	0	0	0	0	0	0
Solyc01g005450	1	315995	316460	0	0	0	0	0	0	1	0	0	0	0	0	0	0	0
Solyc01g005450	1	316134	318099	0	0	0	0	0	0	1	1	0	1	1	0	0	0	0
Solyc01g005450	1	316134	316689	0	0	0	0	0	0	1	1	0	0	0	0	0	0	0
Solyc01g005450	1	316134	316997	1	1	1	1	1	1	1	1	1	1	1	1	1	1	1
Solyc01g005450	1	316134	320416	0	0	0	0	0	0	1	0	0	1	0	0	0	0	0
Solyc01g005450	1	316134	316770	0	0	0	0	0	0	1	1	1	0	0	0	0	0	0
Solyc01g005450	1	317097	318099	0	0	0	0	0	0	1	0	0	0	0	0	0	0	0
Solyc01g005470	1	317824	324561	0	0	0	0	0	0	0	0	0	1	0	0	0	0	0
Solyc01g005460	1	318208	320783	0	0	0	0	0	0	0	0	0	1	0	0	0	0	0
Solyc01g005460	1	318208	320416	1	1	1	1	1	1	1	1	1	1	1	1	1	1	1
Solyc01g005460	1	320102	342614	0	0	0	0	0	0	0	0	0	1	0	0	0	0	0
Solyc01g005470	1	322879	323243	0	0	0	0	0	0	1	0	0	0	0	0	0	0	0
Solyc01g005470	1	322879	323686	1	1	1	1	1	1	1	1	1	1	1	1	1	1	1
Solyc01g005470	1	322879	323451	0	0	0	0	0	0	1	0	0	0	0	0	0	0	0
Solyc01g005470	1	322893	323692	0	0	0	0	0	0	1	0	0	0	0	0	0	0	0
Solyc01g005470	1	323587	323670	0	0	0	0	0	0	1	1	1	0	0	0	0	0	0
Solyc01g005470	1	323900	324718	0	0	0	0	0	0	1	1	0	0	0	0	0	0	0
Solyc01g005470	1	323900	324394	0	0	0	0	0	0	1	1	1	0	0	0	0	0	0
Solyc01g005470	1	323900	324496	1	1	0	1	0	0	1	1	1	1	1	0	1	0	0
Solyc01g005470	1	323900	324492	1	1	1	1	1	1	1	1	1	1	1	1	1	1	1
Solyc01g005470	1	323972	324564	0	0	0	0	0	0	0	0	0	1	0	0	0	0	0
Solyc01g005470	1	324377	324397	0	0	0	0	0	0	1	1	1	0	0	0	0	0	0
Solyc01g005470	1	324565	324721	0	0	0	0	0	0	0	0	0	1	0	0	0	0	0
Solyc01g005470	1	324565	324718	1	1	1	1	1	1	1	1	1	1	1	1	1	1	1
Solyc01g005470	1	324565	334065	0	0	0	0	0	0	0	0	0	1	0	0	0	0	0
Solyc01g005470	1	324578	359044	0	0	0	0	0	0	0	0	0	1	0	0	0	0	0
Solyc01g005470	1	324624	324647	0	0	0	0	0	0	1	0	0	0	0	0	0	0	0
N\A	1	325470	332962	0	0	0	0	0	0	0	0	0	1	1	0	0	0	0
Solyc01g005500	1	325470	345625	0	0	0	0	0	0	0	0	0	1	0	0	0	0	0
Solyc01g005570	1	325470	401702	0	0	0	0	0	0	0	0	0	1	1	0	0	0	0
N\A	1	332427	381120	0	0	0	0	0	0	0	0	0	1	1	0	0	0	0
N\A	1	332884	353579	0	0	0	0	0	0	0	0	0	1	0	0	0	0	0
Solyc01g005480	1	332884	334065	0	0	0	0	0	0	0	0	0	1	1	1	0	0	0
Solyc01g005480	1	333263	334785	1	0	0	1	0	0	0	0	0	1	0	0	0	0	0
Solyc01g005480	1	333299	334875	0	0	0	0	0	0	1	0	0	0	0	0	0	0	0
Solyc01g005480	1	333299	335733	0	0	0	0	0	0	0	0	0	1	0	0	0	0	0
Solyc01g005480	1	333353	334785	1	1	1	1	1	1	1	1	1	1	1	1	1	1	1
Solyc01g005480	1	333353	334875	1	1	1	1	1	1	1	1	1	1	1	1	1	1	0
Solyc01g005480	1	333353	335733	0	0	0	0	0	0	0	0	0	0	0	0	1	0	0
Solyc01g005480	1	333544	374539	0	0	0	0	0	0	0	0	0	1	0	0	0	0	0
Solyc01g005480	1	333930	333961	0	0	0	0	0	0	0	0	0	1	0	0	0	0	0
Solyc01g005480	1	334614	357627	0	0	0	0	0	0	0	0	0	1	0	0	0	0	0
Solyc01g005480	1	334780	334875	0	0	0	0	0	0	1	0	0	0	0	0	0	0	0
Solyc01g005480	1	334971	335333	0	0	0	0	0	0	0	0	0	1	0	0	0	0	0
Solyc01g005480	1	334971	335733	1	1	1	1	1	1	1	1	1	1	1	1	1	1	1
Solyc01g005480	1	334971	335592	0	0	0	0	0	0	1	1	0	0	0	0	0	0	0
Solyc01g005480	1	334971	335742	0	0	0	0	0	0	1	0	0	0	0	0	0	0	0
Solyc01g005480	1	335032	335733	1	1	1	1	1	0	1	1	1	1	1	1	1	1	0
Solyc01g005480	1	335253	385039	0	0	0	0	0	0	0	0	0	1	0	0	0	0	0
Solyc01g005480	1	335552	335733	1	0	0	1	0	0	0	0	0	1	1	0	0	0	0
Solyc01g005480	1	335656	375154	0	0	0	0	0	0	0	0	0	1	0	0	0	0	0
Solyc01g005480	1	336156	336339	0	0	0	0	0	0	0	0	0	1	0	0	0	0	0
Solyc01g005480	1	336312	336429	0	0	0	0	0	0	0	0	0	0	0	0	1	0	0
Solyc01g005480	1	336312	336339	0	0	0	0	0	0	0	0	0	1	0	0	0	0	0
Solyc01g005480	1	336806	337107	0	0	0	0	0	0	0	0	0	1	0	0	0	0	0
Solyc01g005480	1	336806	337896	1	1	0	1	1	0	1	1	0	1	1	1	1	0	0
Solyc01g005480	1	336806	341676	1	0	0	1	0	0	0	0	0	0	0	0	0	0	0
Solyc01g005480	1	336806	337874	0	0	0	0	0	0	0	0	0	1	0	0	0	0	0
Solyc01g005480	1	336831	337896	0	0	0	0	0	0	0	0	0	1	0	0	0	0	0
Solyc01g005480	1	336853	381120	0	0	0	0	0	0	0	0	0	1	0	0	0	0	0
N\A	1	338069	338080	0	0	0	0	0	0	0	0	0	1	0	0	0	0	0
N\A	1	338143	338650	0	0	0	0	0	0	0	0	0	1	1	0	0	0	0
N\A	1	338176	339108	0	0	0	0	0	0	0	0	0	1	0	0	0	0	0
N\A	1	338193	338373	0	0	0	0	0	0	0	0	0	1	0	0	0	0	0
N\A	1	338326	339108	0	0	0	0	0	0	1	0	0	0	0	0	0	0	0
N\A	1	338447	338576	1	1	1	1	1	1	1	1	1	1	1	1	1	1	0
N\A	1	338447	338608	0	0	0	0	0	0	0	0	0	1	0	0	0	0	0
N\A	1	338684	338969	1	1	0	1	1	0	1	1	1	1	1	0	1	1	0
N\A	1	338706	339373	0	0	0	0	0	0	1	1	1	1	1	0	1	0	0
N\A	1	338706	340140	1	1	0	1	1	0	1	1	1	1	1	0	1	1	0
N\A	1	338706	338969	1	1	1	1	1	1	1	1	1	1	1	1	1	1	0
N\A	1	338867	338969	1	0	0	0	0	0	0	0	0	1	1	0	1	0	0
N\A	1	339023	339373	0	0	0	0	0	0	1	0	0	0	0	0	0	0	0
N\A	1	339083	339118	0	0	0	0	0	0	0	0	0	1	0	0	0	0	0
N\A	1	339109	339184	1	0	0	0	0	0	1	0	0	1	0	0	1	0	0
N\A	1	339113	339184	1	1	1	1	1	1	1	0	0	1	1	1	1	1	0
N\A	1	339269	339373	0	0	0	0	0	0	0	0	0	1	0	0	0	0	0
N\A	1	339285	339373	1	1	1	1	1	1	1	1	1	1	1	1	1	1	0
Solyc01g005550	1	339364	382465	0	0	0	0	0	0	0	0	0	1	0	0	0	0	0
N\A	1	339484	340140	1	1	1	1	1	1	1	1	1	1	1	1	1	1	0
N\A	1	339490	340140	1	1	1	1	1	1	1	1	1	1	1	1	1	1	0
N\A	1	339500	340217	0	0	0	0	0	0	0	0	0	1	0	0	0	0	0
N\A	1	339500	370566	0	0	0	0	0	0	0	0	0	1	0	0	0	0	0
N\A	1	339500	340140	1	1	1	1	1	1	1	1	1	1	1	1	1	1	0
N\A	1	339500	340243	0	0	0	0	0	0	0	0	0	1	1	0	0	0	0
N\A	1	339513	340140	1	0	0	0	0	0	1	0	0	1	0	0	1	0	0
N\A	1	339544	340140	1	0	0	0	0	0	0	0	0	0	0	0	0	0	0
N\A	1	340366	342717	1	1	1	1	1	1	1	0	0	0	0	0	0	0	0
N\A	1	340369	342717	1	1	1	1	1	1	0	0	0	0	0	0	0	0	0
N\A	1	340431	342717	1	1	0	1	1	0	1	1	1	0	0	0	1	0	0
Solyc01g005550	1	342230	385052	0	0	0	0	0	0	0	0	0	1	0	0	0	0	0
N\A	1	342671	377828	0	0	0	0	0	0	0	0	0	1	0	0	0	0	0
Solyc01g005550	1	344818	383363	0	0	0	0	0	0	0	0	0	1	0	0	0	0	0
Solyc01g005500	1	344896	345260	1	1	0	1	1	0	1	1	1	1	1	1	1	1	1
Solyc01g005500	1	344896	345848	0	0	0	0	0	0	1	0	0	0	0	0	0	0	0
Solyc01g005500	1	344896	345370	0	0	0	0	0	0	1	0	0	0	0	0	0	0	0
Solyc01g005500	1	345521	345848	1	1	1	1	1	1	1	1	1	1	1	1	1	1	1
N\A	1	346582	358919	0	0	0	0	0	0	0	0	0	1	0	0	0	0	0
N\A	1	346582	352977	0	0	0	0	0	0	0	0	0	1	0	0	0	0	0
N\A	1	346582	389010	0	0	0	0	0	0	0	0	0	1	0	0	0	0	0
N\A	1	346582	381118	0	0	0	0	0	0	0	0	0	1	0	0	0	0	0
N\A	1	346582	390549	0	0	0	0	0	0	0	0	0	1	0	0	0	0	0
N\A	1	346582	390618	0	0	0	0	0	0	0	0	0	1	0	0	0	0	0
Solyc01g005510	1	347187	347197	1	0	0	1	0	0	0	0	0	0	0	0	0	0	0
Solyc01g005510	1	347235	347246	1	0	0	1	0	0	0	0	0	0	0	0	0	0	0
Solyc01g005510	1	347351	347600	1	0	0	1	0	0	0	0	0	0	0	0	0	0	0
Solyc01g005510	1	347351	347467	1	0	0	0	0	0	0	0	0	0	0	0	0	0	0
Solyc01g005510	1	347458	348682	1	0	0	1	0	0	0	0	0	0	0	0	0	0	0
Solyc01g005510	1	347468	347600	1	0	0	1	0	0	0	0	0	0	0	0	0	0	0
Solyc01g005510	1	347601	348250	1	0	0	1	0	0	0	0	0	0	0	0	0	0	0
Solyc01g005510	1	348154	348178	1	0	0	1	0	0	0	0	0	0	0	0	0	0	0
Solyc01g005510	1	348172	348211	1	0	0	0	0	0	0	0	0	0	0	0	0	0	0
Solyc01g005510	1	348193	348513	1	0	0	1	0	0	0	0	0	0	0	0	0	0	0
Solyc01g005510	1	348199	348513	1	0	0	1	0	0	0	0	0	0	0	0	0	0	0
Solyc01g005510	1	348216	348254	1	1	1	1	1	1	0	0	0	0	0	0	0	0	0
Solyc01g005510	1	348514	350329	0	0	0	0	0	0	0	0	0	1	0	0	0	0	0
Solyc01g005510	1	348862	348925	1	0	0	1	0	0	0	0	0	0	0	0	0	0	0
Solyc01g005520	1	350101	350109	1	1	1	1	1	1	1	1	1	0	0	0	1	1	0
Solyc01g005520	1	350208	350329	0	0	0	0	0	0	1	0	0	1	1	0	0	0	0
Solyc01g005520	1	350310	351188	0	0	0	0	0	0	1	0	0	0	0	0	0	0	0
Solyc01g005520	1	350407	351188	1	1	1	1	1	1	1	1	1	1	1	1	1	1	0
Solyc01g005520	1	350407	350703	0	0	0	0	0	0	1	0	0	0	0	0	0	0	0
Solyc01g005520	1	350407	351417	0	0	0	0	0	0	1	1	0	0	0	0	0	0	0
Solyc01g005520	1	350407	351152	0	0	0	0	0	0	1	0	0	0	0	0	0	0	0
Solyc01g005520	1	350407	351183	1	1	1	1	1	1	1	1	1	1	1	1	1	1	1
Solyc01g005520	1	350407	351157	1	0	0	1	0	0	1	1	1	0	0	0	0	0	0
Solyc01g005520	1	351291	351470	1	0	0	0	0	0	0	0	0	0	0	0	0	0	0
Solyc01g005520	1	351291	351422	0	0	0	0	0	0	1	0	0	1	1	0	0	0	0
Solyc01g005520	1	351291	351417	1	1	1	1	1	1	1	1	1	1	1	1	1	1	1
Solyc01g005520	1	351513	351600	1	1	1	1	1	1	1	1	1	1	1	1	1	1	1
Solyc01g005520	1	351678	351770	1	1	1	1	1	1	1	1	1	1	1	1	1	1	1
Solyc01g005520	1	351683	351770	1	0	0	1	0	0	1	1	1	1	1	0	1	0	0
Solyc01g005520	1	351892	352188	1	1	1	1	1	1	1	1	1	1	1	1	1	1	1
Solyc01g005520	1	351892	352195	0	0	0	0	0	0	0	0	0	1	0	0	0	0	0
Solyc01g005520	1	351892	352215	0	0	0	0	0	0	1	0	0	1	0	0	0	0	0
Solyc01g005520	1	351892	351962	0	0	0	0	0	0	1	1	1	1	1	0	1	1	0
Solyc01g005520	1	351892	352198	1	0	0	0	0	0	0	0	0	1	1	0	0	0	0
Solyc01g005520	1	352007	352188	1	1	0	1	1	0	1	1	1	1	1	1	1	1	0
Solyc01g005520	1	352249	352328	1	1	1	1	1	1	1	1	1	1	1	1	1	1	1
Solyc01g005520	1	352249	352330	0	0	0	0	0	0	0	0	0	1	1	0	1	0	0
Solyc01g005520	1	352249	352336	0	0	0	0	0	0	1	0	0	1	0	0	0	0	0
Solyc01g005520	1	352249	352341	0	0	0	0	0	0	1	0	0	0	0	0	1	0	0
Solyc01g005520	1	352494	388160	0	0	0	0	0	0	0	0	0	1	1	0	0	0	0
Solyc01g005520	1	352554	354131	0	0	0	0	0	0	0	0	0	1	0	0	0	0	0
N\A	1	353767	357627	0	0	0	0	0	0	0	0	0	1	0	0	0	0	0
N\A	1	353923	354170	0	0	0	0	0	0	0	0	0	1	0	0	0	0	0
N\A	1	354259	354470	0	0	0	0	0	0	1	0	0	1	0	0	0	0	0
N\A	1	354259	354399	0	0	0	0	0	0	1	0	0	1	1	0	0	0	0
N\A	1	354268	354470	1	1	0	0	0	0	1	1	0	1	1	1	1	0	0
Solyc01g005530	1	354268	355387	1	0	0	1	0	0	1	1	0	1	1	1	0	0	0
N\A	1	354268	354411	1	1	0	1	1	0	1	0	0	1	1	0	0	0	0
N\A	1	354268	354399	1	1	0	1	1	0	1	1	1	1	1	0	1	0	0
N\A	1	354372	354470	0	0	0	0	0	0	0	0	0	1	0	0	0	0	0
Solyc01g005530	1	354811	355421	0	0	0	0	0	0	1	0	0	0	0	0	0	0	0
Solyc01g005530	1	354821	355387	1	1	1	1	1	1	1	1	1	1	1	1	1	1	1
Solyc01g005530	1	354821	354931	0	0	0	0	0	0	0	0	0	1	0	0	0	0	0
Solyc01g005530	1	354848	355387	0	0	0	0	0	0	0	0	0	1	0	0	0	0	0
Solyc01g005530	1	354855	355387	1	1	0	1	1	0	1	1	1	1	1	1	1	1	0
Solyc01g005550	1	357659	385039	0	0	0	0	0	0	0	0	0	1	0	0	0	0	0
Solyc01g005540	1	359839	359886	0	0	0	0	0	0	0	0	0	1	0	0	0	0	0
Solyc01g005540	1	360188	360315	1	1	1	1	1	1	1	1	1	1	1	1	1	1	1
Solyc01g005540	1	360496	360995	1	1	1	1	1	1	1	1	1	1	1	1	1	1	1
Solyc01g005540	1	360501	360618	1	0	0	1	0	0	0	0	0	0	0	0	0	0	0
Solyc01g005540	1	360846	381427	0	0	0	0	0	0	0	0	0	1	0	0	0	0	0
Solyc01g005540	1	360846	430620	0	0	0	0	0	0	0	0	0	1	0	0	0	0	0
Solyc01g005540	1	360848	379034	0	0	0	0	0	0	0	0	0	1	1	0	0	0	0
Solyc01g005540	1	361079	361930	0	0	0	0	0	0	0	0	0	1	0	0	0	0	0
Solyc01g005540	1	361087	361930	1	1	1	1	1	1	1	1	1	1	1	1	1	1	1
Solyc01g005540	1	361087	361204	1	1	0	0	0	0	1	1	0	1	1	0	1	1	0
Solyc01g005540	1	361268	361930	1	0	0	0	0	0	1	1	0	1	1	0	1	1	0
Solyc01g005540	1	361305	361930	1	0	0	1	0	0	0	0	0	0	0	0	0	0	0
Solyc01g005540	1	361617	361930	0	0	0	0	0	0	0	0	0	1	0	0	0	0	0
Solyc01g005540	1	361812	366462	0	0	0	0	0	0	1	0	0	0	0	0	0	0	0
Solyc01g005540	1	362007	362166	1	0	0	1	0	0	0	0	0	0	0	0	0	0	0
Solyc01g005540	1	362026	362166	1	1	1	1	1	1	1	1	1	1	1	1	1	1	1
Solyc01g005540	1	362051	362082	1	0	0	0	0	0	0	0	0	0	0	0	0	0	0
Solyc01g005540	1	362088	362166	0	0	0	0	0	0	1	0	0	0	0	0	0	0	0
Solyc01g005540	1	362374	363152	1	1	1	1	1	1	1	1	1	1	1	1	1	1	1
Solyc01g005540	1	362374	362983	1	1	0	0	0	0	1	0	0	1	0	0	0	0	0
Solyc01g005540	1	362374	363393	0	0	0	0	0	0	0	0	0	0	0	0	1	0	0
Solyc01g005540	1	363043	363152	1	1	0	1	0	0	0	0	0	0	0	0	0	0	0
Solyc01g005540	1	363182	363393	0	0	0	0	0	0	1	0	0	1	0	0	0	0	0
Solyc01g005540	1	363209	363393	0	0	0	0	0	0	1	0	0	1	0	0	1	0	0
Solyc01g005540	1	363212	363393	1	1	1	1	1	1	1	1	1	1	1	1	1	1	0
Solyc01g005540	1	363258	363393	1	1	1	1	1	1	1	1	1	1	1	1	1	1	1
Solyc01g005540	1	363487	363782	1	1	1	1	1	1	1	1	1	1	1	1	1	1	1
Solyc01g005540	1	363514	363782	1	0	0	1	0	0	1	0	0	1	0	0	0	0	0
Solyc01g005540	1	363884	365157	1	1	1	1	1	1	1	1	1	1	1	1	1	1	0
Solyc01g005540	1	363884	365749	0	0	0	0	0	0	1	0	0	0	0	0	0	0	0
Solyc01g005540	1	363891	365157	1	1	1	1	1	1	1	1	1	1	1	1	1	1	1
Solyc01g005540	1	363891	365749	1	0	0	0	0	0	1	1	1	1	1	0	1	0	0
Solyc01g005540	1	363904	365157	1	1	0	1	0	0	1	1	1	1	1	1	0	0	0
Solyc01g005540	1	363904	365749	0	0	0	0	0	0	1	1	1	0	0	0	0	0	0
Solyc01g005540	1	364340	365157	0	0	0	0	0	0	1	0	0	0	0	0	0	0	0
Solyc01g005540	1	364375	365157	0	0	0	0	0	0	0	0	0	0	0	0	1	0	0
Solyc01g005540	1	365087	365157	0	0	0	0	0	0	0	0	0	1	0	0	0	0	0
Solyc01g005540	1	365217	365745	0	0	0	0	0	0	1	0	0	0	0	0	0	0	0
Solyc01g005540	1	365217	365749	0	0	0	0	0	0	1	1	0	1	1	0	1	0	0
Solyc01g005540	1	365227	365745	1	0	0	1	0	0	1	1	0	0	0	0	0	0	0
Solyc01g005540	1	365227	365749	1	1	1	1	1	1	1	1	1	1	1	1	1	1	1
Solyc01g005540	1	365230	365749	1	1	1	1	1	1	1	1	1	1	1	1	1	1	0
Solyc01g005540	1	365800	366498	1	0	0	0	0	0	1	1	0	1	0	0	0	0	0
Solyc01g005540	1	365808	366498	1	1	1	1	1	1	1	1	1	1	1	1	1	1	1
Solyc01g005540	1	366608	368000	1	1	1	1	1	1	1	1	1	1	1	1	1	1	1
Solyc01g005540	1	366608	367068	0	0	0	0	0	0	1	0	0	0	0	0	0	0	0
Solyc01g005540	1	366608	367663	0	0	0	0	0	0	1	0	0	0	0	0	0	0	0
Solyc01g005540	1	367213	368000	0	0	0	0	0	0	1	0	0	0	0	0	0	0	0
Solyc01g005540	1	367771	368000	1	0	0	1	0	0	0	0	0	0	0	0	0	0	0
Solyc01g005540	1	367853	426191	0	0	0	0	0	0	0	0	0	1	1	1	0	0	0
Solyc01g005540	1	368113	368736	1	1	1	1	1	1	1	1	1	1	1	1	1	1	1
Solyc01g005540	1	368949	370123	0	0	0	0	0	0	1	0	0	0	0	0	0	0	0
Solyc01g005540	1	368952	370123	0	0	0	0	0	0	1	1	0	1	0	0	0	0	0
Solyc01g005540	1	368956	370123	1	1	1	1	1	1	1	1	1	1	1	1	1	1	1
Solyc01g005540	1	368982	370123	0	0	0	0	0	0	1	1	1	1	0	0	0	0	0
Solyc01g005540	1	369043	398942	0	0	0	0	0	0	0	0	0	1	1	1	0	0	0
Solyc01g005540	1	369759	381120	0	0	0	0	0	0	0	0	0	1	0	0	0	0	0
Solyc01g005540	1	369983	381120	0	0	0	0	0	0	0	0	0	1	0	0	0	0	0
Solyc01g005550	1	374253	385131	0	0	0	0	0	0	0	0	0	1	0	0	0	0	0
Solyc01g005590	1	374548	417227	0	0	0	0	0	0	0	0	0	1	0	0	0	0	0
Solyc01g005550	1	375177	385052	0	0	0	0	0	0	0	0	0	1	0	0	0	0	0
N\A	1	375177	381120	0	0	0	0	0	0	0	0	0	1	0	0	0	0	0
Solyc01g005550	1	378665	385195	0	0	0	0	0	0	0	0	0	1	0	0	0	0	0
Solyc01g005600	1	379981	426191	0	0	0	0	0	0	0	0	0	1	0	0	0	0	0
N\A	1	380080	393565	0	0	0	0	0	0	0	0	0	1	0	0	0	0	0
N\A	1	380122	381118	0	0	0	0	0	0	0	0	0	1	0	0	0	0	0
Solyc01g005550	1	380122	383342	0	0	0	0	0	0	0	0	0	1	0	0	0	0	0
Solyc01g005600	1	381136	426191	0	0	0	0	0	0	0	0	0	1	1	0	0	0	0
Solyc01g005550	1	381136	385042	0	0	0	0	0	0	0	0	0	1	0	0	0	0	0
Solyc01g005560	1	381136	399231	0	0	0	0	0	0	0	0	0	1	0	0	0	0	0
Solyc01g005600	1	381334	426191	0	0	0	0	0	0	0	0	0	1	0	0	0	0	0
Solyc01g005550	1	382487	383120	0	0	0	0	0	0	1	0	0	1	0	0	0	0	0
Solyc01g005550	1	382528	382652	1	1	0	1	0	0	0	0	0	1	1	0	0	0	0
Solyc01g005550	1	382558	383120	1	1	0	1	1	0	0	0	0	0	0	0	1	0	0
Solyc01g005550	1	382558	382598	1	0	0	0	0	0	1	0	0	0	0	0	0	0	0
Solyc01g005550	1	382558	382808	0	0	0	0	0	0	1	0	0	0	0	0	0	0	0
Solyc01g005550	1	382577	383345	0	0	0	0	0	0	1	0	0	0	0	0	0	0	0
Solyc01g005550	1	382586	383120	1	1	1	1	1	1	1	1	0	1	1	0	1	0	0
Solyc01g005550	1	382586	382780	0	0	0	0	0	0	1	0	0	0	0	0	0	0	0
Solyc01g005550	1	382653	383120	1	0	0	1	0	0	0	0	0	0	0	0	0	0	0
Solyc01g005550	1	382725	385195	0	0	0	0	0	0	0	0	0	1	0	0	0	0	0
Solyc01g005550	1	382737	383345	0	0	0	0	0	0	1	0	0	0	0	0	0	0	0
Solyc01g005550	1	382860	384727	0	0	0	0	0	0	0	0	0	1	0	0	0	0	0
Solyc01g005550	1	382860	383120	1	1	1	1	1	1	1	1	1	1	1	1	1	1	1
Solyc01g005550	1	382860	383289	0	0	0	0	0	0	1	1	1	0	0	0	1	0	0
Solyc01g005550	1	382860	383165	1	0	0	1	0	0	1	1	0	1	0	0	0	0	0
Solyc01g005550	1	382860	383162	0	0	0	0	0	0	1	1	0	1	0	0	1	1	0
Solyc01g005550	1	382860	383122	0	0	0	0	0	0	0	0	0	1	0	0	0	0	0
Solyc01g005550	1	382954	400779	0	0	0	0	0	0	0	0	0	1	0	0	0	0	0
Solyc01g005550	1	382975	417176	0	0	0	0	0	0	0	0	0	1	0	0	0	0	0
Solyc01g005550	1	383006	430522	0	0	0	0	0	0	0	0	0	1	0	0	0	0	0
Solyc01g005550	1	383208	383260	1	1	0	1	0	0	1	1	0	1	0	0	0	0	0
Solyc01g005550	1	383208	383289	1	1	1	1	1	1	1	1	1	1	1	1	1	1	1
Solyc01g005550	1	383387	385256	0	0	0	0	0	0	0	0	0	1	0	0	0	0	0
Solyc01g005550	1	383459	383876	1	0	0	1	0	0	0	0	0	0	0	0	0	0	0
Solyc01g005550	1	383508	383710	0	0	0	0	0	0	0	0	0	1	0	0	0	0	0
Solyc01g005550	1	383548	383638	1	1	1	1	1	1	1	1	1	1	1	1	1	1	1
Solyc01g005550	1	383548	383648	1	1	0	0	0	0	0	0	0	0	0	0	0	0	0
Solyc01g005550	1	383668	383743	1	1	1	1	1	0	1	1	0	1	1	0	1	1	0
Solyc01g005550	1	383668	383733	0	0	0	0	0	0	1	0	0	0	0	0	0	0	0
Solyc01g005550	1	383711	383927	1	1	1	1	1	0	1	1	0	1	1	1	0	0	0
Solyc01g005550	1	383711	384121	0	0	0	0	0	0	0	0	0	1	0	0	0	0	0
Solyc01g005550	1	383711	383792	0	0	0	0	0	0	1	0	0	0	0	0	0	0	0
Solyc01g005550	1	383761	384909	0	0	0	0	0	0	0	0	0	1	0	0	0	0	0
Solyc01g005550	1	383804	383932	1	1	0	1	1	0	1	1	1	1	1	1	1	1	0
Solyc01g005550	1	383804	384075	1	0	0	0	0	0	1	1	1	0	0	0	1	0	0
Solyc01g005550	1	383804	383927	1	1	1	1	1	1	1	1	1	1	1	1	1	1	1
Solyc01g005550	1	383804	384097	0	0	0	0	0	0	1	0	0	0	0	0	1	0	0
Solyc01g005550	1	383804	384121	1	1	0	1	0	0	0	0	0	0	0	0	0	0	0
Solyc01g005550	1	383804	383962	1	1	0	1	0	0	0	0	0	0	0	0	0	0	0
Solyc01g005550	1	383815	383927	1	0	0	0	0	0	0	0	0	1	1	0	1	0	0
Solyc01g005550	1	383982	384075	1	1	1	1	1	1	1	1	1	1	1	1	1	1	1
Solyc01g005550	1	383982	384077	0	0	0	0	0	0	1	0	0	1	0	0	0	0	0
Solyc01g005550	1	384098	384637	1	0	0	1	0	0	0	0	0	0	0	0	0	0	0
Solyc01g005550	1	384195	384637	0	0	0	0	0	0	0	0	0	0	0	0	1	0	0
Solyc01g005550	1	384223	384491	0	0	0	0	0	0	0	0	0	0	0	0	1	0	0
Solyc01g005550	1	384223	384637	1	1	1	1	1	1	1	1	1	1	1	1	1	1	1
Solyc01g005550	1	384690	384778	0	0	0	0	0	0	1	0	0	0	0	0	0	0	0
Solyc01g005550	1	384691	384791	0	0	0	0	0	0	1	0	0	0	0	0	0	0	0
Solyc01g005550	1	384691	384947	1	0	0	1	0	0	0	0	0	0	0	0	0	0	0
Solyc01g005550	1	384691	385657	0	0	0	0	0	0	0	0	0	1	0	0	1	0	0
Solyc01g005550	1	384715	385131	0	0	0	0	0	0	1	0	0	1	1	0	0	0	0
Solyc01g005550	1	384746	385260	0	0	0	0	0	0	0	0	0	1	0	0	0	0	0
Solyc01g005550	1	384780	384947	0	0	0	0	0	0	0	0	0	1	0	0	0	0	0
Solyc01g005550	1	384801	385195	0	0	0	0	0	0	0	0	0	1	0	0	0	0	0
Solyc01g005550	1	384810	384947	0	0	0	0	0	0	0	0	0	1	1	0	0	0	0
Solyc01g005550	1	384828	384947	0	0	0	0	0	0	0	0	0	1	0	0	0	0	0
Solyc01g005550	1	384838	384951	0	0	0	0	0	0	1	0	0	1	1	0	0	0	0
Solyc01g005550	1	384863	384947	0	0	0	0	0	0	0	0	0	1	0	0	0	0	0
Solyc01g005550	1	384948	385657	1	1	1	1	1	1	0	0	0	1	1	1	1	0	0
Solyc01g005550	1	384987	385017	0	0	0	0	0	0	0	0	0	1	0	0	0	0	0
Solyc01g005550	1	385091	412577	0	0	0	0	0	0	0	0	0	1	1	0	0	0	0
Solyc01g005550	1	385139	385156	0	0	0	0	0	0	0	0	0	1	0	0	0	0	0
Solyc01g005550	1	385170	416416	0	0	0	0	0	0	0	0	0	1	0	0	0	0	0
Solyc01g005550	1	385232	430964	0	0	0	0	0	0	0	0	0	1	1	1	0	0	0
Solyc01g005550	1	385232	401787	0	0	0	0	0	0	0	0	0	1	0	0	0	0	0
Solyc01g005550	1	385232	420338	0	0	0	0	0	0	0	0	0	1	1	1	0	0	0
N\A	1	385330	385336	0	0	0	0	0	0	0	0	0	1	0	0	0	0	0
N\A	1	385410	600832	0	0	0	0	0	0	0	0	0	1	0	0	0	0	0
Solyc01g005570	1	390722	401450	0	0	0	0	0	0	0	0	0	1	0	0	0	0	0
Solyc01g005600	1	390722	420235	0	0	0	0	0	0	0	0	0	1	1	0	0	0	0
N\A	1	390725	393309	0	0	0	0	0	0	0	0	0	1	0	0	0	0	0
Solyc01g005600	1	390792	423479	0	0	0	0	0	0	0	0	0	1	0	0	0	0	0
Solyc01g005570	1	393807	400791	0	0	0	0	0	0	0	0	0	1	0	0	0	0	0
Solyc01g005560	1	394542	396129	0	0	0	0	0	0	0	0	0	1	0	0	0	0	0
Solyc01g005560	1	394542	396126	1	1	1	1	1	1	1	1	1	1	1	1	1	1	1
Solyc01g005560	1	394589	431162	0	0	0	0	0	0	0	0	0	1	0	0	0	0	0
Solyc01g005560	1	394692	396126	0	0	0	0	0	0	1	1	1	0	0	0	0	0	0
Solyc01g005560	1	395056	396126	0	0	0	0	0	0	1	1	1	0	0	0	0	0	0
Solyc01g005560	1	395119	396126	1	1	0	1	1	0	0	0	0	0	0	0	0	0	0
Solyc01g005560	1	395124	396126	1	1	0	0	0	0	0	0	0	0	0	0	0	0	0
Solyc01g005560	1	395201	396126	1	1	0	1	0	0	1	1	0	0	0	0	0	0	0
Solyc01g005560	1	395222	396126	0	0	0	0	0	0	1	0	0	0	0	0	0	0	0
Solyc01g005560	1	395238	396126	0	0	0	0	0	0	1	1	0	0	0	0	0	0	0
Solyc01g005560	1	395253	396126	1	0	0	0	0	0	1	0	0	0	0	0	0	0	0
Solyc01g005560	1	395363	396126	1	1	0	1	1	0	1	1	0	0	0	0	0	0	0
Solyc01g005560	1	395408	396126	0	0	0	0	0	0	1	1	0	0	0	0	0	0	0
Solyc01g005560	1	395423	396126	1	0	0	0	0	0	0	0	0	0	0	0	0	0	0
Solyc01g005560	1	395507	436731	0	0	0	0	0	0	0	0	0	1	0	0	0	0	0
Solyc01g005560	1	395533	396126	1	0	0	0	0	0	1	0	0	0	0	0	0	0	0
Solyc01g005560	1	395613	416982	0	0	0	0	0	0	0	0	0	1	0	0	0	0	0
Solyc01g005560	1	395653	417227	0	0	0	0	0	0	0	0	0	1	0	0	0	0	0
Solyc01g005560	1	395702	396126	1	0	0	1	0	0	0	0	0	0	0	0	0	0	0
Solyc01g005560	1	396001	396126	1	1	0	0	0	0	1	1	1	1	0	0	1	1	0
Solyc01g005560	1	396171	396260	1	0	0	1	0	0	1	1	0	0	0	0	0	0	0
Solyc01g005560	1	396171	396278	1	1	1	1	1	1	1	1	1	1	1	1	1	1	1
Solyc01g005560	1	396171	396630	0	0	0	0	0	0	1	0	0	0	0	0	0	0	0
Solyc01g005560	1	396321	396335	0	0	0	0	0	0	0	0	0	1	0	0	0	0	0
Solyc01g005560	1	396357	396630	0	0	0	0	0	0	0	0	0	1	0	0	0	0	0
Solyc01g005560	1	396357	398245	0	0	0	0	0	0	1	0	0	0	0	0	0	0	0
Solyc01g005560	1	396389	396630	1	1	1	1	1	1	1	1	1	1	1	1	1	1	1
Solyc01g005560	1	396509	396630	0	0	0	0	0	0	1	0	0	0	0	0	1	1	0
Solyc01g005560	1	396669	396785	1	1	1	1	1	1	1	1	1	1	1	1	1	1	1
Solyc01g005560	1	396708	396785	0	0	0	0	0	0	1	0	0	0	0	0	0	0	0
Solyc01g005560	1	396864	397102	1	0	0	0	0	0	0	0	0	0	0	0	0	0	0
Solyc01g005560	1	396864	396958	1	1	1	1	1	1	1	1	1	1	1	1	1	1	1
Solyc01g005560	1	396864	396971	0	0	0	0	0	0	0	0	0	1	0	0	1	0	0
Solyc01g005560	1	396864	397360	0	0	0	0	0	0	0	0	0	1	1	0	0	0	0
Solyc01g005560	1	397013	397861	0	0	0	0	0	0	0	0	0	1	0	0	1	0	0
Solyc01g005560	1	397013	397075	0	0	0	0	0	0	1	0	0	0	0	0	0	0	0
Solyc01g005560	1	397013	397102	1	1	1	1	1	1	1	1	1	1	1	1	1	1	1
Solyc01g005560	1	397198	397360	0	0	0	0	0	0	1	0	0	0	0	0	1	0	0
Solyc01g005560	1	397205	397360	1	1	1	1	1	1	1	1	1	1	1	1	1	1	1
Solyc01g005560	1	397205	397366	1	0	0	1	0	0	1	1	0	1	1	0	1	0	0
Solyc01g005560	1	397215	397360	0	0	0	0	0	0	1	0	0	0	0	0	0	0	0
Solyc01g005560	1	397254	397360	0	0	0	0	0	0	1	1	1	1	1	0	0	0	0
Solyc01g005560	1	397272	397360	0	0	0	0	0	0	1	0	0	0	0	0	0	0	0
Solyc01g005560	1	397303	398245	0	0	0	0	0	0	0	0	0	1	0	0	0	0	0
Solyc01g005560	1	397437	397962	0	0	0	0	0	0	0	0	0	1	0	0	0	0	0
Solyc01g005560	1	397437	397542	1	0	0	0	0	0	1	0	0	1	1	0	1	0	0
Solyc01g005560	1	397453	397542	1	1	1	1	1	1	1	1	1	1	1	1	1	1	1
Solyc01g005560	1	397647	397819	0	0	0	0	0	0	1	0	0	0	0	0	0	0	0
Solyc01g005560	1	397647	397812	1	1	1	1	1	1	1	1	1	1	1	1	1	1	1
Solyc01g005560	1	397647	397962	0	0	0	0	0	0	0	0	0	1	0	0	0	0	0
Solyc01g005560	1	397861	397962	0	0	0	0	0	0	1	0	0	0	0	0	0	0	0
Solyc01g005560	1	397861	398908	0	0	0	0	0	0	0	0	0	1	0	0	0	0	0
Solyc01g005560	1	397879	398556	1	0	0	0	0	0	0	0	0	0	0	0	0	0	0
Solyc01g005560	1	397879	398514	0	0	0	0	0	0	0	0	0	1	0	0	0	0	0
Solyc01g005560	1	397882	397962	1	1	1	1	1	1	1	1	1	1	1	1	1	1	1
Solyc01g005560	1	397882	398008	1	1	0	1	1	0	1	1	0	0	0	0	0	0	0
Solyc01g005560	1	397882	398245	0	0	0	0	0	0	1	0	0	0	0	0	0	0	0
Solyc01g005560	1	397886	398038	1	0	0	0	0	0	0	0	0	0	0	0	0	0	0
Solyc01g005560	1	397886	397962	1	0	0	0	0	0	0	0	0	1	1	0	0	0	0
Solyc01g005560	1	397903	398008	0	0	0	0	0	0	1	1	0	0	0	0	0	0	0
Solyc01g005560	1	398016	398245	0	0	0	0	0	0	1	0	0	0	0	0	0	0	0
Solyc01g005560	1	398016	398549	0	0	0	0	0	0	0	0	0	1	0	0	0	0	0
Solyc01g005560	1	398049	398549	0	0	0	0	0	0	1	0	0	1	1	0	0	0	0
Solyc01g005560	1	398049	398467	0	0	0	0	0	0	0	0	0	1	0	0	0	0	0
Solyc01g005560	1	398079	398546	0	0	0	0	0	0	0	0	0	1	0	0	0	0	0
Solyc01g005560	1	398079	398245	1	1	1	1	1	1	1	1	1	1	1	1	1	1	1
Solyc01g005560	1	398079	398467	0	0	0	0	0	0	1	1	1	1	1	1	0	0	0
Solyc01g005560	1	398079	398210	0	0	0	0	0	0	1	1	0	0	0	0	0	0	0
Solyc01g005560	1	398257	399064	0	0	0	0	0	0	0	0	0	1	0	0	0	0	0
Solyc01g005560	1	398262	399108	0	0	0	0	0	0	0	0	0	1	1	0	0	0	0
Solyc01g005560	1	398271	398556	0	0	0	0	0	0	0	0	0	1	0	0	0	0	0
Solyc01g005560	1	398281	398467	1	1	1	1	1	1	1	1	1	1	1	1	1	1	1
Solyc01g005560	1	398281	398446	0	0	0	0	0	0	0	0	0	1	1	0	0	0	0
Solyc01g005560	1	398281	398549	0	0	0	0	0	0	0	0	0	1	1	0	0	0	0
Solyc01g005560	1	398281	398485	0	0	0	0	0	0	0	0	0	1	0	0	0	0	0
Solyc01g005560	1	398369	398467	0	0	0	0	0	0	1	1	0	0	0	0	0	0	0
Solyc01g005560	1	398495	398748	0	0	0	0	0	0	0	0	0	1	1	1	0	0	0
Solyc01g005560	1	398495	399028	0	0	0	0	0	0	0	0	0	1	1	0	0	0	0
Solyc01g005560	1	398501	398748	0	0	0	0	0	0	0	0	0	1	0	0	0	0	0
Solyc01g005560	1	398502	398565	0	0	0	0	0	0	0	0	0	1	0	0	0	0	0
Solyc01g005560	1	398568	398755	0	0	0	0	0	0	0	0	0	1	0	0	0	0	0
Solyc01g005560	1	398575	398719	0	0	0	0	0	0	0	0	0	0	0	0	1	0	0
Solyc01g005560	1	398595	398781	0	0	0	0	0	0	0	0	0	1	0	0	0	0	0
Solyc01g005560	1	398598	399062	0	0	0	0	0	0	0	0	0	1	1	1	0	0	0
Solyc01g005560	1	398611	398908	0	0	0	0	0	0	0	0	0	1	0	0	0	0	0
Solyc01g005560	1	398611	398696	1	1	1	1	1	1	1	1	1	1	1	1	1	1	1
Solyc01g005560	1	398615	398696	1	1	0	1	1	0	1	1	1	1	1	1	1	0	0
Solyc01g005560	1	398749	399062	0	0	0	0	0	0	0	0	0	1	0	0	0	0	0
Solyc01g005560	1	398749	399028	0	0	0	0	0	0	0	0	0	1	0	0	0	0	0
Solyc01g005560	1	398820	398908	1	1	1	1	1	1	1	1	1	1	1	1	1	1	1
Solyc01g005560	1	398820	398940	0	0	0	0	0	0	0	0	0	1	0	0	0	0	0
Solyc01g005560	1	398820	398958	0	0	0	0	0	0	0	0	0	1	0	0	0	0	0
Solyc01g005560	1	399002	399108	1	1	1	1	0	0	1	1	1	1	1	0	1	0	0
Solyc01g005560	1	399018	399108	0	0	0	0	0	0	1	1	0	0	0	0	0	0	0
Solyc01g005560	1	399029	399062	0	0	0	0	0	0	0	0	0	1	1	0	0	0	0
Solyc01g005560	1	399044	399049	0	0	0	0	0	0	0	0	0	1	0	0	0	0	0
Solyc01g005560	1	399057	399108	0	0	0	0	0	0	0	0	0	1	1	1	0	0	0
Solyc01g005560	1	399092	399114	0	0	0	0	0	0	0	0	0	1	0	0	0	0	0
Solyc01g005560	1	399167	417618	0	0	0	0	0	0	0	0	0	1	1	0	0	0	0
Solyc01g005560	1	399224	399273	0	0	0	0	0	0	0	0	0	1	0	0	0	0	0
Solyc01g005570	1	400849	407019	0	0	0	0	0	0	0	0	0	1	1	0	0	0	0
Solyc01g005570	1	400969	407253	1	1	0	1	0	0	0	0	0	1	1	0	0	0	0
Solyc01g005570	1	400991	407175	0	0	0	0	0	0	1	0	0	0	0	0	0	0	0
Solyc01g005570	1	400999	407552	0	0	0	0	0	0	0	0	0	1	0	0	0	0	0
Solyc01g005570	1	401007	401607	1	1	1	1	1	1	1	1	1	1	1	1	1	1	0
Solyc01g005570	1	401007	407552	1	0	0	1	0	0	1	1	1	1	1	1	1	1	0
Solyc01g005570	1	401007	401442	1	1	1	1	1	1	1	1	1	1	1	1	1	1	1
Solyc01g005570	1	401007	411846	0	0	0	0	0	0	0	0	0	1	0	0	0	0	0
Solyc01g005570	1	401007	401476	1	1	1	1	1	1	1	1	0	1	1	0	1	1	0
Solyc01g005570	1	401007	407719	1	1	0	1	0	0	0	0	0	1	0	0	0	0	0
Solyc01g005570	1	401007	401189	1	0	0	0	0	0	0	0	0	1	1	0	0	0	0
Solyc01g005570	1	401443	407552	0	0	0	0	0	0	1	0	0	1	1	0	0	0	0
Solyc01g005570	1	401469	407579	0	0	0	0	0	0	0	0	0	0	0	0	1	0	0
Solyc01g005570	1	401477	407586	1	1	0	1	0	0	1	0	0	1	1	1	1	1	0
Solyc01g005570	1	401481	407552	0	0	0	0	0	0	1	0	0	0	0	0	0	0	0
Solyc01g005570	1	401521	401607	1	1	1	1	1	1	1	1	1	1	1	1	1	1	1
Solyc01g005570	1	401521	407719	1	0	0	0	0	0	0	0	0	1	1	1	0	0	0
Solyc01g005570	1	401659	401752	0	0	0	0	0	0	0	0	0	1	0	0	0	0	0
Solyc01g005570	1	401667	407778	1	0	0	1	0	0	1	1	0	1	1	0	0	0	0
Solyc01g005570	1	401702	407814	0	0	0	0	0	0	0	0	0	0	0	0	1	0	0
Solyc01g005570	1	401715	407245	0	0	0	0	0	0	0	0	0	1	1	0	0	0	0
Solyc01g005570	1	401727	407838	0	0	0	0	0	0	0	0	0	1	0	0	0	0	0
Solyc01g005570	1	401743	408648	0	0	0	0	0	0	1	0	0	0	0	0	0	0	0
Solyc01g005570	1	401781	407253	0	0	0	0	0	0	0	0	0	1	1	0	0	0	0
Solyc01g005570	1	401873	402794	0	0	0	0	0	0	1	0	0	0	0	0	0	0	0
Solyc01g005570	1	401891	402794	1	1	1	1	1	1	1	1	1	1	1	1	1	1	1
Solyc01g005570	1	401891	408548	0	0	0	0	0	0	0	0	0	1	1	0	0	0	0
Solyc01g005580	1	402881	407905	1	1	0	1	0	0	0	0	0	0	0	0	0	0	0
Solyc01g005580	1	402894	408648	0	0	0	0	0	0	0	0	0	0	0	0	1	0	0
Solyc01g005580	1	402924	408678	0	0	0	0	0	0	0	0	0	1	0	0	0	0	0
Solyc01g005580	1	402931	407778	0	0	0	0	0	0	1	0	0	0	0	0	0	0	0
Solyc01g005580	1	402938	408691	0	0	0	0	0	0	1	1	0	1	1	0	1	0	0
Solyc01g005580	1	402938	408640	0	0	0	0	0	0	0	0	0	1	0	0	0	0	0
Solyc01g005580	1	402948	408699	0	0	0	0	0	0	0	0	0	1	0	0	0	0	0
Solyc01g005580	1	402948	408701	0	0	0	0	0	0	0	0	0	1	0	0	0	0	0
Solyc01g005580	1	402960	408548	0	0	0	0	0	0	0	0	0	0	0	0	1	0	0
Solyc01g005580	1	402962	408663	0	0	0	0	0	0	0	0	0	1	0	0	0	0	0
Solyc01g005580	1	402988	408838	1	1	1	1	1	1	1	1	1	1	1	1	1	1	0
N\A	1	402988	403073	1	1	1	1	1	1	1	1	1	1	1	1	1	1	0
N\A	1	402988	403069	0	0	0	0	0	0	0	0	0	1	0	0	0	0	0
N\A	1	403129	403236	1	1	1	1	1	1	1	1	1	1	1	1	1	1	0
N\A	1	403131	403240	1	0	0	1	0	0	0	0	0	0	0	0	0	0	0
Solyc01g005580	1	403266	408725	0	0	0	0	0	0	0	0	0	1	0	0	0	0	0
Solyc01g005580	1	403266	408640	0	0	0	0	0	0	0	0	0	1	0	0	0	0	0
Solyc01g005580	1	403276	408699	1	0	0	0	0	0	0	0	0	0	0	0	0	0	0
N\A	1	403368	404368	1	1	1	1	1	1	1	1	1	1	1	1	1	1	0
N\A	1	404898	404975	0	0	0	0	0	0	1	0	0	0	0	0	0	0	0
Solyc01g005600	1	405090	426191	0	0	0	0	0	0	0	0	0	1	0	0	0	0	0
Solyc01g005590	1	406045	417143	0	0	0	0	0	0	0	0	0	1	0	0	0	0	0
N\A	1	406800	406854	0	0	0	0	0	0	0	0	0	1	1	1	0	0	0
Solyc01g005580	1	406898	407197	0	0	0	0	0	0	1	0	0	0	0	0	0	0	0
Solyc01g005580	1	406898	407220	0	0	0	0	0	0	1	0	0	0	0	0	0	0	0
Solyc01g005580	1	407065	407838	0	0	0	0	0	0	0	0	0	1	0	0	0	0	0
Solyc01g005580	1	407201	407562	0	0	0	0	0	0	0	0	0	1	0	0	0	0	0
Solyc01g005580	1	407291	407552	1	1	1	1	1	1	1	1	1	1	1	1	1	1	1
Solyc01g005580	1	407291	407586	0	0	0	0	0	0	1	1	0	1	0	0	1	0	0
Solyc01g005580	1	407579	436104	0	0	0	0	0	0	0	0	0	1	0	0	0	0	0
Solyc01g005580	1	407587	407778	0	0	0	0	0	0	0	0	0	1	1	0	0	0	0
Solyc01g005580	1	407631	407719	1	1	1	1	1	1	1	1	1	1	1	1	1	1	1
Solyc01g005580	1	407654	407719	0	0	0	0	0	0	0	0	0	1	0	0	1	0	0
Solyc01g005580	1	407758	407838	0	0	0	0	0	0	0	0	0	1	1	0	0	0	0
Solyc01g005580	1	407800	407845	0	0	0	0	0	0	1	1	0	1	0	0	0	0	0
Solyc01g005580	1	407889	407901	0	0	0	0	0	0	0	0	0	1	0	0	0	0	0
Solyc01g005580	1	407931	408596	0	0	0	0	0	0	1	0	0	0	0	0	0	0	0
Solyc01g005580	1	407960	408548	0	0	0	0	0	0	0	0	0	0	0	0	1	0	0
Solyc01g005580	1	408003	408548	1	1	1	1	1	1	1	1	1	1	1	1	1	1	1
Solyc01g005580	1	408003	408106	1	1	0	1	0	0	1	1	1	1	0	0	1	1	0
Solyc01g005580	1	408003	408838	1	1	0	1	1	0	1	1	0	1	1	0	0	0	0
Solyc01g005580	1	408034	408106	0	0	0	0	0	0	0	0	0	0	0	0	1	0	0
Solyc01g005580	1	408083	410609	0	0	0	0	0	0	1	0	0	0	0	0	0	0	0
Solyc01g005580	1	408185	408548	0	0	0	0	0	0	0	0	0	1	0	0	0	0	0
Solyc01g005580	1	408264	408358	1	1	0	1	1	0	1	0	0	0	0	0	1	1	0
Solyc01g005580	1	408264	408548	1	1	0	1	0	0	1	1	1	0	0	0	1	0	0
Solyc01g005580	1	408406	408548	0	0	0	0	0	0	0	0	0	0	0	0	1	0	0
Solyc01g005580	1	408649	408699	0	0	0	0	0	0	0	0	0	1	0	0	0	0	0
Solyc01g005580	1	408742	408838	1	1	1	1	1	1	1	1	1	1	1	1	1	1	1
Solyc01g005580	1	408880	408966	1	1	1	1	1	1	1	1	1	1	1	1	1	1	1
Solyc01g005580	1	408906	409704	1	0	0	1	0	0	0	0	0	0	0	0	0	0	0
N\A	1	409492	409504	0	0	0	0	0	0	1	1	0	0	0	0	0	0	0
N\A	1	409610	409704	0	0	0	0	0	0	1	0	0	0	0	0	0	0	0
Solyc01g005600	1	411605	426191	0	0	0	0	0	0	0	0	0	1	0	0	0	0	0
Solyc01g005600	1	411948	426191	0	0	0	0	0	0	0	0	0	1	1	0	0	0	0
Solyc01g005600	1	414981	426191	0	0	0	0	0	0	0	0	0	1	0	0	0	0	0
Solyc01g005620	1	415519	430751	0	0	0	0	0	0	0	0	0	1	1	0	0	0	0
Solyc01g005600	1	415554	426191	0	0	0	0	0	0	0	0	0	1	0	0	0	0	0
Solyc01g005620	1	416740	430662	0	0	0	0	0	0	0	0	0	1	0	0	0	0	0
Solyc01g005590	1	417086	417134	0	0	0	0	0	0	0	0	0	1	0	0	0	0	0
Solyc01g005590	1	417100	417133	0	0	0	0	0	0	0	0	0	1	0	0	0	0	0
Solyc01g005590	1	417176	713108	0	0	0	0	0	0	0	0	0	1	1	1	0	0	0
Solyc01g005590	1	417178	417201	0	0	0	0	0	0	0	0	0	1	0	0	0	0	0
Solyc01g005590	1	417193	430668	0	0	0	0	0	0	0	0	0	1	0	0	0	0	0
Solyc01g005590	1	417193	454128	0	0	0	0	0	0	0	0	0	1	1	0	0	0	0
Solyc01g005590	1	417193	446431	0	0	0	0	0	0	0	0	0	1	0	0	0	0	0
Solyc01g005590	1	417193	417201	0	0	0	0	0	0	0	0	0	1	1	1	0	0	0
Solyc01g005590	1	417201	461180	0	0	0	0	0	0	0	0	0	1	1	0	0	0	0
Solyc01g005590	1	417201	436911	0	0	0	0	0	0	0	0	0	1	0	0	0	0	0
Solyc01g005590	1	417201	421908	0	0	0	0	0	0	0	0	0	1	0	0	0	0	0
Solyc01g005590	1	417227	417275	0	0	0	0	0	0	0	0	0	1	1	0	0	0	0
Solyc01g005590	1	417240	430522	0	0	0	0	0	0	0	0	0	1	0	0	0	0	0
Solyc01g005590	1	417240	454128	0	0	0	0	0	0	0	0	0	1	0	0	0	0	0
Solyc01g005590	1	417240	430620	0	0	0	0	0	0	0	0	0	1	1	0	0	0	0
Solyc01g005590	1	417248	465297	0	0	0	0	0	0	0	0	0	1	0	0	0	0	0
Solyc01g005590	1	417248	447007	0	0	0	0	0	0	0	0	0	1	0	0	0	0	0
Solyc01g005590	1	417248	420401	0	0	0	0	0	0	0	0	0	1	0	0	0	0	0
N\A	1	417292	464787	0	0	0	0	0	0	0	0	0	1	0	0	0	0	0
N\A	1	417305	446157	0	0	0	0	0	0	0	0	0	1	0	0	0	0	0
Solyc01g005600	1	417640	426191	0	0	0	0	0	0	0	0	0	1	0	0	0	0	0
N\A	1	418975	444113	0	0	0	0	0	0	0	0	0	1	0	0	0	0	0
N\A	1	418975	464410	0	0	0	0	0	0	0	0	0	1	0	0	0	0	0
N\A	1	418975	464260	0	0	0	0	0	0	0	0	0	1	0	0	0	0	0
Solyc01g005620	1	419148	430620	0	0	0	0	0	0	0	0	0	1	1	0	0	0	0
Solyc01g005620	1	419148	430626	0	0	0	0	0	0	0	0	0	1	1	1	0	0	0
Solyc01g005600	1	419150	420235	0	0	0	0	0	0	0	0	0	1	0	0	0	0	0
Solyc01g005600	1	420296	421648	0	0	0	0	0	0	0	0	0	1	0	0	0	0	0
Solyc01g005600	1	420361	420545	0	0	0	0	0	0	0	0	0	1	0	0	0	0	0
Solyc01g005600	1	420367	420376	0	0	0	0	0	0	0	0	0	1	1	0	0	0	0
Solyc01g005600	1	420371	420742	0	0	0	0	0	0	0	0	0	1	1	0	0	0	0
Solyc01g005600	1	420402	420873	0	0	0	0	0	0	0	0	0	1	0	0	0	0	0
Solyc01g005600	1	420523	420604	0	0	0	0	0	0	0	0	0	1	0	0	0	0	0
Solyc01g005600	1	420529	420735	0	0	0	0	0	0	0	0	0	1	1	0	0	0	0
Solyc01g005600	1	420532	420611	0	0	0	0	0	0	0	0	0	1	1	0	0	0	0
Solyc01g005600	1	420555	420684	0	0	0	0	0	0	0	0	0	1	0	0	0	0	0
Solyc01g005600	1	420570	420653	0	0	0	0	0	0	0	0	0	1	0	0	0	0	0
Solyc01g005600	1	420647	420653	0	0	0	0	0	0	0	0	0	1	0	0	0	0	0
Solyc01g005600	1	420654	423207	0	0	0	0	0	0	0	0	0	1	0	0	0	0	0
Solyc01g005600	1	420720	420821	0	0	0	0	0	0	0	0	0	1	0	0	0	0	0
Solyc01g005600	1	420743	420945	0	0	0	0	0	0	0	0	0	1	0	0	0	0	0
Solyc01g005600	1	420766	457438	0	0	0	0	0	0	0	0	0	1	0	0	0	0	0
Solyc01g005600	1	420842	422488	0	0	0	0	0	0	0	0	0	1	0	0	0	0	0
Solyc01g005600	1	420874	422516	0	0	0	0	0	0	0	0	0	1	0	0	0	0	0
Solyc01g005600	1	420874	420952	0	0	0	0	0	0	0	0	0	1	1	0	1	0	0
Solyc01g005600	1	420874	422427	0	0	0	0	0	0	1	0	0	0	0	0	0	0	0
Solyc01g005600	1	420968	432353	0	0	0	0	0	0	0	0	0	0	0	0	1	0	0
Solyc01g005600	1	420993	422488	1	1	1	1	1	1	1	1	1	1	1	1	1	1	1
Solyc01g005600	1	420993	422408	1	0	0	1	0	0	0	0	0	1	0	0	0	0	0
Solyc01g005600	1	420993	422444	0	0	0	0	0	0	0	0	0	1	1	0	0	0	0
Solyc01g005600	1	421181	422488	0	0	0	0	0	0	1	0	0	0	0	0	0	0	0
Solyc01g005600	1	421296	456959	1	0	0	1	0	0	0	0	0	0	0	0	0	0	0
Solyc01g005600	1	421809	421872	0	0	0	0	0	0	1	1	1	0	0	0	0	0	0
Solyc01g005600	1	422579	423191	0	0	0	0	0	0	0	0	0	1	0	0	0	0	0
Solyc01g005600	1	422602	423140	0	0	0	0	0	0	0	0	0	1	1	0	0	0	0
Solyc01g005600	1	422614	425967	0	0	0	0	0	0	0	0	0	1	0	0	0	0	0
Solyc01g005600	1	422614	423140	1	1	1	1	1	1	1	1	1	1	1	1	1	1	1
Solyc01g005600	1	422614	423172	0	0	0	0	0	0	0	0	0	1	0	0	0	0	0
Solyc01g005600	1	422614	423125	0	0	0	0	0	0	0	0	0	1	1	0	0	0	0
Solyc01g005600	1	422916	423140	0	0	0	0	0	0	0	0	0	1	0	0	0	0	0
Solyc01g005600	1	423323	426159	0	0	0	0	0	0	1	0	0	0	0	0	0	0	0
Solyc01g005600	1	423323	424257	1	0	0	1	0	0	1	1	0	1	1	0	0	0	0
Solyc01g005600	1	423323	425297	1	1	0	1	0	0	1	1	0	1	1	0	0	0	0
Solyc01g005600	1	423323	424125	0	0	0	0	0	0	0	0	0	1	0	0	1	0	0
Solyc01g005600	1	423323	424213	0	0	0	0	0	0	0	0	0	1	1	0	0	0	0
Solyc01g005600	1	423323	425967	1	1	1	1	1	1	1	1	1	1	1	1	1	1	1
Solyc01g005600	1	423375	425967	0	0	0	0	0	0	0	0	0	1	0	0	0	0	0
Solyc01g005600	1	423715	423729	0	0	0	0	0	0	1	1	0	0	0	0	0	0	0
Solyc01g005600	1	424369	425967	1	0	0	1	0	0	1	1	1	1	1	1	1	0	0
Solyc01g005600	1	426084	426202	0	0	0	0	0	0	0	0	0	1	1	0	0	0	0
Solyc01g005600	1	426084	426159	1	0	0	1	0	0	1	1	0	1	1	0	0	0	0
Solyc01g005600	1	426099	426159	0	0	0	0	0	0	1	0	0	0	0	0	0	0	0
N\A	1	427116	462145	0	0	0	0	0	0	0	0	0	1	0	0	0	0	0
Solyc01g005610	1	427873	428533	1	1	0	0	0	0	0	0	0	1	0	0	0	0	1
Solyc01g005610	1	428162	430620	0	0	0	0	0	0	0	0	0	1	0	0	0	0	0
Solyc01g005610	1	428720	429014	1	1	1	1	1	1	0	0	0	0	0	0	0	0	1
Solyc01g005610	1	429173	429260	1	1	1	1	1	1	0	0	0	1	1	1	0	0	1
Solyc01g005610	1	429229	439427	0	0	0	0	0	0	0	0	0	1	0	0	0	0	0
Solyc01g005610	1	429229	477998	0	0	0	0	0	0	0	0	0	1	0	0	0	0	0
Solyc01g005610	1	429229	476966	0	0	0	0	0	0	0	0	0	1	1	0	0	0	0
Solyc01g005610	1	429532	430067	1	1	1	1	1	1	0	0	0	1	1	1	0	0	1
Solyc01g005610	1	429983	461212	0	0	0	0	0	0	0	0	0	1	0	0	0	0	0
N\A	1	430423	430463	0	0	0	0	0	0	0	0	0	1	1	0	0	0	0
Solyc01g005620	1	430440	430566	1	0	0	0	0	0	1	1	0	1	1	0	1	0	0
Solyc01g005620	1	430440	430910	0	0	0	0	0	0	1	0	0	0	0	0	0	0	0
Solyc01g005620	1	430440	431085	0	0	0	0	0	0	0	0	0	0	0	0	1	0	0
Solyc01g005620	1	430445	430566	1	0	0	1	0	0	0	0	0	1	0	0	0	0	0
Solyc01g005620	1	430607	432245	0	0	0	0	0	0	0	0	0	1	0	0	0	0	0
Solyc01g005620	1	430607	430798	0	0	0	0	0	0	0	0	0	1	0	0	0	0	0
Solyc01g005620	1	430621	430662	0	0	0	0	0	0	0	0	0	1	0	0	0	0	0
Solyc01g005620	1	430655	430681	0	0	0	0	0	0	0	0	0	1	0	0	0	0	0
Solyc01g005620	1	430659	430782	0	0	0	0	0	0	0	0	0	1	0	0	0	0	0
Solyc01g005620	1	430662	430782	1	0	0	1	0	0	1	1	0	1	0	0	0	0	0
Solyc01g005620	1	430707	430732	0	0	0	0	0	0	0	0	0	1	1	0	0	0	0
Solyc01g005620	1	430708	431186	0	0	0	0	0	0	0	0	0	1	1	0	0	0	0
Solyc01g005620	1	430718	430751	0	0	0	0	0	0	0	0	0	1	0	0	0	0	0
Solyc01g005620	1	430722	430842	0	0	0	0	0	0	0	0	0	1	1	0	0	0	0
Solyc01g005620	1	430729	430768	0	0	0	0	0	0	0	0	0	1	0	0	0	0	0
Solyc01g005620	1	430732	430775	0	0	0	0	0	0	0	0	0	1	1	0	0	0	0
Solyc01g005620	1	430752	430850	0	0	0	0	0	0	0	0	0	1	1	0	0	0	0
Solyc01g005620	1	430752	430836	0	0	0	0	0	0	0	0	0	1	0	0	0	0	0
Solyc01g005620	1	430752	430768	0	0	0	0	0	0	0	0	0	1	0	0	0	0	0
Solyc01g005620	1	430783	431261	0	0	0	0	0	0	0	0	0	1	1	0	0	0	0
Solyc01g005620	1	430783	430810	0	0	0	0	0	0	0	0	0	1	1	1	0	0	0
Solyc01g005620	1	430821	430944	0	0	0	0	0	0	0	0	0	1	1	0	0	0	0
Solyc01g005620	1	430821	430828	0	0	0	0	0	0	0	0	0	1	0	0	0	0	0
Solyc01g005620	1	430829	430964	0	0	0	0	0	0	0	0	0	1	0	0	0	0	0
Solyc01g005620	1	430829	432339	0	0	0	0	0	0	0	0	0	1	0	0	0	0	0
Solyc01g005620	1	430829	432158	0	0	0	0	0	0	0	0	0	1	0	0	0	0	0
Solyc01g005620	1	430829	432054	0	0	0	0	0	0	0	0	0	1	0	0	0	0	0
Solyc01g005620	1	430829	431111	0	0	0	0	0	0	0	0	0	1	0	0	0	0	0
Solyc01g005620	1	430881	432106	0	0	0	0	0	0	0	0	0	1	0	0	0	0	0
Solyc01g005620	1	430881	432245	0	0	0	0	0	0	0	0	0	1	0	0	0	0	0
Solyc01g005620	1	430925	431118	0	0	0	0	0	0	0	0	0	1	0	0	0	0	0
Solyc01g005620	1	430939	432226	0	0	0	0	0	0	0	0	0	1	0	0	0	0	0
Solyc01g005620	1	430959	432054	0	0	0	0	0	0	0	0	0	1	0	0	0	0	0
Solyc01g005620	1	430977	430982	0	0	0	0	0	0	0	0	0	1	0	0	0	0	0
Solyc01g005620	1	430998	431085	1	1	1	1	1	1	1	1	1	1	1	1	1	1	1
Solyc01g005620	1	431105	431474	0	0	0	0	0	0	1	0	0	0	0	0	0	0	0
Solyc01g005620	1	431214	432158	0	0	0	0	0	0	0	0	0	1	1	1	0	0	0
Solyc01g005620	1	431217	432260	0	0	0	0	0	0	0	0	0	1	0	0	0	0	0
Solyc01g005620	1	431217	431273	0	0	0	0	0	0	0	0	0	1	0	0	0	0	0
Solyc01g005620	1	431227	433647	0	0	0	0	0	0	0	0	0	1	0	0	0	0	0
Solyc01g005620	1	431233	432038	0	0	0	0	0	0	1	0	0	0	0	0	0	0	0
Solyc01g005620	1	431239	432384	0	0	0	0	0	0	0	0	0	1	0	0	0	0	0
Solyc01g005620	1	431263	432106	0	0	0	0	0	0	0	0	0	1	1	1	0	0	0
Solyc01g005620	1	431273	432106	0	0	0	0	0	0	0	0	0	1	0	0	0	0	0
Solyc01g005620	1	431282	432151	0	0	0	0	0	0	0	0	0	1	0	0	0	0	0
Solyc01g005620	1	431301	431575	1	0	0	0	0	0	1	0	0	1	1	0	1	0	0
Solyc01g005620	1	431301	432038	1	1	1	1	1	1	1	1	1	1	1	1	1	1	1
Solyc01g005620	1	431301	432177	0	0	0	0	0	0	0	0	0	1	0	0	0	0	0
Solyc01g005620	1	431301	432197	0	0	0	0	0	0	1	0	0	0	0	0	0	0	0
Solyc01g005620	1	431301	431477	0	0	0	0	0	0	1	0	0	0	0	0	0	0	0
Solyc01g005620	1	431301	432042	0	0	0	0	0	0	1	0	0	1	1	0	0	0	0
Solyc01g005620	1	431607	432038	1	0	0	0	0	0	0	0	0	0	0	0	0	0	0
Solyc01g005620	1	431646	432038	0	0	0	0	0	0	1	1	1	1	1	0	1	0	0
Solyc01g005620	1	432055	433686	0	0	0	0	0	0	0	0	0	1	0	0	0	0	0
Solyc01g005620	1	432055	432339	0	0	0	0	0	0	0	0	0	1	0	0	0	0	0
Solyc01g005620	1	432055	432189	1	0	0	0	0	0	0	0	0	0	0	0	0	0	0
Solyc01g005620	1	432055	432375	0	0	0	0	0	0	0	0	0	1	0	0	0	0	0
Solyc01g005620	1	432070	433668	0	0	0	0	0	0	0	0	0	1	0	0	0	0	0
Solyc01g005620	1	432107	434820	0	0	0	0	0	0	0	0	0	1	0	0	0	0	0
Solyc01g005620	1	432107	432168	0	0	0	0	0	0	0	0	0	1	1	0	0	0	0
Solyc01g005620	1	432107	432245	0	0	0	0	0	0	0	0	0	1	1	0	0	0	0
Solyc01g005620	1	432137	434248	0	0	0	0	0	0	0	0	0	1	0	0	0	0	0
Solyc01g005620	1	432171	434837	0	0	0	0	0	0	0	0	0	1	0	0	0	0	0
Solyc01g005620	1	432233	434839	0	0	0	0	0	0	1	0	0	0	0	0	0	0	0
Solyc01g005620	1	432251	434817	0	0	0	0	0	0	0	0	0	1	1	0	0	0	0
Solyc01g005620	1	432346	474012	0	0	0	0	0	0	0	0	0	0	0	0	1	0	0
Solyc01g005620	1	432401	432667	0	0	0	0	0	0	0	0	0	1	1	0	0	0	0
Solyc01g005620	1	432401	434248	0	0	0	0	0	0	1	1	1	0	0	0	0	0	0
Solyc01g005620	1	432401	433647	1	1	1	1	1	1	1	1	1	1	1	1	1	1	1
Solyc01g005620	1	432887	433647	1	0	0	1	0	0	0	0	0	0	0	0	0	0	0
Solyc01g005620	1	433560	433647	0	0	0	0	0	0	0	0	0	1	0	0	0	0	0
Solyc01g005620	1	433599	464351	0	0	0	0	0	0	0	0	0	1	0	0	0	0	0
Solyc01g005620	1	433700	434248	1	0	0	0	0	0	1	1	1	1	0	0	0	0	0
Solyc01g005620	1	433710	434248	1	1	1	1	1	1	1	1	1	1	1	1	1	1	1
Solyc01g005620	1	433710	433947	0	0	0	0	0	0	0	0	0	0	0	0	1	0	0
Solyc01g005620	1	433710	434268	0	0	0	0	0	0	0	0	0	1	0	0	0	0	0
Solyc01g005620	1	433710	434238	1	1	0	1	0	0	1	1	1	1	1	1	1	0	0
Solyc01g005620	1	433710	434786	0	0	0	0	0	0	1	0	0	0	0	0	0	0	0
Solyc01g005620	1	433710	433836	0	0	0	0	0	0	1	0	0	0	0	0	1	1	0
Solyc01g005620	1	433837	433947	0	0	0	0	0	0	1	0	0	0	0	0	0	0	0
Solyc01g005620	1	434302	434786	0	0	0	0	0	0	1	0	0	0	0	0	0	0	0
Solyc01g005620	1	434333	434830	0	0	0	0	0	0	0	0	0	0	0	0	1	0	0
Solyc01g005620	1	434333	434786	1	1	1	1	1	1	1	1	1	1	1	1	1	1	1
Solyc01g005620	1	434333	434418	1	0	0	1	0	0	0	0	0	0	0	0	0	0	0
Solyc01g005620	1	434333	434424	1	0	0	0	0	0	0	0	0	0	0	0	0	0	0
Solyc01g005620	1	434336	434786	0	0	0	0	0	0	0	0	0	0	0	0	1	0	0
Solyc01g005620	1	434338	434786	1	1	0	1	0	0	1	0	0	1	0	0	0	0	0
Solyc01g005620	1	434840	434875	0	0	0	0	0	0	1	0	0	0	0	0	0	0	0
Solyc01g005620	1	435018	435649	1	0	0	0	0	0	0	0	0	0	0	0	0	0	0
N\A	1	435579	435649	0	0	0	0	0	0	1	0	0	0	0	0	0	0	0
N\A	1	438067	480504	0	0	0	0	0	0	0	0	0	1	1	0	0	0	0
N\A	1	438485	463923	0	0	0	0	0	0	0	0	0	1	0	0	0	0	0
N\A	1	438935	477895	0	0	0	0	0	0	0	0	0	1	0	0	0	0	0
N\A	1	439643	439677	0	0	0	0	0	0	0	0	0	1	1	0	0	0	0
N\A	1	439698	441544	1	0	0	0	0	0	1	1	0	1	1	0	1	1	0
N\A	1	439766	441544	1	0	0	0	0	0	0	0	0	0	0	0	0	0	0
N\A	1	439880	439907	0	0	0	0	0	0	1	0	0	0	0	0	0	0	0
N\A	1	440192	440249	0	0	0	0	0	0	1	1	0	0	0	0	0	0	0
N\A	1	440651	441544	1	1	1	1	1	1	1	1	1	1	1	1	1	1	0
N\A	1	441135	441266	1	1	1	1	1	1	0	0	0	1	1	0	0	0	0
N\A	1	441137	441544	1	1	0	1	1	0	1	1	1	1	0	0	1	1	0
N\A	1	441143	441544	1	1	1	1	1	1	1	1	1	1	1	1	1	1	0
N\A	1	441269	441544	1	1	0	1	1	0	1	1	1	1	0	0	1	1	0
N\A	1	441275	441544	1	1	1	1	1	1	1	1	1	1	1	0	1	1	0
N\A	1	444867	478488	0	0	0	0	0	0	0	0	0	1	0	0	0	0	0
N\A	1	446739	464351	0	0	0	0	0	0	0	0	0	1	0	0	0	0	0
Solyc01g005640	1	446989	447095	0	0	0	0	0	0	1	0	0	0	0	0	0	0	0
Solyc01g005640	1	446989	449684	1	1	1	1	1	1	1	1	1	1	1	1	1	1	1
Solyc01g005640	1	446989	448700	0	0	0	0	0	0	0	0	0	1	0	0	0	0	0
Solyc01g005640	1	446989	449748	1	0	0	0	0	0	0	0	0	1	1	1	0	0	0
Solyc01g005640	1	446989	449744	0	0	0	0	0	0	1	0	0	1	1	0	0	0	0
Solyc01g005640	1	446989	449695	1	1	1	1	1	1	1	1	1	1	1	1	1	1	0
Solyc01g005640	1	447135	449695	0	0	0	0	0	0	1	0	0	0	0	0	0	0	0
Solyc01g005640	1	447152	448233	0	0	0	0	0	0	1	0	0	0	0	0	0	0	0
Solyc01g005640	1	449865	450329	1	1	1	1	1	1	1	1	1	1	1	1	1	1	1
Solyc01g005640	1	449865	450378	0	0	0	0	0	0	0	0	0	1	0	0	0	0	0
Solyc01g005640	1	450436	452021	1	0	0	0	0	0	1	0	0	0	0	0	0	0	0
Solyc01g005640	1	450436	452111	1	1	1	1	1	1	1	1	1	1	1	1	1	1	1
Solyc01g005640	1	450436	450520	1	1	0	1	0	0	1	1	1	1	1	1	1	1	0
Solyc01g005640	1	450563	452111	0	0	0	0	0	0	1	0	0	1	0	0	0	0	0
Solyc01g005640	1	450632	452111	0	0	0	0	0	0	0	0	0	1	1	1	1	0	0
Solyc01g005640	1	451477	452132	0	0	0	0	0	0	0	0	0	1	0	0	0	0	0
Solyc01g005640	1	452219	452977	1	0	0	0	0	0	0	0	0	0	0	0	1	0	0
Solyc01g005640	1	452292	452977	1	1	1	1	1	1	1	1	1	1	1	1	1	1	1
Solyc01g005640	1	452292	452958	0	0	0	0	0	0	1	0	0	0	0	0	0	0	0
Solyc01g005640	1	452292	453143	0	0	0	0	0	0	0	0	0	1	0	0	0	0	0
Solyc01g005640	1	453080	453180	1	0	0	1	0	0	1	0	0	1	1	0	0	0	0
Solyc01g005640	1	453131	453235	0	0	0	0	0	0	0	0	0	1	0	0	0	0	0
Solyc01g005640	1	453332	453406	1	0	0	0	0	0	0	0	0	0	0	0	0	0	0
Solyc01g005640	1	453335	453406	0	0	0	0	0	0	1	0	0	1	1	0	1	0	0
Solyc01g005640	1	453368	453386	0	0	0	0	0	0	0	0	0	1	0	0	0	0	0
Solyc01g005640	1	453380	503174	0	0	0	0	0	0	0	0	0	1	0	0	0	0	0
Solyc01g005640	1	453467	453613	1	1	1	1	1	1	1	1	1	1	1	1	1	1	1
Solyc01g005640	1	453467	453548	1	1	1	1	1	1	1	1	1	1	1	1	1	1	0
Solyc01g005640	1	453467	453581	0	0	0	0	0	0	1	1	0	1	1	1	1	0	0
Solyc01g005640	1	453467	453622	0	0	0	0	0	0	0	0	0	1	1	0	0	0	0
Solyc01g005640	1	453467	453806	0	0	0	0	0	0	0	0	0	1	0	0	0	0	0
Solyc01g005640	1	453683	453769	0	0	0	0	0	0	1	0	0	1	1	1	1	1	0
Solyc01g005640	1	453683	453766	1	1	1	1	1	1	1	1	1	1	1	1	1	1	0
Solyc01g005640	1	453687	453769	0	0	0	0	0	0	0	0	0	1	0	0	0	0	0
Solyc01g005640	1	453687	453766	1	0	0	1	0	0	0	0	0	0	0	0	0	0	1
Solyc01g005640	1	453842	454289	0	0	0	0	0	0	0	0	0	1	0	0	0	0	0
Solyc01g005640	1	453842	454199	1	1	1	1	1	1	1	1	1	1	1	1	1	1	0
Solyc01g005640	1	453842	453956	1	1	0	1	0	0	1	0	0	1	1	0	1	1	0
Solyc01g005640	1	453846	454199	1	1	1	1	1	1	1	1	1	1	1	1	1	1	1
Solyc01g005640	1	453846	453975	0	0	0	0	0	0	0	0	0	1	0	0	0	0	0
Solyc01g005640	1	453846	453956	1	1	0	1	0	0	1	1	0	1	1	1	1	1	0
Solyc01g005640	1	453996	454199	1	0	0	1	0	0	0	0	0	1	1	1	1	0	0
Solyc01g005640	1	454054	454199	0	0	0	0	0	0	0	0	0	1	0	0	0	0	0
Solyc01g005640	1	454125	454199	1	1	0	0	0	0	1	0	0	1	1	1	1	1	0
Solyc01g005640	1	454129	454199	0	0	0	0	0	0	0	0	0	1	0	0	0	0	0
Solyc01g005640	1	454290	454296	0	0	0	0	0	0	0	0	0	1	0	0	0	0	0
Solyc01g005650	1	456248	456288	0	0	0	0	0	0	0	0	0	0	0	0	0	0	1
Solyc01g005660	1	460361	461329	1	1	1	0	0	0	0	0	0	1	1	1	1	1	1
Solyc01g005660	1	460361	461343	0	0	0	0	0	0	0	0	0	1	1	0	1	0	0
Solyc01g005660	1	460361	461346	1	0	0	0	0	0	0	0	0	1	1	0	0	0	0
Solyc01g005660	1	460849	461329	0	0	0	0	0	0	0	0	0	1	0	0	0	0	0
Solyc01g005660	1	461804	463741	0	0	0	0	0	0	0	0	0	1	0	0	0	0	0
Solyc01g005660	1	461812	463741	0	0	0	0	0	0	0	0	0	1	1	1	0	0	0
Solyc01g005660	1	461905	463741	1	1	1	0	0	0	0	0	0	1	1	1	1	1	0
Solyc01g005700	1	462164	481499	0	0	0	0	0	0	0	0	0	1	0	0	0	0	0
N\A	1	462164	484368	0	0	0	0	0	0	0	0	0	1	0	0	0	0	0
N\A	1	462164	477950	0	0	0	0	0	0	0	0	0	1	0	0	0	0	0
Solyc01g005670	1	465205	466420	0	0	0	0	0	0	0	0	0	0	0	0	1	0	0
Solyc01g005670	1	465205	466536	0	0	0	0	0	0	1	0	0	0	0	0	0	0	0
Solyc01g005670	1	465205	466324	1	0	0	0	0	0	0	0	0	0	0	0	0	0	0
Solyc01g005670	1	465205	466261	1	1	1	1	1	1	1	1	0	1	1	0	1	1	0
Solyc01g005670	1	465205	466240	1	1	1	1	1	1	1	1	1	1	1	1	1	1	1
Solyc01g005670	1	465228	466240	1	1	0	0	0	0	1	1	1	1	1	0	0	0	0
Solyc01g005670	1	465228	466261	0	0	0	0	0	0	1	1	0	0	0	0	0	0	0
Solyc01g005670	1	466904	466918	0	0	0	0	0	0	0	0	0	1	0	0	0	0	0
Solyc01g005670	1	466960	510412	0	0	0	0	0	0	0	0	0	1	0	0	0	0	0
Solyc01g005670	1	466983	484373	0	0	0	0	0	0	0	0	0	1	0	0	0	0	0
Solyc01g005670	1	466983	480507	0	0	0	0	0	0	0	0	0	1	0	0	0	0	0
Solyc01g005670	1	467035	467296	0	0	0	0	0	0	0	0	0	1	0	0	0	0	0
Solyc01g005670	1	467212	467359	0	0	0	0	0	0	1	1	1	1	1	0	1	0	0
[truncated: 1,046,576+ more rows]

## Sheet: Table S8.2
	Chr	Start	End	Our	Our (F1)	Our (F2)	Selected	Selected (F1)	Selected (F2)	Stress	Stress (F1)	Stress (F2)	Fruit	Fruit (F1)	Fruit (F2)	Devel	Devel (F1)	Annotated
Solyc09g009890	9	3376473	3376607	1	0	0	1	0	0	0	0	0	0	0	0	0	0	0
Solyc09g009890	9	3376473	3376556	1	0	0	1	0	0	1	1	0	1	1	0	0	0	0
Solyc09g009890	9	3376473	3376544	1	1	0	1	0	0	1	0	0	1	0	0	0	0	0
Solyc09g009890	9	3376479	3376514	1	0	0	1	0	0	0	0	0	1	0	0	0	0	0
Solyc09g009890	9	3376482	3376556	0	0	0	0	0	0	0	0	0	1	0	0	0	0	0
Solyc09g009890	9	3376482	3376544	1	0	0	1	0	0	0	0	0	0	0	0	0	0	0
Solyc09g009890	9	3376482	3376502	0	0	0	0	0	0	1	1	0	0	0	0	0	0	0
Solyc09g009890	9	3376482	3376514	1	0	0	1	0	0	0	0	0	1	0	0	0	0	0
Solyc09g009890	9	3376485	3376514	1	1	0	1	0	0	0	0	0	1	1	0	0	0	0
Solyc09g009890	9	3376487	3376556	0	0	0	0	0	0	0	0	0	1	0	0	0	0	0
Solyc09g009890	9	3376496	3376556	0	0	0	0	0	0	1	0	0	1	0	0	0	0	0
Solyc09g009890	9	3376503	3376594	0	0	0	0	0	0	0	0	0	1	0	0	0	0	0
Solyc09g009890	9	3376503	3376556	0	0	0	0	0	0	0	0	0	1	1	0	0	0	0
Solyc09g009890	9	3376503	3376544	1	0	0	1	0	0	1	1	0	0	0	0	0	0	0
Solyc09g009890	9	3376503	3376566	1	0	0	0	0	0	1	1	0	0	0	0	0	0	0
Solyc09g009890	9	3376506	3376594	0	0	0	0	0	0	1	0	0	0	0	0	0	0	0
Solyc09g009890	9	3376515	3376544	1	0	0	1	0	0	0	0	0	0	0	0	0	0	0
Solyc09g009890	9	3376530	3376556	0	0	0	0	0	0	0	0	0	1	1	0	0	0	0
Solyc09g009890	9	3376530	3376544	0	0	0	0	0	0	0	0	0	1	0	0	0	0	0
Solyc09g009890	9	3376545	3376594	0	0	0	0	0	0	0	0	0	1	1	0	0	0	0
Solyc09g009890	9	3376572	3376625	1	0	0	0	0	0	0	0	0	0	0	0	0	0	0
Solyc09g009890	9	3376595	3379669	1	1	1	1	1	0	1	1	1	1	1	1	1	1	0
N\A	9	3376708	3379669	0	0	0	0	0	0	1	1	0	1	1	0	1	1	0
N\A	9	3376716	3379669	1	1	1	1	1	1	1	1	1	1	1	1	1	1	0
N\A	9	3376716	3379690	0	0	0	0	0	0	0	0	0	1	1	0	0	0	0
N\A	9	3376775	3379669	1	1	0	1	1	0	1	1	1	1	1	0	1	1	0
N\A	9	3376831	3379669	1	0	0	1	0	0	1	1	1	1	1	0	1	0	0
N\A	9	3376883	3377107	0	0	0	0	0	0	1	0	0	0	0	0	0	0	0
N\A	9	3376884	3379669	0	0	0	0	0	0	1	0	0	0	0	0	0	0	0
N\A	9	3376888	3379669	1	0	0	0	0	0	1	1	0	0	0	0	0	0	0
Solyc09g009900	9	3376931	3385477	0	0	0	0	0	0	0	0	0	1	0	0	0	0	0
Solyc09g009900	9	3377048	3385477	0	0	0	0	0	0	0	0	0	1	0	0	0	0	0
N\A	9	3377292	3379669	1	1	1	1	1	1	1	1	1	1	1	1	1	1	0
N\A	9	3377346	3379669	0	0	0	0	0	0	0	0	0	1	0	0	0	0	0
Solyc09g009900	9	3379974	3385477	0	0	0	0	0	0	0	0	0	1	0	0	0	0	0
Solyc09g009970	9	3380999	3422222	0	0	0	0	0	0	0	0	0	1	0	0	0	0	0
Solyc09g009900	9	3381155	3385477	0	0	0	0	0	0	0	0	0	1	0	0	0	0	0
Solyc09g009900	9	3381755	3385477	0	0	0	0	0	0	0	0	0	1	0	0	0	0	0
Solyc09g009940	9	3381755	3408666	0	0	0	0	0	0	0	0	0	1	0	0	0	0	0
Solyc09g009940	9	3382353	3408663	0	0	0	0	0	0	0	0	0	1	0	0	0	0	0
Solyc09g009900	9	3382858	3408666	0	0	0	0	0	0	0	0	0	1	0	0	0	0	0
Solyc09g009900	9	3382858	3385477	0	0	0	0	0	0	0	0	0	1	0	0	0	0	0
Solyc09g009900	9	3383068	3384172	1	0	0	0	0	0	0	0	0	1	1	0	0	0	0
Solyc09g009900	9	3383078	3384172	1	1	1	1	1	1	1	1	1	1	1	1	1	1	1
Solyc09g009900	9	3384429	3385498	0	0	0	0	0	0	0	0	0	0	0	0	0	0	1
Solyc09g009900	9	3384431	3385498	1	1	1	1	1	1	1	1	1	1	1	0	1	1	0
Solyc09g009900	9	3384496	3385498	1	1	0	1	1	0	1	0	0	0	0	0	0	0	0
Solyc09g009900	9	3384544	3392035	0	0	0	0	0	0	0	0	0	1	0	0	0	0	0
Solyc09g009900	9	3384646	3385498	1	0	0	0	0	0	1	0	0	0	0	0	0	0	0
Solyc09g009900	9	3385105	3385477	0	0	0	0	0	0	0	0	0	1	1	0	0	0	0
Solyc09g009900	9	3385212	3385477	0	0	0	0	0	0	0	0	0	1	0	0	0	0	0
Solyc09g009900	9	3385312	3385477	0	0	0	0	0	0	0	0	0	1	1	0	0	0	0
Solyc09g009900	9	3385494	3485024	0	0	0	0	0	0	0	0	0	1	1	1	0	0	0
Solyc09g009900	9	3385494	3408663	0	0	0	0	0	0	0	0	0	1	1	1	0	0	0
Solyc09g009900	9	3385494	3458969	0	0	0	0	0	0	0	0	0	1	1	1	0	0	0
Solyc09g009900	9	3385494	3408666	0	0	0	0	0	0	0	0	0	1	1	0	0	0	0
Solyc09g009900	9	3385494	3416273	0	0	0	0	0	0	0	0	0	1	1	0	0	0	0
Solyc09g009900	9	3385494	3392040	0	0	0	0	0	0	0	0	0	1	1	0	0	0	0
Solyc09g009900	9	3385494	3392035	0	0	0	0	0	0	0	0	0	1	0	0	0	0	0
Solyc09g009900	9	3385494	3420825	0	0	0	0	0	0	0	0	0	1	0	0	0	0	0
Solyc09g009900	9	3385494	3416042	0	0	0	0	0	0	0	0	0	1	1	0	0	0	0
Solyc09g009900	9	3385494	3408656	0	0	0	0	0	0	0	0	0	1	1	0	0	0	0
Solyc09g009900	9	3385499	3408666	0	0	0	0	0	0	0	0	0	1	0	0	0	0	0
Solyc09g009900	9	3385499	3423143	0	0	0	0	0	0	0	0	0	1	0	0	0	0	0
Solyc09g009900	9	3385499	3418582	0	0	0	0	0	0	0	0	0	1	0	0	0	0	0
Solyc09g009900	9	3385499	3408663	0	0	0	0	0	0	0	0	0	1	0	0	0	0	0
Solyc09g009900	9	3385570	3386335	0	0	0	0	0	0	0	0	0	1	1	0	0	0	1
Solyc09g009900	9	3385966	3386335	0	0	0	0	0	0	0	0	0	1	0	0	0	0	0
Solyc09g009900	9	3385966	3386457	1	0	0	0	0	0	0	0	0	1	0	0	0	0	0
Solyc09g009900	9	3386163	3408666	0	0	0	0	0	0	0	0	0	1	0	0	0	0	0
Solyc09g009910	9	3386336	3386457	0	0	0	0	0	0	0	0	0	1	1	1	0	0	0
Solyc09g009910	9	3386593	3408666	0	0	0	0	0	0	0	0	0	1	0	0	0	0	0
Solyc09g009910	9	3386617	3387317	1	0	0	1	0	0	0	0	0	0	0	0	1	0	0
Solyc09g009910	9	3386624	3387317	1	1	1	1	1	1	1	1	1	1	1	1	1	1	1
Solyc09g009910	9	3386624	3390154	1	1	0	1	1	0	1	1	1	1	1	0	1	1	0
Solyc09g009910	9	3386624	3387107	1	0	0	1	0	0	1	1	0	1	1	1	1	0	0
Solyc09g009910	9	3386624	3387024	1	1	0	1	1	0	1	1	1	1	1	0	1	1	0
Solyc09g009910	9	3386624	3387356	0	0	0	0	0	0	1	1	0	0	0	0	1	0	0
Solyc09g009910	9	3386624	3388028	1	1	1	1	1	0	1	1	1	1	1	0	1	1	0
Solyc09g009910	9	3387189	3387317	1	1	0	0	0	0	1	0	0	1	1	0	1	0	0
Solyc09g009910	9	3387214	3387317	0	0	0	0	0	0	1	1	1	1	1	0	1	1	0
Solyc09g009910	9	3387225	3387317	0	0	0	0	0	0	1	1	0	1	1	0	0	0	0
Solyc09g009910	9	3387420	3388028	1	0	0	0	0	0	1	1	0	1	0	0	0	0	0
Solyc09g009910	9	3387443	3388028	0	0	0	0	0	0	1	1	1	1	1	0	1	0	0
Solyc09g009910	9	3387448	3387845	1	0	0	0	0	0	0	0	0	0	0	0	0	0	0
Solyc09g009910	9	3387448	3388028	1	1	1	1	1	1	1	1	1	1	1	1	1	1	1
Solyc09g009910	9	3388176	3390154	0	0	0	0	0	0	0	0	0	1	1	0	1	0	0
Solyc09g009910	9	3388217	3389993	0	0	0	0	0	0	0	0	0	1	0	0	0	0	0
Solyc09g009910	9	3388217	3390154	1	1	1	1	1	1	1	1	1	1	1	1	1	1	1
Solyc09g009910	9	3388587	3408666	0	0	0	0	0	0	0	0	0	1	0	0	0	0	0
Solyc09g009910	9	3389497	3408666	0	0	0	0	0	0	0	0	0	1	0	0	0	0	0
Solyc09g009910	9	3389978	3408666	0	0	0	0	0	0	0	0	0	1	0	0	0	0	0
Solyc09g009910	9	3389988	3392040	0	0	0	0	0	0	0	0	0	1	0	0	0	0	0
Solyc09g009910	9	3389998	3408666	0	0	0	0	0	0	0	0	0	1	0	0	0	0	0
Solyc09g009910	9	3390210	3390360	0	0	0	0	0	0	1	0	0	0	0	0	0	0	0
Solyc09g009910	9	3390241	3390360	1	1	1	1	1	1	1	1	1	1	1	1	1	1	1
Solyc09g009910	9	3390504	3391860	1	1	1	1	1	0	1	1	1	1	1	1	1	1	0
Solyc09g009910	9	3390578	3392879	0	0	0	0	0	0	1	0	0	0	0	0	0	0	0
Solyc09g009910	9	3390578	3391860	1	1	1	1	1	1	1	1	1	1	1	1	1	1	1
Solyc09g009910	9	3390627	3391860	1	0	0	1	0	0	0	0	0	1	1	0	1	0	0
Solyc09g009910	9	3391945	3392846	0	0	0	0	0	0	0	0	0	1	1	0	1	0	0
Solyc09g009910	9	3391945	3393005	0	0	0	0	0	0	0	0	0	1	0	0	0	0	0
Solyc09g009910	9	3391945	3392189	0	0	0	0	0	0	1	0	0	1	1	0	0	0	0
Solyc09g009910	9	3391945	3393011	0	0	0	0	0	0	0	0	0	1	1	0	0	0	0
Solyc09g009910	9	3391945	3392947	1	0	0	0	0	0	1	1	1	1	1	0	0	0	0
Solyc09g009910	9	3391945	3392879	1	1	1	1	1	1	1	1	1	1	1	1	1	1	1
Solyc09g009910	9	3391955	3392879	0	0	0	0	0	0	0	0	0	1	1	0	0	0	0
Solyc09g009910	9	3391955	3392947	0	0	0	0	0	0	0	0	0	1	0	0	1	0	0
Solyc09g009910	9	3391955	3392189	0	0	0	0	0	0	0	0	0	1	0	0	0	0	0
Solyc09g009910	9	3391992	3392879	1	0	0	0	0	0	0	0	0	0	0	0	0	0	0
Solyc09g009910	9	3392274	3392879	1	1	0	1	1	0	0	0	0	1	0	0	0	0	0
Solyc09g009910	9	3392880	3393005	0	0	0	0	0	0	0	0	0	1	0	0	0	0	0
Solyc09g009910	9	3393147	3394641	1	0	0	0	0	0	0	0	0	0	0	0	0	0	0
Solyc09g009910	9	3393147	3393505	1	1	1	1	1	1	1	1	1	1	1	1	1	1	1
Solyc09g009910	9	3393336	3408663	0	0	0	0	0	0	0	0	0	1	0	0	0	0	0
Solyc09g009910	9	3393368	3408666	0	0	0	0	0	0	0	0	0	1	0	0	0	0	0
Solyc09g009910	9	3393614	3393749	1	0	0	1	0	0	1	1	0	1	1	0	1	1	0
Solyc09g009910	9	3393614	3393709	1	1	1	1	1	1	1	1	1	1	1	1	1	1	1
Solyc09g009910	9	3393797	3395166	0	0	0	0	0	0	1	1	0	1	1	0	0	0	0
Solyc09g009910	9	3393797	3394641	1	1	1	1	1	1	1	1	1	1	1	1	1	1	1
Solyc09g009910	9	3393797	3396848	0	0	0	0	0	0	1	0	0	0	0	0	0	0	0
Solyc09g009910	9	3393797	3398885	0	0	0	0	0	0	0	0	0	1	0	0	0	0	0
Solyc09g009910	9	3394094	3394641	1	0	0	1	0	0	0	0	0	0	0	0	0	0	0
Solyc09g009910	9	3394762	3395166	0	0	0	0	0	0	1	0	0	1	1	0	0	0	0
Solyc09g009910	9	3394762	3394841	0	0	0	0	0	0	1	0	0	1	1	0	0	0	0
Solyc09g009910	9	3395233	3395502	1	1	0	1	1	0	1	1	1	1	1	0	1	0	0
Solyc09g009910	9	3395233	3395470	1	1	1	1	1	1	1	1	1	1	1	1	0	0	0
Solyc09g009910	9	3395267	3395502	1	1	1	1	1	0	1	1	0	1	1	0	1	0	0
Solyc09g009910	9	3395267	3395470	1	1	0	1	1	0	1	1	1	1	1	1	1	1	0
N\A	9	3397019	3398885	0	0	0	0	0	0	1	1	0	1	1	0	1	0	0
Solyc09g009920	9	3397235	3397765	0	0	0	0	0	0	1	0	0	0	0	0	0	0	0
Solyc09g009920	9	3397960	3398885	1	0	0	0	0	0	0	0	0	0	0	0	0	0	0
Solyc09g009920	9	3398019	3398422	0	0	0	0	0	0	1	0	0	0	0	0	0	0	0
Solyc09g009920	9	3398276	3398885	0	0	0	0	0	0	0	0	0	1	1	0	1	0	0
Solyc09g009920	9	3398545	3408666	0	0	0	0	0	0	0	0	0	1	0	0	0	0	0
Solyc09g009920	9	3398589	3398885	1	0	0	1	0	0	0	0	0	0	0	0	0	0	0
Solyc09g009920	9	3398675	3398885	0	0	0	0	0	0	0	0	0	1	1	0	0	0	0
Solyc09g009940	9	3399229	3408666	0	0	0	0	0	0	0	0	0	1	1	0	0	0	0
Solyc09g009940	9	3399339	3408666	0	0	0	0	0	0	0	0	0	1	0	0	0	0	0
Solyc09g009940	9	3399357	3408666	0	0	0	0	0	0	0	0	0	1	0	0	0	0	0
Solyc09g009930	9	3400222	3408666	0	0	0	0	0	0	0	0	0	1	0	0	0	0	0
Solyc09g009930	9	3400259	3400777	1	1	1	1	1	1	1	1	1	1	1	1	1	1	1
N\A	9	3400907	3401049	0	0	0	0	0	0	1	0	0	0	0	0	0	0	0
Solyc09g009940	9	3400907	3402060	1	1	0	0	0	0	1	1	1	1	0	0	1	0	0
Solyc09g009940	9	3400907	3401929	0	0	0	0	0	0	1	1	0	0	0	0	0	0	0
Solyc09g010210	9	3401025	3601529	0	0	0	0	0	0	0	0	0	1	1	1	0	0	0
Solyc09g009940	9	3401192	3408663	0	0	0	0	0	0	0	0	0	1	0	0	0	0	0
Solyc09g009940	9	3401426	3408666	0	0	0	0	0	0	0	0	0	1	0	0	0	0	0
Solyc09g009940	9	3401602	3408666	0	0	0	0	0	0	0	0	0	1	0	0	0	0	0
Solyc09g009940	9	3401750	3408666	0	0	0	0	0	0	0	0	0	1	0	0	0	0	0
Solyc09g009940	9	3401959	3401997	0	0	0	0	0	0	0	0	0	1	0	0	0	0	0
Solyc09g009940	9	3401968	3402106	0	0	0	0	0	0	0	0	0	1	0	0	0	0	0
Solyc09g009940	9	3402123	3402647	0	0	0	0	0	0	0	0	0	1	1	1	0	0	0
Solyc09g009940	9	3402161	3402703	0	0	0	0	0	0	0	0	0	1	0	0	0	0	0
Solyc09g009940	9	3402181	3402883	0	0	0	0	0	0	1	1	1	0	0	0	0	0	0
Solyc09g009940	9	3402181	3402417	0	0	0	0	0	0	0	0	0	1	0	0	0	0	0
Solyc09g009940	9	3402181	3402647	1	1	1	1	1	1	1	1	1	1	1	1	1	1	1
Solyc09g009940	9	3402517	3402647	1	0	0	1	0	0	1	1	0	1	1	1	0	0	0
Solyc09g009940	9	3402669	3403290	0	0	0	0	0	0	1	0	0	0	0	0	0	0	0
Solyc09g009940	9	3402726	3402883	1	1	0	1	1	0	1	1	1	1	1	0	0	0	0
Solyc09g009940	9	3402753	3402907	0	0	0	0	0	0	1	0	0	0	0	0	0	0	0
Solyc09g009940	9	3402769	3402883	0	0	0	0	0	0	1	0	0	1	0	0	1	0	0
Solyc09g009940	9	3402774	3402883	1	1	1	1	1	1	1	1	1	1	1	1	1	1	1
Solyc09g009940	9	3402952	3403238	0	0	0	0	0	0	1	0	0	0	0	0	0	0	0
Solyc09g009940	9	3402965	3403238	0	0	0	0	0	0	1	0	0	0	0	0	0	0	0
Solyc09g009940	9	3402968	3403238	0	0	0	0	0	0	1	0	0	0	0	0	0	0	0
Solyc09g009940	9	3402970	3403175	0	0	0	0	0	0	1	0	0	0	0	0	0	0	0
Solyc09g009940	9	3402970	3403238	1	1	1	1	1	1	1	1	1	1	1	1	1	1	1
Solyc09g009940	9	3402970	3403579	0	0	0	0	0	0	1	1	1	1	0	0	0	0	0
Solyc09g009940	9	3402970	3403218	0	0	0	0	0	0	1	0	0	0	0	0	0	0	0
Solyc09g009940	9	3403291	3403697	0	0	0	0	0	0	1	1	0	0	0	0	0	0	0
Solyc09g009940	9	3403315	3403579	1	1	1	1	1	1	1	1	1	1	1	1	1	1	1
Solyc09g009940	9	3403315	3403602	0	0	0	0	0	0	0	0	0	1	0	0	0	0	0
Solyc09g009940	9	3403315	3403845	0	0	0	0	0	0	1	0	0	0	0	0	0	0	0
Solyc09g009940	9	3403711	3403812	1	0	0	1	0	0	1	0	0	0	0	0	1	0	0
Solyc09g009940	9	3403714	3403812	0	0	0	0	0	0	1	0	0	0	0	0	0	0	0
Solyc09g009940	9	3403724	3403815	0	0	0	0	0	0	1	1	0	0	0	0	0	0	0
Solyc09g009940	9	3403724	3403812	1	1	1	1	1	1	1	1	1	1	1	1	1	1	1
Solyc09g009940	9	3403724	3403797	1	0	0	0	0	0	1	0	0	1	0	0	0	0	0
Solyc09g009940	9	3403919	3404589	0	0	0	0	0	0	1	0	0	0	0	0	0	0	0
Solyc09g009940	9	3403944	3404571	0	0	0	0	0	0	1	0	0	1	0	0	0	0	0
Solyc09g009940	9	3403951	3404344	1	1	0	1	0	0	1	1	0	1	1	1	0	0	0
Solyc09g009940	9	3403951	3405588	1	0	0	1	0	0	1	1	1	1	1	1	1	0	0
Solyc09g009940	9	3403951	3404571	1	1	1	1	1	1	1	1	1	1	1	1	1	1	1
Solyc09g009940	9	3403951	3405770	0	0	0	0	0	0	1	0	0	0	0	0	0	0	0
Solyc09g009940	9	3403951	3406068	0	0	0	0	0	0	1	0	0	0	0	0	0	0	0
Solyc09g009940	9	3404443	3404571	1	0	0	1	0	0	0	0	0	1	1	0	0	0	0
Solyc09g009940	9	3404448	3404571	0	0	0	0	0	0	1	1	0	1	1	0	0	0	0
Solyc09g009940	9	3404478	3404571	1	1	0	1	0	0	1	1	0	1	0	0	0	0	0
Solyc09g009940	9	3404613	3405588	0	0	0	0	0	0	1	1	0	1	1	0	0	0	0
Solyc09g009940	9	3404617	3405809	0	0	0	0	0	0	0	0	0	0	0	0	1	0	0
Solyc09g009940	9	3404673	3405588	1	1	1	1	1	1	1	1	1	1	1	1	1	1	1
Solyc09g009940	9	3404723	3405588	0	0	0	0	0	0	1	0	0	0	0	0	0	0	0
Solyc09g009940	9	3404841	3408663	0	0	0	0	0	0	0	0	0	1	0	0	0	0	0
Solyc09g009940	9	3405281	3405588	0	0	0	0	0	0	1	1	0	1	1	0	1	0	0
Solyc09g009940	9	3405688	3405770	1	1	0	0	0	0	1	1	1	1	1	1	1	0	0
Solyc09g009940	9	3405692	3405770	1	1	1	1	1	1	1	1	1	1	1	1	1	1	1
Solyc09g009940	9	3405701	3405770	1	1	0	1	1	0	1	1	1	1	1	1	0	0	0
Solyc09g009940	9	3405825	3460634	0	0	0	0	0	0	0	0	0	1	1	1	0	0	0
Solyc09g009940	9	3405857	3406106	0	0	0	0	0	0	1	0	0	0	0	0	0	0	0
Solyc09g009940	9	3405866	3406116	0	0	0	0	0	0	1	0	0	0	0	0	0	0	0
Solyc09g009940	9	3405872	3406068	1	1	0	0	0	0	1	1	1	1	0	0	0	0	0
Solyc09g009940	9	3405875	3406068	1	1	0	1	1	0	1	1	0	1	1	0	1	0	0
Solyc09g009940	9	3405897	3406068	1	1	1	1	1	1	1	1	1	1	1	1	1	1	1
Solyc09g009940	9	3405897	3406076	0	0	0	0	0	0	1	1	0	1	1	0	0	0	0
Solyc09g009940	9	3405908	3406068	1	1	1	1	1	1	1	1	1	1	1	1	1	1	0
Solyc09g009940	9	3405908	3406076	1	0	0	0	0	0	1	1	1	1	1	1	0	0	0
Solyc09g009940	9	3405952	3406068	1	1	0	1	1	0	1	1	1	1	1	0	1	1	0
Solyc09g009940	9	3405994	3451938	0	0	0	0	0	0	0	0	0	1	0	0	0	0	0
Solyc09g009940	9	3406147	3406347	1	1	1	1	1	1	1	1	1	1	1	1	1	1	1
Solyc09g009940	9	3406147	3406383	0	0	0	0	0	0	0	0	0	1	0	0	0	0	0
Solyc09g009940	9	3406462	3406721	0	0	0	0	0	0	1	0	0	0	0	0	0	0	0
Solyc09g009940	9	3406462	3406671	0	0	0	0	0	0	0	0	0	1	0	0	0	0	0
Solyc09g009940	9	3406464	3408502	0	0	0	0	0	0	1	0	0	0	0	0	0	0	0
Solyc09g009940	9	3406501	3406648	0	0	0	0	0	0	0	0	0	1	0	0	0	0	0
Solyc09g009940	9	3406501	3406642	1	1	1	1	1	1	1	1	1	1	1	1	1	1	1
Solyc09g009940	9	3406732	3406817	1	1	0	1	1	0	1	1	0	1	0	0	0	0	0
Solyc09g009940	9	3406740	3408502	0	0	0	0	0	0	1	1	1	1	0	0	0	0	0
Solyc09g009940	9	3406740	3406817	1	1	1	1	1	1	1	1	1	1	1	1	1	1	0
Solyc09g009940	9	3406745	3408502	1	1	0	1	1	0	1	1	1	1	1	1	1	1	0
Solyc09g009940	9	3406745	3406817	1	1	1	1	1	1	1	1	1	1	1	1	1	1	1
Solyc09g009940	9	3406884	3408502	1	1	0	1	0	0	0	0	0	1	1	0	1	0	0
Solyc09g009940	9	3406886	3408287	0	0	0	0	0	0	1	0	0	1	0	0	0	0	0
Solyc09g009940	9	3406886	3407540	0	0	0	0	0	0	0	0	0	1	1	0	0	0	0
Solyc09g009940	9	3406886	3407205	0	0	0	0	0	0	1	0	0	0	0	0	0	0	0
Solyc09g009940	9	3406886	3408502	1	1	1	1	1	1	1	1	1	1	1	1	1	1	1
Solyc09g009940	9	3406886	3411738	0	0	0	0	0	0	1	0	0	0	0	0	0	0	0
Solyc09g009940	9	3406886	3409898	1	0	0	0	0	0	0	0	0	1	0	0	0	0	0
Solyc09g009940	9	3406886	3407308	0	0	0	0	0	0	0	0	0	1	1	0	0	0	0
Solyc09g009940	9	3406916	3408502	0	0	0	0	0	0	0	0	0	0	0	0	1	0	0
Solyc09g009940	9	3407369	3407540	1	1	0	1	0	0	1	1	0	1	1	1	0	0	0
Solyc09g009940	9	3407369	3408502	1	1	1	1	1	1	1	1	1	1	1	1	1	1	0
Solyc09g009940	9	3407634	3408502	0	0	0	0	0	0	1	0	0	0	0	0	0	0	0
Solyc09g009940	9	3408484	3408953	0	0	0	0	0	0	0	0	0	1	0	0	0	0	0
Solyc09g009940	9	3408503	3408666	0	0	0	0	0	0	0	0	0	1	0	0	0	0	0
Solyc09g009940	9	3408603	3408707	0	0	0	0	0	0	1	0	0	1	0	0	0	0	0
Solyc09g009940	9	3408619	3408707	0	0	0	0	0	0	1	1	1	1	1	0	0	0	0
Solyc09g009940	9	3408631	3408707	1	0	0	1	0	0	0	0	0	0	0	0	0	0	0
Solyc09g009940	9	3408633	3409739	1	0	0	0	0	0	0	0	0	0	0	0	0	0	0
Solyc09g009940	9	3408633	3409898	0	0	0	0	0	0	0	0	0	1	0	0	1	0	0
Solyc09g009940	9	3408633	3409702	0	0	0	0	0	0	0	0	0	1	0	0	0	0	0
Solyc09g009940	9	3408633	3408775	1	0	0	1	0	0	0	0	0	1	0	0	1	1	0
Solyc09g009940	9	3408633	3408707	1	1	1	1	1	1	1	1	1	1	1	1	1	1	1
Solyc09g009940	9	3408650	3408666	0	0	0	0	0	0	0	0	0	1	0	0	0	0	0
Solyc09g009940	9	3408650	3408707	0	0	0	0	0	0	1	0	0	0	0	0	0	0	0
Solyc09g009940	9	3408682	3438186	0	0	0	0	0	0	0	0	0	1	0	0	0	0	0
Solyc09g009940	9	3408682	3416273	0	0	0	0	0	0	0	0	0	1	0	0	0	0	0
Solyc09g009940	9	3408682	3485024	0	0	0	0	0	0	0	0	0	1	1	1	0	0	0
Solyc09g009940	9	3408745	3408953	0	0	0	0	0	0	0	0	0	1	0	0	0	0	0
Solyc09g009990	9	3408970	3440263	0	0	0	0	0	0	0	0	0	1	0	0	0	0	0
Solyc09g009950	9	3410026	3410265	1	1	0	0	0	0	1	1	0	1	0	0	0	0	0
Solyc09g009950	9	3410077	3410265	0	0	0	0	0	0	1	0	0	1	0	0	0	0	0
Solyc09g009950	9	3410162	3410265	1	1	0	1	1	0	1	1	0	1	1	1	1	1	0
Solyc09g009950	9	3410176	3410265	0	0	0	0	0	0	1	0	0	1	1	0	1	0	1
Solyc09g009950	9	3411179	3411293	1	1	0	1	1	0	1	1	0	1	1	1	0	0	0
Solyc09g009950	9	3411484	3411738	1	0	0	1	0	0	1	0	0	0	0	0	0	0	0
Solyc09g009960	9	3412052	3412769	0	0	0	0	0	0	1	1	0	1	1	0	1	0	0
Solyc09g009960	9	3412117	3412769	1	0	0	0	0	0	0	0	0	1	0	0	1	0	0
Solyc09g009960	9	3412434	3412806	0	0	0	0	0	0	0	0	0	1	0	0	0	0	0
Solyc09g009960	9	3412690	3412769	1	1	1	1	1	1	1	1	1	1	1	1	1	1	1
Solyc09g009960	9	3412720	3438186	0	0	0	0	0	0	0	0	0	1	0	0	0	0	0
Solyc09g009960	9	3412863	3413189	0	0	0	0	0	0	0	0	0	1	0	0	0	0	0
Solyc09g009960	9	3412900	3413811	0	0	0	0	0	0	0	0	0	1	0	0	0	0	0
Solyc09g009960	9	3412900	3413189	1	1	1	1	1	1	1	1	1	1	1	1	1	1	1
Solyc09g009960	9	3413310	3413811	1	1	1	1	1	1	1	1	1	1	1	1	1	1	0
Solyc09g009960	9	3413310	3414082	1	1	1	1	1	1	1	1	1	1	1	1	1	1	1
Solyc09g009960	9	3413310	3413794	1	0	0	1	0	0	1	0	0	0	0	0	1	1	0
Solyc09g009960	9	3413310	3416154	0	0	0	0	0	0	1	0	0	0	0	0	0	0	0
Solyc09g009960	9	3413310	3413790	1	0	0	0	0	0	0	0	0	1	0	0	1	1	0
Solyc09g009960	9	3413885	3414082	0	0	0	0	0	0	1	1	0	1	1	0	0	0	0
Solyc09g009960	9	3413928	3414082	1	1	1	1	1	1	1	1	1	1	1	1	1	1	0
Solyc09g009960	9	3414004	3414082	1	1	1	1	1	1	1	1	1	1	1	1	1	1	0
Solyc09g009960	9	3414013	3414082	1	0	0	1	0	0	1	1	0	1	0	0	1	1	0
Solyc09g009960	9	3414170	3418654	0	0	0	0	0	0	0	0	0	1	0	0	0	0	0
Solyc09g009960	9	3414239	3414323	1	1	0	1	0	0	1	1	1	1	1	1	1	1	0
Solyc09g009960	9	3414239	3414334	0	0	0	0	0	0	0	0	0	1	1	0	0	0	0
Solyc09g009960	9	3414239	3414311	1	1	1	1	1	1	1	1	1	1	1	1	1	1	1
Solyc09g009960	9	3414239	3416149	0	0	0	0	0	0	1	0	0	0	0	0	0	0	0
Solyc09g009960	9	3414239	3415552	1	0	0	1	0	0	1	1	0	1	1	1	0	0	0
Solyc09g009960	9	3414239	3414331	1	1	0	1	0	0	1	1	0	1	1	1	1	1	0
Solyc09g009960	9	3414239	3414329	1	1	1	1	1	1	1	1	1	1	1	1	1	1	0
Solyc09g009960	9	3414239	3416154	0	0	0	0	0	0	1	0	0	0	0	0	1	0	0
Solyc09g009960	9	3414239	3414508	1	1	0	1	1	0	1	1	1	1	1	0	1	1	0
Solyc09g009960	9	3414265	3416149	0	0	0	0	0	0	1	0	0	0	0	0	0	0	0
Solyc09g009960	9	3414270	3414508	0	0	0	0	0	0	1	0	0	1	1	0	1	1	0
Solyc09g009960	9	3414397	3414508	0	0	0	0	0	0	1	1	1	1	1	1	1	1	0
Solyc09g009960	9	3414410	3414508	1	0	0	1	0	0	0	0	0	1	1	0	1	0	0
Solyc09g009960	9	3414414	3414508	1	1	1	1	1	1	1	1	1	1	1	1	1	1	1
Solyc09g009960	9	3414414	3414494	0	0	0	0	0	0	1	0	0	1	0	0	0	0	0
Solyc09g009960	9	3414414	3414519	1	0	0	1	0	0	1	1	0	1	0	0	1	1	0
Solyc09g009960	9	3414572	3415552	1	1	1	1	1	1	1	1	1	1	1	1	1	1	0
Solyc09g009960	9	3414572	3416149	1	0	0	1	0	0	0	0	0	1	0	0	0	0	0
Solyc09g009960	9	3414572	3416154	0	0	0	0	0	0	1	1	1	1	1	1	1	0	0
Solyc09g009960	9	3414572	3415435	1	1	1	1	1	1	1	1	0	1	0	0	1	1	0
Solyc09g009960	9	3414577	3416154	1	1	0	1	1	0	1	1	1	1	1	1	1	0	0
Solyc09g009960	9	3414577	3415552	1	1	1	1	1	1	1	1	1	1	1	1	1	1	1
Solyc09g009960	9	3414577	3415443	1	0	0	1	0	0	0	0	0	0	0	0	0	0	0
Solyc09g009960	9	3414594	3415552	0	0	0	0	0	0	1	0	0	1	0	0	0	0	0
Solyc09g009960	9	3414594	3416154	0	0	0	0	0	0	0	0	0	1	0	0	0	0	0
Solyc09g009960	9	3415446	3427346	0	0	0	0	0	0	0	0	0	1	0	0	0	0	0
Solyc09g009960	9	3415729	3415850	1	0	0	1	0	0	0	0	0	0	0	0	0	0	0
Solyc09g009960	9	3415729	3415821	1	0	0	1	0	0	0	0	0	0	0	0	0	0	0
Solyc09g009960	9	3415729	3416154	1	1	1	1	1	1	1	1	1	1	1	1	1	1	1
Solyc09g009960	9	3415729	3416149	1	1	0	1	0	0	1	1	0	1	1	1	1	1	0
Solyc09g009960	9	3416265	3416426	1	1	1	1	1	1	1	1	1	1	1	1	1	1	0
Solyc09g009960	9	3416265	3416589	0	0	0	0	0	0	0	0	0	1	1	0	1	0	0
Solyc09g009960	9	3416265	3416593	0	0	0	0	0	0	0	0	0	1	1	1	0	0	0
Solyc09g009960	9	3416265	3416577	0	0	0	0	0	0	0	0	0	1	0	0	0	0	0
Solyc09g009960	9	3416265	3416374	1	1	1	1	1	1	1	1	1	1	1	1	1	1	0
Solyc09g009960	9	3416265	3416375	0	0	0	0	0	0	1	1	0	1	1	0	0	0	0
Solyc09g009960	9	3416265	3416375	0	0	0	0	0	0	0	0	0	0	0	0	0	0	1
Solyc09g009960	9	3416265	3416362	0	0	0	0	0	0	0	0	0	0	0	0	1	0	0
Solyc09g009970	9	3418576	3418640	0	0	0	0	0	0	0	0	0	1	0	0	0	0	0
Solyc09g009970	9	3418663	3418694	0	0	0	0	0	0	0	0	0	1	0	0	0	0	0
Solyc09g009970	9	3418663	3418815	0	0	0	0	0	0	0	0	0	1	0	0	0	0	0
Solyc09g009970	9	3418663	3418909	0	0	0	0	0	0	0	0	0	1	0	0	0	0	0
Solyc09g009970	9	3419101	3419698	0	0	0	0	0	0	0	0	0	1	0	0	0	0	0
Solyc09g009970	9	3419420	3419698	1	1	1	1	1	1	1	1	1	1	1	1	1	1	1
Solyc09g009970	9	3419471	3419698	1	0	0	1	0	0	0	0	0	0	0	0	0	0	0
Solyc09g009970	9	3419642	3421853	0	0	0	0	0	0	0	0	0	1	0	0	0	0	0
Solyc09g009970	9	3419919	3420444	1	1	0	1	1	0	1	0	0	1	0	0	1	0	0
Solyc09g009970	9	3419930	3420444	1	1	1	1	1	1	1	1	1	1	1	1	1	1	1
Solyc09g009970	9	3419930	3420267	1	0	0	1	0	0	0	0	0	0	0	0	0	0	0
Solyc09g009970	9	3420565	3420703	1	1	1	1	1	1	1	1	1	1	1	1	1	1	1
Solyc09g009970	9	3420579	3420703	1	1	0	1	0	0	0	0	0	1	1	0	0	0	0
Solyc09g009970	9	3420825	3422403	1	1	1	1	1	1	1	1	1	1	1	1	1	1	1
Solyc09g009970	9	3420825	3421767	0	0	0	0	0	0	0	0	0	1	1	0	0	0	0
Solyc09g009970	9	3420825	3423115	1	0	0	0	0	0	1	0	0	1	1	0	0	0	0
Solyc09g009970	9	3420825	3421119	1	0	0	0	0	0	0	0	0	1	1	1	1	0	0
Solyc09g009970	9	3420825	3422992	0	0	0	0	0	0	0	0	0	1	1	0	0	0	0
Solyc09g009970	9	3422473	3423115	0	0	0	0	0	0	1	1	0	1	1	0	0	0	0
Solyc09g009970	9	3422473	3423265	0	0	0	0	0	0	1	0	0	0	0	0	0	0	0
Solyc09g009970	9	3422660	3422671	1	0	0	1	0	0	0	0	0	0	0	0	0	0	0
N\A	9	3423035	3423143	0	0	0	0	0	0	0	0	0	1	0	0	0	0	0
N\A	9	3423070	3430096	0	0	0	0	0	0	0	0	0	1	0	0	0	0	0
N\A	9	3423070	3430425	0	0	0	0	0	0	0	0	0	1	0	0	0	0	0
N\A	9	3423070	3428454	0	0	0	0	0	0	0	0	0	1	0	0	0	0	0
N\A	9	3423070	3437871	0	0	0	0	0	0	0	0	0	1	0	0	0	0	0
N\A	9	3423070	3430774	0	0	0	0	0	0	0	0	0	1	0	0	0	0	0
N\A	9	3423070	3429692	0	0	0	0	0	0	0	0	0	1	1	0	0	0	0
Solyc09g010060	9	3423070	3461443	0	0	0	0	0	0	0	0	0	1	0	0	0	0	0
N\A	9	3423070	3436614	0	0	0	0	0	0	0	0	0	1	0	0	0	0	0
N\A	9	3423070	3431010	0	0	0	0	0	0	0	0	0	1	0	0	0	0	0
Solyc09g010060	9	3423070	3465520	0	0	0	0	0	0	0	0	0	1	0	0	0	0	0
N\A	9	3423074	3446472	0	0	0	0	0	0	0	0	0	1	0	0	0	0	0
N\A	9	3423074	3454032	0	0	0	0	0	0	0	0	0	1	0	0	0	0	0
N\A	9	3423074	3425377	0	0	0	0	0	0	0	0	0	1	0	0	0	0	0
N\A	9	3423077	3445845	0	0	0	0	0	0	0	0	0	1	1	0	0	0	0
N\A	9	3423077	3437991	0	0	0	0	0	0	0	0	0	1	1	1	0	0	0
N\A	9	3423160	3458969	0	0	0	0	0	0	0	0	0	1	0	0	0	0	0
Solyc09g010060	9	3423511	3460634	0	0	0	0	0	0	0	0	0	1	0	0	0	0	0
Solyc09g010080	9	3427201	3476022	0	0	0	0	0	0	0	0	0	1	0	0	0	0	0
Solyc09g010060	9	3427844	3460634	0	0	0	0	0	0	0	0	0	1	0	0	0	0	0
N\A	9	3428454	3450066	0	0	0	0	0	0	0	0	0	1	0	0	0	0	0
N\A	9	3428454	3458973	0	0	0	0	0	0	0	0	0	1	0	0	0	0	0
Solyc09g010080	9	3429713	3478699	0	0	0	0	0	0	0	0	0	1	0	0	0	0	0
Solyc09g010060	9	3429713	3465520	0	0	0	0	0	0	0	0	0	1	0	0	0	0	0
N\A	9	3429713	3432347	0	0	0	0	0	0	0	0	0	1	0	0	0	0	0
N\A	9	3432373	3474115	0	0	0	0	0	0	0	0	0	1	0	0	0	0	0
N\A	9	3432373	3471630	0	0	0	0	0	0	0	0	0	1	0	0	0	0	0
Solyc09g010080	9	3432373	3478690	0	0	0	0	0	0	0	0	0	1	0	0	0	0	0
N\A	9	3432373	3443304	0	0	0	0	0	0	0	0	0	1	0	0	0	0	0
N\A	9	3432373	3437636	0	0	0	0	0	0	0	0	0	1	0	0	0	0	0
Solyc09g010080	9	3432373	3479135	0	0	0	0	0	0	0	0	0	1	0	0	0	0	0
Solyc09g010050	9	3432376	3457864	0	0	0	0	0	0	0	0	0	1	0	0	0	0	0
Solyc09g010040	9	3432376	3455263	0	0	0	0	0	0	0	0	0	1	0	0	0	0	0
N\A	9	3432376	3474060	0	0	0	0	0	0	0	0	0	1	1	0	0	0	0
Solyc09g010100	9	3433562	3488766	0	0	0	0	0	0	0	0	0	1	0	0	0	0	0
Solyc09g010080	9	3433562	3476022	0	0	0	0	0	0	0	0	0	1	1	0	0	0	0
Solyc09g010090	9	3433562	3482609	0	0	0	0	0	0	0	0	0	1	0	0	0	0	0
Solyc09g009990	9	3433988	3440394	0	0	0	0	0	0	1	0	0	1	1	1	0	0	0
Solyc09g010090	9	3437885	3483898	0	0	0	0	0	0	0	0	0	1	0	0	0	0	0
Solyc09g009990	9	3438483	3438489	0	0	0	0	0	0	0	0	0	1	0	0	0	0	0
Solyc09g009990	9	3438585	3442645	0	0	0	0	0	0	0	0	0	1	0	0	0	0	0
Solyc09g009990	9	3438637	3438953	0	0	0	0	0	0	0	0	0	1	1	0	0	0	0
Solyc09g009990	9	3438669	3438737	0	0	0	0	0	0	0	0	0	1	1	0	0	0	0
Solyc09g009990	9	3438698	3438790	0	0	0	0	0	0	0	0	0	1	1	0	0	0	0
Solyc09g009990	9	3438803	3438946	0	0	0	0	0	0	0	0	0	1	0	0	0	0	0
Solyc09g009990	9	3438805	3438894	0	0	0	0	0	0	0	0	0	1	0	0	0	0	0
Solyc09g009990	9	3438895	3440406	0	0	0	0	0	0	0	0	0	1	1	0	0	0	0
Solyc09g009990	9	3438988	3442389	0	0	0	0	0	0	1	0	0	0	0	0	0	0	0
Solyc09g009990	9	3438988	3440394	0	0	0	0	0	0	0	0	0	1	0	0	0	0	0
Solyc09g009990	9	3439029	3440375	0	0	0	0	0	0	0	0	0	1	1	0	0	0	0
Solyc09g009990	9	3439029	3440462	1	0	0	1	0	0	1	1	1	1	1	0	1	0	0
Solyc09g009990	9	3439029	3442389	1	1	1	1	1	1	1	1	1	1	1	1	1	1	0
Solyc09g009990	9	3439029	3442370	0	0	0	0	0	0	1	0	0	0	0	0	0	0	0
Solyc09g009990	9	3439029	3440394	1	1	1	1	1	1	1	1	1	1	1	1	1	1	1
Solyc09g009990	9	3439077	3439286	0	0	0	0	0	0	0	0	0	1	0	0	0	0	0
Solyc09g009990	9	3439178	3439411	0	0	0	0	0	0	1	0	0	0	0	0	0	0	0
Solyc09g009990	9	3439287	3439484	0	0	0	0	0	0	1	1	0	0	0	0	0	0	0
Solyc09g009990	9	3439412	3439557	0	0	0	0	0	0	1	1	0	0	0	0	0	0	0
Solyc09g009990	9	3440480	3440487	0	0	0	0	0	0	0	0	0	1	0	0	0	0	0
Solyc09g009990	9	3440503	3442389	0	0	0	0	0	0	0	0	0	1	0	0	0	0	0
Solyc09g009990	9	3440564	3442389	1	1	1	1	1	1	1	1	1	1	1	1	1	1	1
Solyc09g009990	9	3440564	3440641	1	0	0	1	0	0	0	0	0	1	1	0	0	0	0
Solyc09g009990	9	3442410	3461105	0	0	0	0	0	0	0	0	0	1	1	0	0	0	0
Solyc09g009990	9	3442859	3442986	0	0	0	0	0	0	1	0	0	0	0	0	0	0	0
Solyc09g009990	9	3442871	3442887	0	0	0	0	0	0	0	0	0	1	0	0	0	0	0
Solyc09g009990	9	3442879	3443003	0	0	0	0	0	0	0	0	0	1	0	0	0	0	0
Solyc09g009990	9	3442879	3442998	0	0	0	0	0	0	0	0	0	1	0	0	0	0	0
N\A	9	3443321	3484581	0	0	0	0	0	0	0	0	0	1	0	0	0	0	0
N\A	9	3443321	3450995	0	0	0	0	0	0	0	0	0	1	0	0	0	0	0
Solyc09g010000	9	3444677	3444755	1	1	1	1	1	1	1	1	1	1	1	1	1	1	1
Solyc09g010000	9	3445078	3445231	1	1	1	1	1	1	1	1	1	1	1	1	1	1	1
Solyc09g010000	9	3445782	3448476	0	0	0	0	0	0	1	0	0	0	0	0	0	0	0
Solyc09g010000	9	3445782	3446954	0	0	0	0	0	0	1	0	0	0	0	0	0	0	0
Solyc09g010000	9	3445782	3446189	0	0	0	0	0	0	1	0	0	0	0	0	0	0	0
Solyc09g010000	9	3445782	3446732	0	0	0	0	0	0	0	0	0	1	0	0	0	0	0
Solyc09g010010	9	3446849	3446954	1	1	0	1	0	0	1	1	1	1	1	0	1	1	0
Solyc09g010010	9	3446849	3447010	0	0	0	0	0	0	0	0	0	0	0	0	0	0	1
Solyc09g010020	9	3447836	3448476	1	1	1	1	1	1	1	1	1	1	1	1	1	1	1
Solyc09g010020	9	3448575	3448668	0	0	0	0	0	0	1	0	0	0	0	0	1	0	0
Solyc09g010020	9	3448641	3448646	0	0	0	0	0	0	1	0	0	1	0	0	0	0	0
Solyc09g010020	9	3448731	3449130	0	0	0	0	0	0	1	0	0	0	0	0	0	0	0
Solyc09g010020	9	3448774	3449274	0	0	0	0	0	0	0	0	0	1	0	0	0	0	0
Solyc09g010020	9	3448799	3449130	1	1	1	1	1	1	1	1	1	1	1	1	1	1	1
Solyc09g010020	9	3448799	3449134	0	0	0	0	0	0	1	1	1	0	0	0	0	0	0
Solyc09g010020	9	3448824	3449130	1	0	0	0	0	0	1	1	1	0	0	0	1	1	0
Solyc09g010020	9	3449158	3449274	0	0	0	0	0	0	1	0	0	0	0	0	0	0	0
Solyc09g010020	9	3449210	3449320	0	0	0	0	0	0	1	0	0	0	0	0	0	0	0
Solyc09g010020	9	3449282	3449295	0	0	0	0	0	0	1	0	0	0	0	0	0	0	0
N\A	9	3450081	3458969	0	0	0	0	0	0	0	0	0	1	1	1	0	0	0
N\A	9	3450734	3451601	1	1	1	1	1	1	1	1	1	1	1	1	1	1	0
N\A	9	3450734	3451144	0	0	0	0	0	0	1	0	0	1	0	0	0	0	0
N\A	9	3450734	3451597	1	1	1	1	1	1	1	1	1	1	1	1	1	1	0
N\A	9	3450924	3451601	0	0	0	0	0	0	1	0	0	0	0	0	0	0	0
Solyc09g010100	9	3451020	3488774	0	0	0	0	0	0	0	0	0	1	0	0	0	0	0
Solyc09g010100	9	3451066	3488800	0	0	0	0	0	0	0	0	0	1	0	0	0	0	0
N\A	9	3451068	3484517	0	0	0	0	0	0	0	0	0	1	0	0	0	0	0
N\A	9	3451222	3451601	1	1	0	1	1	0	0	0	0	0	0	0	0	0	0
N\A	9	3451222	3451597	0	0	0	0	0	0	1	0	0	1	0	0	0	0	0
Solyc09g010030	9	3451872	3452038	1	0	0	0	0	0	1	1	0	1	1	0	0	0	0
Solyc09g010030	9	3452045	3452495	0	0	0	0	0	0	0	0	0	1	1	0	0	0	0
Solyc09g010030	9	3452045	3452106	0	0	0	0	0	0	0	0	0	1	0	0	0	0	0
Solyc09g010030	9	3452167	3452254	1	0	0	1	0	0	0	0	0	0	0	0	0	0	0
Solyc09g010030	9	3452179	3452268	0	0	0	0	0	0	0	0	0	1	1	0	0	0	0
N\A	9	3452339	3452419	0	0	0	0	0	0	0	0	0	1	1	0	0	0	0
Solyc09g010040	9	3452354	3454330	0	0	0	0	0	0	0	0	0	1	0	0	0	0	0
N\A	9	3452354	3454226	0	0	0	0	0	0	0	0	0	1	0	0	0	0	0
Solyc09g010040	9	3452354	3454400	1	0	0	1	0	0	0	0	0	1	0	0	0	0	0
N\A	9	3452373	3492227	0	0	0	0	0	0	0	0	0	1	0	0	0	0	0
N\A	9	3452431	3452467	0	0	0	0	0	0	0	0	0	1	1	0	0	0	0
N\A	9	3452440	3452467	0	0	0	0	0	0	0	0	0	1	0	0	0	0	0
N\A	9	3452468	3452495	0	0	0	0	0	0	0	0	0	1	0	0	0	0	0
Solyc09g010040	9	3454791	3500517	1	0	0	1	0	0	0	0	0	0	0	0	0	0	0
Solyc09g010040	9	3454825	3454906	1	1	0	1	0	0	1	1	1	1	1	0	1	1	1
Solyc09g010040	9	3455229	3455309	1	1	1	1	1	1	1	1	0	1	1	0	1	1	1
Solyc09g010050	9	3455581	3455853	0	0	0	0	0	0	0	0	0	1	0	0	0	0	0
Solyc09g010050	9	3455581	3455857	1	1	0	1	1	0	1	0	0	1	0	0	1	1	0
Solyc09g010060	9	3460630	3460746	1	1	1	1	1	1	1	1	1	1	1	1	1	1	1
Solyc09g010060	9	3460877	3461259	1	1	1	1	1	1	1	1	1	1	1	1	1	1	1
Solyc09g010060	9	3461419	3461509	1	1	1	1	1	1	1	1	1	1	1	1	1	1	1
Solyc09g010060	9	3461860	3461928	1	0	0	1	0	0	0	0	0	0	0	0	0	0	0
Solyc09g010060	9	3461860	3461939	1	1	1	1	1	1	1	1	1	1	1	1	1	1	1
Solyc09g010060	9	3462079	3462187	1	1	1	1	1	1	1	1	0	1	1	0	0	0	0
Solyc09g010060	9	3462079	3462338	1	1	1	1	1	1	1	1	1	1	1	1	1	1	1
Solyc09g010060	9	3462233	3462338	1	1	1	1	1	1	1	1	1	1	0	0	1	0	0
Solyc09g010060	9	3462437	3462514	1	1	1	1	1	1	1	1	1	1	1	1	1	1	1
Solyc09g010060	9	3462672	3463056	1	0	0	0	0	0	0	0	0	1	0	0	1	0	0
Solyc09g010060	9	3462672	3463346	1	1	1	1	1	1	1	1	1	1	1	1	1	1	1
Solyc09g010060	9	3462672	3463068	0	0	0	0	0	0	0	0	0	1	0	0	0	0	0
Solyc09g010060	9	3463158	3463346	0	0	0	0	0	0	0	0	0	1	1	0	0	0	0
Solyc09g010060	9	3463417	3463518	1	1	1	1	1	1	1	1	1	1	1	1	1	1	1
Solyc09g010060	9	3463596	3463951	1	1	1	1	1	1	1	1	1	1	1	1	1	1	1
Solyc09g010060	9	3463809	3463951	1	1	1	1	1	1	1	1	1	0	0	0	0	0	0
Solyc09g010060	9	3464006	3464106	1	1	1	1	1	1	1	1	1	1	1	1	1	1	1
Solyc09g010060	9	3464188	3464263	1	1	1	1	1	1	1	1	1	1	1	1	1	1	1
Solyc09g010060	9	3464376	3464449	1	1	1	1	1	1	1	1	1	1	1	1	1	1	1
Solyc09g010060	9	3464537	3464612	1	1	1	1	1	1	1	1	1	1	1	1	1	1	1
Solyc09g010060	9	3464537	3464936	0	0	0	0	0	0	1	0	0	0	0	0	0	0	0
Solyc09g010060	9	3464541	3464618	1	0	0	1	0	0	0	0	0	1	0	0	0	0	0
Solyc09g010060	9	3464789	3464946	1	0	0	1	0	0	1	0	0	0	0	0	0	0	0
Solyc09g010060	9	3464789	3464936	1	1	1	1	1	1	1	1	1	1	1	1	1	1	1
Solyc09g010060	9	3464978	3478009	0	0	0	0	0	0	0	0	0	1	0	0	0	0	0
Solyc09g010060	9	3465099	3465263	1	0	0	1	0	0	0	0	0	0	0	0	0	0	0
Solyc09g010060	9	3465099	3465212	1	1	1	1	1	1	1	1	1	1	1	1	1	1	1
Solyc09g010060	9	3465321	3465470	1	1	0	0	0	0	0	0	0	0	0	0	0	0	0
Solyc09g010060	9	3465321	3465468	1	1	1	1	1	1	1	1	1	1	1	1	1	1	1
Solyc09g010060	9	3465628	3465699	1	1	1	1	1	1	1	1	1	1	1	1	1	1	1
Solyc09g010060	9	3465781	3465867	0	0	0	0	0	0	0	0	0	1	0	0	0	0	0
Solyc09g010060	9	3465784	3465869	1	1	1	1	1	1	1	1	1	1	1	1	1	1	1
Solyc09g010060	9	3466076	3466277	1	1	1	1	1	1	1	1	1	1	1	1	1	1	1
Solyc09g010060	9	3466076	3467104	0	0	0	0	0	0	1	0	0	0	0	0	0	0	0
Solyc09g010060	9	3466076	3466283	0	0	0	0	0	0	1	0	0	0	0	0	0	0	0
Solyc09g010060	9	3466319	3479002	0	0	0	0	0	0	0	0	0	1	0	0	0	0	0
Solyc09g010060	9	3466380	3467104	1	1	1	1	1	1	1	1	1	1	1	1	1	1	1
Solyc09g010060	9	3466685	3483516	0	0	0	0	0	0	0	0	0	1	0	0	0	0	0
Solyc09g010060	9	3467215	3467420	1	0	0	1	0	0	0	0	0	0	0	0	0	0	0
Solyc09g010060	9	3467215	3467597	1	1	1	1	1	1	1	1	1	1	1	1	1	1	1
Solyc09g010060	9	3467750	3468042	1	1	1	1	1	1	1	1	1	1	1	1	1	1	1
Solyc09g010060	9	3467794	3488313	0	0	0	0	0	0	0	0	0	1	0	0	0	0	0
Solyc09g010070	9	3469828	3500275	0	0	0	0	0	0	0	0	0	1	0	0	0	0	0
N\A	9	3470912	3471085	0	0	0	0	0	0	0	0	0	1	0	0	0	0	0
N\A	9	3471643	3474060	0	0	0	0	0	0	0	0	0	1	0	0	0	0	0
Solyc09g010100	9	3472208	3488774	0	0	0	0	0	0	0	0	0	1	0	0	0	0	0
Solyc09g010100	9	3472208	3488853	0	0	0	0	0	0	0	0	0	1	0	0	0	0	0
Solyc09g010100	9	3474077	3488738	0	0	0	0	0	0	0	0	0	1	0	0	0	0	0
N\A	9	3474077	3484846	0	0	0	0	0	0	0	0	0	1	0	0	0	0	0
Solyc09g010100	9	3474077	3488749	0	0	0	0	0	0	0	0	0	1	0	0	0	0	0
Solyc09g010130	9	3474077	3503522	0	0	0	0	0	0	0	0	0	1	0	0	0	0	0
N\A	9	3474077	3516469	0	0	0	0	0	0	0	0	0	1	0	0	0	0	0
Solyc09g010100	9	3474077	3488771	0	0	0	0	0	0	0	0	0	1	1	0	0	0	0
Solyc09g010100	9	3474077	3488811	0	0	0	0	0	0	0	0	0	1	0	0	0	0	0
Solyc09g010080	9	3474077	3478699	0	0	0	0	0	0	0	0	0	1	1	0	0	0	0
Solyc09g010080	9	3474077	3478113	0	0	0	0	0	0	0	0	0	1	0	0	0	0	0
Solyc09g010100	9	3474077	3488822	0	0	0	0	0	0	0	0	0	1	0	0	0	0	0
Solyc09g010080	9	3475721	3477005	1	1	1	1	1	1	0	0	0	1	1	1	1	1	1
Solyc09g010080	9	3476954	3503599	0	0	0	0	0	0	0	0	0	1	0	0	0	0	0
Solyc09g010080	9	3476956	3488853	0	0	0	0	0	0	0	0	0	1	0	0	0	0	0
Solyc09g010080	9	3477015	3477810	1	1	0	0	0	0	0	0	0	0	0	0	1	0	0
Solyc09g010080	9	3477015	3477091	1	1	1	1	1	1	0	0	0	1	1	1	1	1	1
Solyc09g010080	9	3477015	3477728	1	0	0	1	0	0	0	0	0	0	0	0	0	0	0
Solyc09g010080	9	3477218	3481577	0	0	0	0	0	0	0	0	0	1	0	0	0	0	0
Solyc09g010080	9	3478045	3482401	0	0	0	0	0	0	0	0	0	1	0	0	0	0	0
Solyc09g010080	9	3478114	3478292	1	1	1	1	1	1	0	0	0	1	1	1	1	1	1
Solyc09g010080	9	3478365	3478438	0	0	0	0	0	0	0	0	0	1	0	0	0	0	0
Solyc09g010080	9	3478411	3483316	1	0	0	0	0	0	0	0	0	0	0	0	0	0	0
Solyc09g010080	9	3478411	3478727	1	0	0	0	0	0	0	0	0	0	0	0	0	0	0
Solyc09g010080	9	3478411	3478493	0	0	0	0	0	0	0	0	0	1	0	0	0	0	0
Solyc09g010080	9	3478423	3478765	0	0	0	0	0	0	0	0	0	1	0	0	0	0	0
Solyc09g010080	9	3478455	3478791	0	0	0	0	0	0	0	0	0	1	0	0	0	0	0
Solyc09g010080	9	3478471	3483376	1	0	0	1	0	0	0	0	0	0	0	0	0	0	0
Solyc09g010080	9	3478538	3478798	0	0	0	0	0	0	0	0	0	1	0	0	0	0	0
Solyc09g010080	9	3478538	3478699	0	0	0	0	0	0	0	0	0	1	1	0	0	0	0
Solyc09g010080	9	3478538	3478727	1	1	1	1	1	1	0	0	0	1	1	1	1	1	1
Solyc09g010080	9	3478828	3478974	0	0	0	0	0	0	0	0	0	1	0	0	0	0	0
Solyc09g010080	9	3478828	3478971	0	0	0	0	0	0	0	0	0	1	0	0	0	0	0
Solyc09g010080	9	3478828	3478958	1	1	1	1	1	1	0	0	0	1	1	1	1	1	1
Solyc09g010080	9	3478996	3479275	0	0	0	0	0	0	0	0	0	1	0	0	0	0	0
Solyc09g010080	9	3479064	3479206	0	0	0	0	0	0	0	0	0	1	0	0	0	0	0
Solyc09g010080	9	3479166	3488313	0	0	0	0	0	0	0	0	0	1	0	0	0	0	0
Solyc09g010080	9	3479199	3483898	0	0	0	0	0	0	0	0	0	1	0	0	0	0	0
Solyc09g010080	9	3479202	3479207	0	0	0	0	0	0	0	0	0	1	0	0	0	0	0
Solyc09g010080	9	3479214	3758673	0	0	0	0	0	0	0	0	0	1	0	0	0	0	0
Solyc09g010080	9	3479335	3758673	0	0	0	0	0	0	0	0	0	1	1	1	0	0	0
Solyc09g010370	9	3479421	3758673	0	0	0	0	0	0	0	0	0	1	0	0	0	0	0
Solyc09g010100	9	3480164	3488874	0	0	0	0	0	0	0	0	0	1	0	0	0	0	0
Solyc09g010100	9	3480262	3488774	0	0	0	0	0	0	0	0	0	1	0	0	0	0	0
Solyc09g010090	9	3480585	3485024	0	0	0	0	0	0	0	0	0	1	0	0	0	0	0
Solyc09g010090	9	3480854	3481451	1	0	0	1	0	0	0	0	0	0	0	0	0	0	0
Solyc09g010090	9	3480854	3481109	1	1	1	1	1	1	0	0	0	1	1	1	1	1	1
Solyc09g010090	9	3481119	3481219	1	0	0	1	0	0	0	0	0	0	0	0	0	0	0
Solyc09g010090	9	3481119	3481451	1	1	1	1	1	1	0	0	0	1	1	0	1	1	1
Solyc09g010090	9	3481354	3481451	1	0	0	0	0	0	0	0	0	0	0	0	0	0	0
Solyc09g010090	9	3481618	3483344	1	0	0	1	0	0	0	0	0	0	0	0	0	0	0
Solyc09g010090	9	3481901	3481971	1	0	0	1	0	0	0	0	0	0	0	0	0	0	0
Solyc09g010090	9	3482412	3483240	1	0	0	1	0	0	0	0	0	0	0	0	0	0	0
Solyc09g010090	9	3482471	3483230	1	1	1	1	1	1	0	0	0	1	0	0	0	0	0
Solyc09g010090	9	3482471	3483198	1	1	1	1	1	1	1	1	1	1	1	1	1	1	1
Solyc09g010090	9	3482855	3492355	0	0	0	0	0	0	0	0	0	1	0	0	0	0	0
Solyc09g010090	9	3483135	3488816	0	0	0	0	0	0	0	0	0	1	0	0	0	0	0
Solyc09g010090	9	3483135	3488774	0	0	0	0	0	0	0	0	0	1	0	0	0	0	0
Solyc09g010090	9	3483135	3497348	0	0	0	0	0	0	0	0	0	1	0	0	0	0	0
Solyc09g010090	9	3483444	3483541	1	1	1	1	1	1	1	1	1	1	1	1	1	1	1
Solyc09g010090	9	3483639	3483713	1	1	1	1	1	1	1	1	1	1	1	1	1	1	1
N\A	9	3484604	3484743	0	0	0	0	0	0	0	0	0	1	1	1	0	0	0
N\A	9	3484617	3484831	0	0	0	0	0	0	0	0	0	1	1	1	0	0	0
N\A	9	3484630	3484703	0	0	0	0	0	0	0	0	0	1	1	0	0	0	0
N\A	9	3484753	3484758	0	0	0	0	0	0	0	0	0	1	0	0	0	0	0
N\A	9	3484856	3487872	1	1	1	1	1	1	1	1	1	1	0	0	1	1	0
N\A	9	3484856	3487665	1	0	0	0	0	0	0	0	0	1	0	0	1	0	0
N\A	9	3484856	3487830	0	0	0	0	0	0	1	1	0	0	0	0	1	1	0
N\A	9	3484887	3486966	0	0	0	0	0	0	0	0	0	1	0	0	0	0	0
N\A	9	3484887	3485977	0	0	0	0	0	0	0	0	0	1	0	0	0	0	0
N\A	9	3485170	3486619	0	0	0	0	0	0	0	0	0	1	0	0	0	0	0
N\A	9	3485170	3486966	0	0	0	0	0	0	0	0	0	1	0	0	0	0	0
N\A	9	3485174	3486971	0	0	0	0	0	0	0	0	0	1	0	0	0	0	0
N\A	9	3485174	3485982	0	0	0	0	0	0	0	0	0	1	0	0	0	0	0
N\A	9	3485174	3485637	0	0	0	0	0	0	0	0	0	1	0	0	0	0	0
N\A	9	3485174	3486267	0	0	0	0	0	0	0	0	0	1	0	0	0	0	0
N\A	9	3485174	3488396	0	0	0	0	0	0	0	0	0	1	0	0	0	0	0
N\A	9	3485174	3485369	0	0	0	0	0	0	0	0	0	1	1	0	0	0	0
N\A	9	3485192	3485654	1	0	0	1	0	0	0	0	0	1	1	0	0	0	0
N\A	9	3485192	3486284	0	0	0	0	0	0	0	0	0	1	0	0	0	0	0
N\A	9	3485224	3487872	0	0	0	0	0	0	0	0	0	1	0	0	0	0	0
N\A	9	3485291	3487872	1	1	0	1	0	0	1	1	0	0	0	0	1	0	0
N\A	9	3485291	3487830	0	0	0	0	0	0	1	0	0	0	0	0	0	0	0
N\A	9	3485633	3485977	0	0	0	0	0	0	1	1	0	1	0	0	0	0	0
N\A	9	3485758	3487872	1	1	0	1	0	0	0	0	0	0	0	0	0	0	0
N\A	9	3486620	3486966	0	0	0	0	0	0	0	0	0	1	0	0	0	0	0
Solyc09g010100	9	3488766	3488833	0	0	0	0	0	0	0	0	0	1	1	0	0	0	0
Solyc09g010100	9	3488824	3488953	0	0	0	0	0	0	0	0	0	1	1	1	0	0	0
Solyc09g010100	9	3488824	3488833	0	0	0	0	0	0	0	0	0	1	0	0	0	0	0
Solyc09g010100	9	3488830	3488894	0	0	0	0	0	0	0	0	0	1	0	0	0	0	0
Solyc09g010100	9	3488846	3488967	0	0	0	0	0	0	0	0	0	1	0	0	0	0	0
Solyc09g010100	9	3488875	3488891	0	0	0	0	0	0	0	0	0	1	0	0	0	0	0
Solyc09g010100	9	3488876	3488898	0	0	0	0	0	0	0	0	0	1	1	0	0	0	0
Solyc09g010100	9	3488886	3489325	0	0	0	0	0	0	0	0	0	1	0	0	0	0	0
Solyc09g010100	9	3488886	3488926	0	0	0	0	0	0	0	0	0	1	1	0	0	0	0
Solyc09g010100	9	3488889	3534737	0	0	0	0	0	0	0	0	0	1	1	0	0	0	0
Solyc09g010100	9	3488904	3488917	0	0	0	0	0	0	0	0	0	1	1	0	0	0	0
Solyc09g010100	9	3488907	3488915	0	0	0	0	0	0	0	0	0	1	0	0	0	0	0
Solyc09g010100	9	3488909	3488966	0	0	0	0	0	0	0	0	0	1	1	0	0	0	0
Solyc09g010100	9	3488921	3489002	0	0	0	0	0	0	0	0	0	1	0	0	0	0	0
Solyc09g010100	9	3488924	3488999	0	0	0	0	0	0	0	0	0	1	1	0	0	0	0
Solyc09g010100	9	3488927	3489347	0	0	0	0	0	0	0	0	0	1	0	0	0	0	0
Solyc09g010100	9	3488928	3489009	0	0	0	0	0	0	0	0	0	1	0	0	0	0	0
Solyc09g010100	9	3488936	3488943	0	0	0	0	0	0	0	0	0	1	1	0	0	0	0
Solyc09g010100	9	3488980	3489041	0	0	0	0	0	0	0	0	0	1	1	0	0	0	0
Solyc09g010100	9	3488980	3489219	0	0	0	0	0	0	0	0	0	1	1	0	0	0	0
Solyc09g010100	9	3488980	3490353	0	0	0	0	0	0	1	0	0	1	1	0	0	0	0
Solyc09g010100	9	3488980	3489025	0	0	0	0	0	0	0	0	0	1	1	0	0	0	0
Solyc09g010100	9	3488983	3488999	0	0	0	0	0	0	0	0	0	1	1	0	0	0	0
Solyc09g010100	9	3488983	3488989	0	0	0	0	0	0	0	0	0	1	1	0	0	0	0
Solyc09g010100	9	3488985	3488993	0	0	0	0	0	0	0	0	0	1	0	0	0	0	0
Solyc09g010100	9	3488987	3488993	0	0	0	0	0	0	0	0	0	1	0	0	0	0	0
Solyc09g010100	9	3489013	3489053	0	0	0	0	0	0	0	0	0	1	0	0	0	0	0
Solyc09g010100	9	3489015	3489024	0	0	0	0	0	0	0	0	0	1	0	0	0	0	0
Solyc09g010100	9	3489017	3490422	0	0	0	0	0	0	0	0	0	1	1	0	0	0	0
Solyc09g010100	9	3489026	3489297	0	0	0	0	0	0	0	0	0	1	0	0	0	0	0
Solyc09g010100	9	3489026	3489044	0	0	0	0	0	0	0	0	0	1	0	0	0	0	0
Solyc09g010100	9	3489028	3489033	0	0	0	0	0	0	0	0	0	1	0	0	0	0	0
Solyc09g010100	9	3489029	3490353	0	0	0	0	0	0	0	0	0	1	0	0	0	0	0
Solyc09g010100	9	3489029	3489041	0	0	0	0	0	0	0	0	0	1	0	0	0	0	0
Solyc09g010100	9	3489035	3489041	0	0	0	0	0	0	0	0	0	1	0	0	0	0	0
Solyc09g010100	9	3489035	3489044	0	0	0	0	0	0	0	0	0	1	0	0	0	0	0
Solyc09g010100	9	3489044	3489049	0	0	0	0	0	0	0	0	0	1	0	0	0	0	0
Solyc09g010100	9	3489046	3490846	0	0	0	0	0	0	1	0	0	0	0	0	0	0	0
Solyc09g010100	9	3489059	3489213	0	0	0	0	0	0	0	0	0	1	0	0	0	0	0
Solyc09g010100	9	3489085	3489213	1	1	0	1	0	0	1	0	0	1	1	1	1	1	0
Solyc09g010100	9	3489087	3489219	0	0	0	0	0	0	0	0	0	1	0	0	1	0	0
Solyc09g010100	9	3489087	3490353	1	0	0	0	0	0	0	0	0	0	0	0	0	0	0
Solyc09g010100	9	3489087	3489213	1	1	1	1	1	1	1	1	1	1	1	1	1	1	1
Solyc09g010100	9	3489087	3489162	0	0	0	0	0	0	0	0	0	1	0	0	0	0	0
Solyc09g010100	9	3489111	3489213	0	0	0	0	0	0	1	0	0	1	1	0	0	0	0
Solyc09g010100	9	3489267	3491127	0	0	0	0	0	0	0	0	0	1	0	0	0	0	0
Solyc09g010100	9	3489269	3489274	0	0	0	0	0	0	0	0	0	1	0	0	0	0	0
Solyc09g010100	9	3489298	3490422	0	0	0	0	0	0	0	0	0	1	0	0	0	0	0
Solyc09g010100	9	3489298	3489307	0	0	0	0	0	0	0	0	0	1	0	0	0	0	0
Solyc09g010100	9	3489301	3490353	1	0	0	0	0	0	0	0	0	1	1	0	0	0	0
Solyc09g010100	9	3489314	3490353	1	1	0	1	1	0	1	1	1	1	1	1	1	0	0
Solyc09g010100	9	3489314	3515529	1	0	0	1	0	0	0	0	0	0	0	0	0	0	0
Solyc09g010100	9	3489340	3490902	0	0	0	0	0	0	0	0	0	1	0	0	0	0	0
Solyc09g010100	9	3489344	3490353	1	1	1	1	1	1	1	1	1	1	1	1	1	1	1
Solyc09g010100	9	3489344	3490350	1	0	0	0	0	0	1	1	1	1	0	0	0	0	0
Solyc09g010100	9	3489344	3491085	1	0	0	1	0	0	0	0	0	0	0	0	0	0	0
Solyc09g010100	9	3489719	3490353	0	0	0	0	0	0	1	0	0	0	0	0	1	0	0
Solyc09g010100	9	3490380	3491085	1	1	0	1	1	0	0	0	0	0	0	0	0	0	0
Solyc09g010100	9	3490429	3491085	0	0	0	0	0	0	1	0	0	0	0	0	0	0	0
Solyc09g010100	9	3490440	3490884	1	1	1	1	1	1	1	1	1	1	1	1	1	1	1
Solyc09g010100	9	3490440	3491029	0	0	0	0	0	0	1	1	1	0	0	0	0	0	0
Solyc09g010100	9	3490440	3491025	0	0	0	0	0	0	0	0	0	1	0	0	0	0	0
Solyc09g010100	9	3490931	3491025	1	1	1	1	1	1	1	1	1	1	1	1	1	1	0
Solyc09g010100	9	3490931	3491029	1	1	1	1	1	1	1	1	1	1	1	1	1	1	1
Solyc09g010100	9	3490949	3491029	1	1	1	1	1	1	1	1	0	1	1	0	1	1	0
Solyc09g010100	9	3491136	3503599	0	0	0	0	0	0	0	0	0	1	0	0	0	0	0
Solyc09g010100	9	3491142	3491277	0	0	0	0	0	0	0	0	0	1	0	0	0	0	0
Solyc09g010100	9	3491145	3491277	0	0	0	0	0	0	1	0	0	1	0	0	0	0	0
Solyc09g010100	9	3491150	3493435	1	0	0	1	0	0	0	0	0	0	0	0	0	0	0
Solyc09g010100	9	3491150	3491277	1	1	1	1	1	1	1	1	1	1	1	1	1	1	1
Solyc09g010110	9	3492755	3492780	0	0	0	0	0	0	0	0	0	1	0	0	0	0	0
Solyc09g010110	9	3492787	3493435	0	0	0	0	0	0	0	0	0	1	0	0	0	0	0
Solyc09g010110	9	3492918	3492926	0	0	0	0	0	0	0	0	0	1	0	0	0	0	0
Solyc09g010110	9	3493022	3493536	0	0	0	0	0	0	0	0	0	1	0	0	0	0	0
Solyc09g010110	9	3493022	3493435	1	1	1	1	1	1	1	1	1	1	1	1	1	1	1
Solyc09g010110	9	3493360	3499511	0	0	0	0	0	0	0	0	0	1	0	0	0	0	0
Solyc09g010110	9	3493554	3494064	0	0	0	0	0	0	0	0	0	1	0	0	0	0	0
Solyc09g010110	9	3493570	3493709	0	0	0	0	0	0	0	0	0	1	1	0	0	0	0
Solyc09g010110	9	3493570	3493713	1	1	1	1	1	1	1	1	1	1	1	1	1	1	1
Solyc09g010110	9	3493810	3494051	1	0	0	0	0	0	0	0	0	0	0	0	0	0	0
Solyc09g010110	9	3493838	3494051	1	1	1	1	1	1	1	1	1	1	1	1	1	1	0
Solyc09g010110	9	3493838	3494263	0	0	0	0	0	0	1	1	0	1	1	0	0	0	0
Solyc09g010110	9	3493838	3494734	0	0	0	0	0	0	0	0	0	1	0	0	0	0	0
Solyc09g010110	9	3493842	3494051	1	1	1	1	1	1	1	1	1	1	1	1	1	1	1
Solyc09g010110	9	3493842	3494263	0	0	0	0	0	0	1	0	0	0	0	0	0	0	0
Solyc09g010110	9	3494080	3494742	0	0	0	0	0	0	0	0	0	1	1	0	0	0	0
Solyc09g010110	9	3494107	3494283	0	0	0	0	0	0	0	0	0	1	0	0	0	0	0
Solyc09g010110	9	3494129	3494203	0	0	0	0	0	0	1	0	0	0	0	0	0	0	0
Solyc09g010110	9	3494129	3494263	1	1	1	1	1	1	1	1	1	1	1	1	1	1	1
Solyc09g010110	9	3494129	3494266	0	0	0	0	0	0	0	0	0	1	0	0	0	0	0
Solyc09g010110	9	3494162	3494263	1	0	0	1	0	0	0	0	0	1	0	0	0	0	0
Solyc09g010110	9	3494302	3494802	0	0	0	0	0	0	0	0	0	1	1	0	0	0	0
Solyc09g010110	9	3494342	3494734	0	0	0	0	0	0	0	0	0	1	0	0	0	0	0
Solyc09g010110	9	3494351	3494802	0	0	0	0	0	0	1	0	0	1	0	0	0	0	0
Solyc09g010110	9	3494351	3494734	1	1	1	1	1	1	1	1	1	1	1	1	1	1	1
Solyc09g010110	9	3494351	3494963	1	0	0	1	0	0	1	1	1	1	1	0	1	1	0
Solyc09g010110	9	3494826	3539681	0	0	0	0	0	0	0	0	0	1	0	0	0	0	0
Solyc09g010110	9	3494852	3494963	1	1	1	1	1	1	1	1	1	1	1	1	1	1	1
Solyc09g010110	9	3495027	3495050	1	0	0	1	0	0	0	0	0	1	0	0	0	0	0
Solyc09g010110	9	3495062	3497375	0	0	0	0	0	0	0	0	0	1	0	0	0	0	0
Solyc09g010110	9	3495062	3495166	1	0	0	1	0	0	0	0	0	0	0	0	0	0	0
Solyc09g010110	9	3495082	3495196	0	0	0	0	0	0	0	0	0	1	1	0	0	0	0
Solyc09g010110	9	3495082	3496068	0	0	0	0	0	0	1	0	0	0	0	0	0	0	0
Solyc09g010110	9	3495082	3495509	0	0	0	0	0	0	1	0	0	0	0	0	0	0	0
Solyc09g010110	9	3495082	3495650	0	0	0	0	0	0	1	0	0	0	0	0	0	0	0
Solyc09g010110	9	3495082	3497375	1	1	1	1	1	1	1	1	1	1	1	1	1	1	1
Solyc09g010110	9	3495082	3495166	1	1	1	1	1	1	1	1	1	1	1	1	1	1	0
Solyc09g010110	9	3495082	3496755	0	0	0	0	0	0	0	0	0	1	0	0	0	0	0
Solyc09g010110	9	3495082	3495194	1	1	1	1	1	1	1	1	1	1	1	1	1	1	0
Solyc09g010110	9	3495226	3497202	0	0	0	0	0	0	1	0	0	0	0	0	0	0	0
Solyc09g010110	9	3495226	3495314	0	0	0	0	0	0	1	0	0	1	1	1	1	0	0
Solyc09g010110	9	3495255	3495509	1	0	0	1	0	0	0	0	0	0	0	0	0	0	0
Solyc09g010110	9	3495255	3496280	1	0	0	1	0	0	0	0	0	0	0	0	0	0	0
Solyc09g010110	9	3495255	3495369	0	0	0	0	0	0	0	0	0	1	0	0	0	0	0
Solyc09g010110	9	3495255	3497375	1	1	0	1	1	0	1	1	1	1	1	1	1	1	0
Solyc09g010110	9	3495733	3497375	1	1	1	1	1	1	1	1	1	1	1	1	1	1	0
Solyc09g010110	9	3495744	3497375	0	0	0	0	0	0	1	1	0	1	1	1	0	0	0
Solyc09g010130	9	3499444	3503665	0	0	0	0	0	0	1	0	0	0	0	0	0	0	0
Solyc09g010120	9	3500154	3500333	0	0	0	0	0	0	1	0	0	0	0	0	0	0	0
Solyc09g010120	9	3500154	3500479	1	1	1	1	1	1	1	1	1	1	1	1	1	1	1
Solyc09g010120	9	3500177	3500479	1	0	0	1	0	0	1	1	0	1	0	0	0	0	0
Solyc09g010120	9	3500534	3501900	1	1	1	1	1	1	1	1	1	1	1	1	1	1	1
Solyc09g010120	9	3500534	3500654	1	1	0	1	1	0	1	1	1	0	0	0	0	0	0
Solyc09g010120	9	3500534	3502200	0	0	0	0	0	0	0	0	0	1	0	0	0	0	0
Solyc09g010120	9	3500540	3501909	0	0	0	0	0	0	1	0	0	0	0	0	0	0	0
Solyc09g010120	9	3500891	3501900	1	1	0	1	1	0	1	1	1	1	1	0	1	1	0
Solyc09g010120	9	3501793	3501900	1	0	0	1	0	0	1	1	0	1	1	1	0	0	0
Solyc09g010120	9	3501798	3501900	0	0	0	0	0	0	1	1	0	1	1	1	0	0	0
Solyc09g010130	9	3503978	3504096	0	0	0	0	0	0	0	0	0	1	1	0	0	0	0
Solyc09g010130	9	3503984	3504069	1	1	1	1	1	1	1	1	1	1	1	1	1	1	1
Solyc09g010130	9	3504131	3506263	0	0	0	0	0	0	1	1	1	1	1	1	1	1	0
Solyc09g010130	9	3504131	3505451	1	1	0	1	1	0	1	1	1	1	1	1	1	1	0
Solyc09g010130	9	3504131	3505467	1	1	1	1	1	1	1	1	1	1	1	1	1	1	1
Solyc09g010130	9	3504131	3504817	0	0	0	0	0	0	1	0	0	0	0	0	0	0	0
Solyc09g010130	9	3505548	3505726	1	0	0	1	0	0	1	0	0	1	1	0	0	0	0
Solyc09g010130	9	3505548	3506414	0	0	0	0	0	0	1	0	0	1	0	0	0	0	0
Solyc09g010130	9	3505548	3506263	1	1	1	1	1	1	1	1	1	1	1	1	1	1	1
Solyc09g010130	9	3505548	3505635	0	0	0	0	0	0	0	0	0	1	0	0	0	0	0
Solyc09g010130	9	3505805	3506263	0	0	0	0	0	0	0	0	0	1	0	0	0	0	0
Solyc09g010130	9	3505811	3506263	0	0	0	0	0	0	1	1	1	1	1	0	0	0	0
Solyc09g010130	9	3506162	3506263	1	1	0	1	0	0	1	1	1	1	1	1	1	1	0
Solyc09g010130	9	3506294	3506414	1	0	0	0	0	0	1	0	0	0	0	0	0	0	0
Solyc09g010130	9	3506302	3555208	0	0	0	0	0	0	0	0	0	1	0	0	0	0	0
Solyc09g010130	9	3506333	3506414	1	1	1	1	1	1	1	1	1	1	1	1	1	1	1
Solyc09g010130	9	3506352	3506414	0	0	0	0	0	0	0	0	0	1	1	0	0	0	0
Solyc09g010130	9	3506365	3506500	0	0	0	0	0	0	1	1	0	0	0	0	0	0	0
Solyc09g010130	9	3506482	3506526	0	0	0	0	0	0	0	0	0	1	0	0	0	0	0
Solyc09g010130	9	3506547	3507660	0	0	0	0	0	0	0	0	0	1	0	0	0	0	0
Solyc09g010130	9	3506549	3508146	0	0	0	0	0	0	1	0	0	0	0	0	0	0	0
Solyc09g010130	9	3506549	3507660	1	1	1	1	1	1	1	1	1	1	1	1	1	1	1
Solyc09g010130	9	3507566	3507660	0	0	0	0	0	0	0	0	0	1	1	0	0	0	0
Solyc09g010130	9	3507776	3508190	0	0	0	0	0	0	0	0	0	1	0	0	0	0	0
Solyc09g010130	9	3507782	3508146	1	0	0	1	0	0	0	0	0	1	1	0	0	0	0
Solyc09g010130	9	3507821	3508146	1	1	1	1	1	1	1	1	1	1	1	1	1	1	1
Solyc09g010130	9	3507821	3509357	0	0	0	0	0	0	1	1	1	0	0	0	0	0	0
Solyc09g010130	9	3507821	3508204	0	0	0	0	0	0	0	0	0	1	0	0	0	0	0
Solyc09g010130	9	3508222	3509357	1	1	1	1	1	1	1	1	1	1	1	1	1	1	1
Solyc09g010130	9	3508222	3509348	0	0	0	0	0	0	1	0	0	1	1	0	0	0	0
Solyc09g010130	9	3508222	3508342	0	0	0	0	0	0	1	0	0	0	0	0	0	0	0
Solyc09g010130	9	3508222	3508807	0	0	0	0	0	0	1	0	0	0	0	0	0	0	0
Solyc09g010130	9	3508250	3509357	0	0	0	0	0	0	1	1	0	0	0	0	0	0	0
Solyc09g010130	9	3508426	3508772	0	0	0	0	0	0	0	0	0	1	0	0	0	0	0
Solyc09g010130	9	3508426	3509357	0	0	0	0	0	0	1	1	0	1	1	0	1	0	0
Solyc09g010130	9	3508866	3509357	1	1	0	1	1	0	1	1	1	1	1	1	1	1	0
Solyc09g010130	9	3508866	3508956	0	0	0	0	0	0	0	0	0	1	0	0	0	0	0
Solyc09g010130	9	3509370	3509870	1	0	0	0	0	0	0	0	0	1	0	0	0	0	0
Solyc09g010130	9	3509370	3509432	1	0	0	0	0	0	0	0	0	0	0	0	0	0	0
Solyc09g010130	9	3509482	3509870	1	1	0	1	0	0	1	1	1	1	1	0	1	0	0
Solyc09g010130	9	3509482	3511685	0	0	0	0	0	0	0	0	0	1	1	0	0	0	0
Solyc09g010130	9	3509482	3509874	0	0	0	0	0	0	0	0	0	1	0	0	0	0	0
Solyc09g010130	9	3509487	3509657	0	0	0	0	0	0	0	0	0	0	0	0	1	0	0
Solyc09g010130	9	3509487	3509870	1	0	0	0	0	0	1	0	0	1	1	0	0	0	0
Solyc09g010130	9	3509492	3509657	0	0	0	0	0	0	1	0	0	1	1	0	1	1	0
Solyc09g010130	9	3509492	3509874	0	0	0	0	0	0	0	0	0	1	1	0	0	0	0
Solyc09g010130	9	3509492	3509870	1	1	1	1	1	1	1	1	1	1	1	1	1	1	1
Solyc09g010130	9	3509492	3511685	1	1	0	1	1	0	1	1	1	1	1	1	1	0	0
Solyc09g010130	9	3509794	3509874	0	0	0	0	0	0	1	1	0	1	1	0	1	0	0
Solyc09g010130	9	3509794	3509870	0	0	0	0	0	0	1	1	0	1	1	0	1	1	0
Solyc09g010130	9	3509995	3511685	0	0	0	0	0	0	0	0	0	0	0	0	1	0	0
N\A	9	3510008	3511729	1	1	0	1	0	0	0	0	0	1	1	0	0	0	0
N\A	9	3510008	3511685	1	1	1	1	1	1	1	1	1	1	1	1	1	1	0
N\A	9	3510010	3511690	0	0	0	0	0	0	0	0	0	1	0	0	0	0	0
N\A	9	3510071	3511685	0	0	0	0	0	0	1	0	0	1	0	0	0	0	0
N\A	9	3511816	3511929	0	0	0	0	0	0	0	0	0	1	0	0	0	0	0
N\A	9	3511824	3511929	1	1	1	1	1	1	1	1	1	1	1	1	1	1	0
N\A	9	3511824	3511923	0	0	0	0	0	0	0	0	0	1	1	0	0	0	0
N\A	9	3512427	3535855	0	0	0	0	0	0	0	0	0	1	0	0	0	0	0
Solyc09g010370	9	3512938	3758673	0	0	0	0	0	0	0	0	0	1	0	0	0	0	0
Solyc09g010180	9	3512938	3558081	0	0	0	0	0	0	0	0	0	1	0	0	0	0	0
N\A	9	3515090	3548184	0	0	0	0	0	0	0	0	0	1	1	1	0	0	0
Solyc09g010140	9	3517171	3517257	0	0	0	0	0	0	0	0	0	1	0	0	0	0	0
Solyc09g010140	9	3517258	3517356	0	0	0	0	0	0	0	0	0	1	1	0	0	0	0
Solyc09g010140	9	3517337	3517659	0	0	0	0	0	0	0	0	0	1	0	0	0	0	0
Solyc09g010140	9	3517365	3517537	0	0	0	0	0	0	1	0	0	0	0	0	0	0	0
Solyc09g010140	9	3517577	3517659	0	0	0	0	0	0	0	0	0	1	0	0	0	0	0
Solyc09g010140	9	3517644	3517659	0	0	0	0	0	0	0	0	0	1	0	0	0	0	0
Solyc09g010140	9	3517660	3521566	0	0	0	0	0	0	0	0	0	1	1	0	0	0	0
Solyc09g010140	9	3517660	3518604	0	0	0	0	0	0	0	0	0	1	1	0	0	0	0
Solyc09g010140	9	3517660	3518601	1	1	0	0	0	0	1	1	1	1	1	1	0	0	0
Solyc09g010140	9	3517660	3523932	1	0	0	0	0	0	0	0	0	1	0	0	0	0	0
Solyc09g010140	9	3517660	3523021	1	1	1	1	1	1	1	1	1	1	1	1	1	1	0
Solyc09g010140	9	3517660	3518238	0	0	0	0	0	0	0	0	0	1	1	0	0	0	0
Solyc09g010140	9	3517660	3529494	0	0	0	0	0	0	0	0	0	1	0	0	0	0	0
Solyc09g010140	9	3517660	3519776	0	0	0	0	0	0	0	0	0	1	0	0	0	0	0
N\A	9	3519696	3519776	1	0	0	1	0	0	1	0	0	0	0	0	0	0	0
Solyc09g010150	9	3520071	3523021	0	0	0	0	0	0	0	0	0	0	0	0	1	0	0
N\A	9	3520071	3520154	1	0	0	1	0	0	1	1	1	1	1	0	0	0	0
N\A	9	3520935	3548184	0	0	0	0	0	0	0	0	0	1	0	0	0	0	0
N\A	9	3521114	3540053	0	0	0	0	0	0	0	0	0	1	0	0	0	0	0
Solyc09g010150	9	3521679	3523932	0	0	0	0	0	0	1	0	0	1	0	0	1	0	0
Solyc09g010150	9	3521679	3523021	1	1	1	1	1	1	1	1	1	1	1	1	1	1	1
Solyc09g010150	9	3521681	3523863	0	0	0	0	0	0	1	0	0	0	0	0	0	0	0
Solyc09g010150	9	3521681	3523021	1	1	1	1	1	1	1	1	1	1	1	1	1	1	0
Solyc09g010150	9	3521681	3523932	1	0	0	0	0	0	0	0	0	0	0	0	1	0	0
Solyc09g010150	9	3521685	3523021	0	0	0	0	0	0	1	1	1	1	0	0	0	0	0
Solyc09g010150	9	3522171	3523021	1	1	0	1	0	0	1	1	0	0	0	0	0	0	0
Solyc09g010150	9	3522363	3523021	0	0	0	0	0	0	1	0	0	0	0	0	0	0	0
Solyc09g010150	9	3522542	3523021	1	0	0	1	0	0	1	0	0	0	0	0	0	0	0
Solyc09g010150	9	3523040	3523932	0	0	0	0	0	0	0	0	0	0	0	0	0	0	1
Solyc09g010150	9	3523089	3524030	0	0	0	0	0	0	1	0	0	0	0	0	1	0	0
Solyc09g010150	9	3523089	3524904	0	0	0	0	0	0	0	0	0	0	0	0	1	0	0
Solyc09g010150	9	3523089	3523932	1	1	1	1	1	1	1	1	1	1	1	1	1	1	0
Solyc09g010150	9	3523089	3523863	1	1	1	1	1	1	1	1	1	1	1	1	1	1	0
Solyc09g010150	9	3523132	3523244	0	0	0	0	0	0	1	0	0	0	0	0	0	0	0
Solyc09g010150	9	3523962	3524030	1	1	1	1	1	1	1	1	1	1	1	1	1	1	1
Solyc09g010150	9	3524233	3525581	1	0	0	0	0	0	0	0	0	0	0	0	0	0	0
Solyc09g010150	9	3524233	3524966	0	0	0	0	0	0	0	0	0	1	0	0	0	0	0
Solyc09g010150	9	3524233	3524904	1	1	1	1	1	1	1	1	1	1	1	1	1	1	0
Solyc09g010150	9	3524240	3524966	1	0	0	0	0	0	1	0	0	0	0	0	0	0	0
Solyc09g010150	9	3524240	3524904	1	1	1	1	1	1	1	1	1	1	1	1	1	1	1
Solyc09g010150	9	3524298	3524904	0	0	0	0	0	0	0	0	0	0	0	0	1	0	0
Solyc09g010150	9	3525024	3526779	1	1	0	1	1	0	1	1	1	1	1	0	1	1	0
Solyc09g010150	9	3525024	3529494	0	0	0	0	0	0	1	0	0	1	1	0	1	0	0
Solyc09g010150	9	3525024	3525588	0	0	0	0	0	0	1	0	0	0	0	0	0	0	0
Solyc09g010150	9	3525024	3526787	0	0	0	0	0	0	1	1	0	1	0	0	0	0	0
Solyc09g010150	9	3525024	3525581	1	1	1	1	1	1	1	1	1	1	1	1	1	1	1
Solyc09g010150	9	3525028	3525581	1	1	0	1	1	0	1	1	1	1	1	0	1	1	0
Solyc09g010150	9	3525028	3526779	0	0	0	0	0	0	1	0	0	1	0	0	0	0	0
Solyc09g010150	9	3525596	3529691	0	0	0	0	0	0	0	0	0	1	0	0	0	0	0
Solyc09g010150	9	3525678	3525737	0	0	0	0	0	0	1	0	0	0	0	0	0	0	0
Solyc09g010150	9	3525678	3529494	1	0	0	0	0	0	1	1	0	1	0	0	1	0	0
Solyc09g010150	9	3525678	3526779	1	1	0	1	1	0	1	1	1	1	1	0	1	1	0
Solyc09g010150	9	3525678	3525761	1	1	1	1	1	1	1	1	1	1	1	1	1	1	1
Solyc09g010150	9	3525678	3526787	0	0	0	0	0	0	1	0	0	1	0	0	0	0	0
Solyc09g010150	9	3525838	3526559	0	0	0	0	0	0	1	0	0	0	0	0	0	0	0
Solyc09g010150	9	3525838	3529494	1	0	0	0	0	0	1	1	0	1	1	0	1	1	0
Solyc09g010150	9	3525838	3529315	0	0	0	0	0	0	1	0	0	1	0	0	0	0	0
Solyc09g010150	9	3525838	3526779	1	1	1	1	1	1	1	1	1	1	1	1	1	1	1
Solyc09g010150	9	3525838	3526787	1	1	1	1	1	1	1	1	1	1	1	1	1	1	0
Solyc09g010150	9	3526606	3526779	0	0	0	0	0	0	1	0	0	0	0	0	0	0	0
Solyc09g010150	9	3526874	3529552	0	0	0	0	0	0	0	0	0	1	1	0	0	0	0
Solyc09g010150	9	3526934	3529315	1	1	1	1	1	1	1	1	1	1	1	1	1	1	0
Solyc09g010150	9	3526934	3527445	1	1	1	1	1	1	1	1	1	1	1	1	1	0	0
Solyc09g010150	9	3526934	3529494	1	1	1	1	1	1	1	1	1	1	1	1	1	1	1
Solyc09g010150	9	3526938	3529494	1	0	0	0	0	0	1	0	0	1	1	0	0	0	0
Solyc09g010150	9	3527546	3527646	1	0	0	0	0	0	0	0	0	0	0	0	0	0	0
Solyc09g010150	9	3527546	3529315	0	0	0	0	0	0	0	0	0	1	0	0	0	0	0
Solyc09g010150	9	3527546	3529494	1	1	1	1	1	1	1	1	1	1	1	0	1	1	0
Solyc09g010150	9	3529355	3529494	1	0	0	1	0	0	0	0	0	0	0	0	0	0	0
Solyc09g010150	9	3529582	3529661	0	0	0	0	0	0	0	0	0	1	1	0	0	0	0
Solyc09g010150	9	3529665	3530415	1	1	0	1	1	0	1	0	0	1	1	0	1	1	0
N\A	9	3533344	3533424	1	0	0	0	0	0	0	0	0	0	0	0	0	0	0
N\A	9	3534560	3548184	0	0	0	0	0	0	0	0	0	1	0	0	0	0	0
Solyc09g010210	9	3534934	3598933	0	0	0	0	0	0	0	0	0	1	1	1	0	0	0
N\A	9	3535040	3552959	0	0	0	0	0	0	0	0	0	1	0	0	0	0	0
N\A	9	3535880	3574176	0	0	0	0	0	0	0	0	0	1	0	0	0	0	0
Solyc09g010190	9	3537491	3581689	0	0	0	0	0	0	0	0	0	1	0	0	0	0	0
Solyc09g010160	9	3537788	3544475	0	0	0	0	0	0	0	0	0	1	0	0	0	0	0
N\A	9	3539697	3548361	0	0	0	0	0	0	0	0	0	1	0	0	0	0	0
Solyc09g010160	9	3540883	3542249	1	1	1	1	1	1	1	1	1	1	1	0	1	0	1
Solyc09g010160	9	3541467	3580844	0	0	0	0	0	0	0	0	0	1	0	0	0	0	0
Solyc09g010160	9	3541467	3552352	0	0	0	0	0	0	0	0	0	1	0	0	0	0	0
Solyc09g010160	9	3542120	3542249	1	0	0	0	0	0	1	0	0	0	0	0	0	0	0
Solyc09g010160	9	3542376	3545251	1	1	1	1	1	0	1	1	1	0	0	0	1	0	0
Solyc09g010160	9	3542376	3542450	1	0	0	0	0	0	1	1	1	0	0	0	0	0	0
Solyc09g010160	9	3542558	3545251	1	1	1	1	1	1	1	1	1	0	0	0	1	1	1
Solyc09g010160	9	3544625	3581024	0	0	0	0	0	0	0	0	0	1	0	0	0	0	0
Solyc09g010160	9	3544748	3545251	1	0	0	0	0	0	0	0	0	0	0	0	0	0	0
N\A	9	3546802	3548184	0	0	0	0	0	0	0	0	0	1	0	0	0	0	0
Solyc09g010370	9	3547536	3758673	0	0	0	0	0	0	0	0	0	1	0	0	0	0	0
Solyc09g010170	9	3548619	3548946	1	1	0	1	1	0	1	1	1	1	1	1	0	0	0
Solyc09g010170	9	3548720	3548756	0	0	0	0	0	0	0	0	0	1	1	0	0	0	0
Solyc09g010170	9	3548761	3548813	0	0	0	0	0	0	0	0	0	1	0	0	0	0	0
Solyc09g010170	9	3548818	3550648	0	0	0	0	0	0	0	0	0	1	0	0	0	0	0
Solyc09g010170	9	3548826	3548860	0	0	0	0	0	0	0	0	0	1	1	0	0	0	0
Solyc09g010170	9	3549046	3550452	0	0	0	0	0	0	0	0	0	1	1	0	0	0	0
Solyc09g010170	9	3549072	3550495	0	0	0	0	0	0	0	0	0	1	0	0	0	0	0
Solyc09g010170	9	3549144	3550385	0	0	0	0	0	0	0	0	0	1	1	0	0	0	0
Solyc09g010170	9	3549144	3550452	1	1	1	1	1	1	1	1	1	1	1	1	1	1	1
Solyc09g010170	9	3549144	3552437	0	0	0	0	0	0	0	0	0	1	0	0	0	0	0
Solyc09g010170	9	3549144	3550492	0	0	0	0	0	0	0	0	0	1	0	0	0	0	0
Solyc09g010170	9	3549170	3550452	1	0	0	0	0	0	0	0	0	1	1	0	0	0	0
Solyc09g010170	9	3550538	3550640	1	1	1	1	1	1	1	1	1	1	1	1	1	1	1
Solyc09g010170	9	3550559	3550640	1	0	0	0	0	0	1	0	0	0	0	0	0	0	0
Solyc09g010170	9	3550681	3550916	1	1	1	1	1	1	1	1	1	1	1	1	1	1	1
Solyc09g010170	9	3550969	3551042	1	1	1	1	1	1	1	1	1	1	1	1	1	1	0
Solyc09g010170	9	3550969	3552437	1	1	1	1	1	1	1	1	1	1	1	0	1	0	0
Solyc09g010170	9	3550969	3551716	1	0	0	0	0	0	0	0	0	0	0	0	0	0	1
Solyc09g010170	9	3551044	3552437	1	0	0	1	0	0	1	1	1	1	0	0	1	1	0
Solyc09g010170	9	3551721	3552437	0	0	0	0	0	0	1	0	0	0	0	0	0	0	1
Solyc09g010170	9	3552535	3555597	0	0	0	0	0	0	0	0	0	1	1	1	0	0	0
N\A	9	3552684	3580666	0	0	0	0	0	0	0	0	0	1	0	0	0	0	0
N\A	9	3552684	3580132	0	0	0	0	0	0	0	0	0	1	0	0	0	0	0
N\A	9	3552684	3580846	0	0	0	0	0	0	0	0	0	1	0	0	0	0	0
N\A	9	3554506	3555597	0	0	0	0	0	0	0	0	0	1	1	1	1	1	0
N\A	9	3555472	3581024	0	0	0	0	0	0	0	0	0	1	0	0	0	0	0
N\A	9	3555883	3556727	1	1	1	1	1	1	1	1	1	1	1	1	1	1	0
N\A	9	3555883	3556709	1	1	1	1	1	1	1	1	1	1	1	1	1	1	0
N\A	9	3556012	3580132	0	0	0	0	0	0	0	0	0	1	0	0	0	0	0
N\A	9	3556012	3708700	0	0	0	0	0	0	0	0	0	1	1	0	0	0	0
N\A	9	3556012	3580846	0	0	0	0	0	0	0	0	0	1	0	0	0	0	0
N\A	9	3556077	3556709	1	1	0	1	1	0	1	0	0	0	0	0	0	0	0
N\A	9	3556302	3556709	0	0	0	0	0	0	0	0	0	1	1	1	0	0	0
N\A	9	3556302	3556727	0	0	0	0	0	0	0	0	0	1	0	0	0	0	0
N\A	9	3556430	3556709	1	0	0	0	0	0	0	0	0	0	0	0	0	0	0
Solyc09g010180	9	3556778	3556919	0	0	0	0	0	0	0	0	0	1	1	0	0	0	0
Solyc09g010180	9	3556838	3556919	1	0	0	0	0	0	1	1	0	1	1	0	1	0	0
Solyc09g010180	9	3556926	3557016	0	0	0	0	0	0	1	0	0	1	1	0	0	0	0
Solyc09g010180	9	3556926	3557002	0	0	0	0	0	0	0	0	0	1	0	0	0	0	0
Solyc09g010180	9	3557149	3559567	0	0	0	0	0	0	0	0	0	1	0	0	0	0	0
Solyc09g010180	9	3557149	3560261	1	1	1	1	1	1	1	1	1	1	1	1	1	1	1
Solyc09g010180	9	3557149	3560307	0	0	0	0	0	0	1	1	0	1	1	0	0	0	0
Solyc09g010180	9	3557149	3560304	1	0	0	1	0	0	0	0	0	0	0	0	0	0	0
Solyc09g010180	9	3558055	3560261	0	0	0	0	0	0	0	0	0	1	1	0	0	0	0
Solyc09g010180	9	3559831	3560261	0	0	0	0	0	0	0	0	0	1	0	0	0	0	0
Solyc09g010180	9	3560424	3560552	1	1	0	1	1	0	1	1	1	1	1	1	1	0	0
Solyc09g010180	9	3560424	3560518	1	1	1	1	1	1	1	1	1	1	1	1	1	1	1
Solyc09g010180	9	3560695	3560808	1	1	1	1	1	1	1	1	1	1	1	1	1	1	1
Solyc09g010180	9	3560695	3560816	1	0	0	0	0	0	0	0	0	0	0	0	0	0	0
Solyc09g010180	9	3560695	3560767	1	0	0	0	0	0	1	0	0	0	0	0	0	0	0
Solyc09g010180	9	3560885	3561836	1	1	1	1	1	1	1	1	1	1	1	1	1	1	1
Solyc09g010180	9	3561865	3562596	0	0	0	0	0	0	0	0	0	1	0	0	0	0	0
Solyc09g010180	9	3561865	3562648	0	0	0	0	0	0	0	0	0	1	1	0	0	0	0
Solyc09g010180	9	3561910	3569257	1	0	0	0	0	0	0	0	0	1	0	0	0	0	0
Solyc09g010180	9	3561966	3562648	0	0	0	0	0	0	0	0	0	1	0	0	0	0	0
Solyc09g010180	9	3561966	3562569	0	0	0	0	0	0	1	0	0	0	0	0	0	0	0
Solyc09g010180	9	3561966	3562037	0	0	0	0	0	0	1	0	0	0	0	0	0	0	0
Solyc09g010180	9	3561966	3562596	1	1	1	1	1	1	1	1	1	1	1	1	1	1	1
Solyc09g010180	9	3562189	3562596	0	0	0	0	0	0	0	0	0	1	0	0	0	0	0
Solyc09g010180	9	3562717	3562801	1	1	1	1	1	1	1	1	1	1	1	1	1	1	1
Solyc09g010180	9	3562871	3573160	0	0	0	0	0	0	0	0	0	1	0	0	0	0	0
Solyc09g010180	9	3562871	3562953	1	1	1	1	1	1	1	1	1	1	1	1	1	1	1
Solyc09g010180	9	3563036	3564332	0	0	0	0	0	0	1	0	0	1	0	0	0	0	0
Solyc09g010180	9	3563036	3564329	1	1	1	1	1	1	1	1	1	1	1	1	1	1	1
Solyc09g010180	9	3563539	3570986	0	0	0	0	0	0	0	0	0	0	0	0	1	0	0
Solyc09g010180	9	3564402	3564850	0	0	0	0	0	0	0	0	0	1	0	0	0	0	0
Solyc09g010180	9	3564425	3569498	0	0	0	0	0	0	0	0	0	1	0	0	0	0	0
Solyc09g010180	9	3564425	3564847	1	1	1	1	1	1	1	1	1	1	1	1	1	1	1
Solyc09g010180	9	3564885	3569257	0	0	0	0	0	0	0	0	0	1	1	1	0	0	0
Solyc09g010180	9	3564895	3569159	0	0	0	0	0	0	0	0	0	1	1	0	0	0	0
Solyc09g010180	9	3564913	3569196	1	0	0	1	0	0	0	0	0	0	0	0	0	0	0
Solyc09g010180	9	3564913	3569296	0	0	0	0	0	0	0	0	0	1	0	0	0	0	0
Solyc09g010180	9	3564913	3569161	1	1	0	1	0	0	1	1	1	1	1	1	1	0	0
Solyc09g010180	9	3564913	3569159	1	1	1	1	1	1	1	1	1	1	1	1	1	1	1
Solyc09g010180	9	3564913	3565465	0	0	0	0	0	0	1	0	0	1	0	0	0	0	0
Solyc09g010180	9	3565003	3569159	0	0	0	0	0	0	1	0	0	0	0	0	0	0	0
Solyc09g010180	9	3565043	3569159	0	0	0	0	0	0	1	1	1	0	0	0	0	0	0
Solyc09g010180	9	3566479	3569159	0	0	0	0	0	0	1	1	0	1	0	0	1	0	0
Solyc09g010180	9	3566479	3567641	1	0	0	1	0	0	0	0	0	0	0	0	0	0	0
Solyc09g010180	9	3569359	3569498	1	1	1	1	1	1	1	1	1	1	1	1	1	1	1
Solyc09g010180	9	3569359	3569502	1	1	0	1	1	0	1	1	0	1	1	1	1	1	0
Solyc09g010180	9	3569586	3570595	0	0	0	0	0	0	0	0	0	1	0	0	0	0	0
Solyc09g010180	9	3569694	3569972	0	0	0	0	0	0	0	0	0	1	0	0	0	0	0
Solyc09g010180	9	3569694	3570595	1	1	1	1	1	1	1	1	1	1	1	1	1	1	1
Solyc09g010180	9	3569694	3570257	0	0	0	0	0	0	1	0	0	0	0	0	0	0	0
Solyc09g010180	9	3569694	3571062	0	0	0	0	0	0	1	1	0	1	0	0	1	0	0
Solyc09g010180	9	3570084	3570595	0	0	0	0	0	0	0	0	0	1	0	0	0	0	0
Solyc09g010180	9	3570375	3570472	0	0	0	0	0	0	0	0	0	1	0	0	0	0	0
Solyc09g010180	9	3570691	3571734	0	0	0	0	0	0	0	0	0	1	0	0	0	0	0
Solyc09g010180	9	3570691	3570780	1	1	1	1	1	1	1	1	1	1	1	1	1	1	1
Solyc09g010180	9	3570695	3570780	0	0	0	0	0	0	0	0	0	1	0	0	0	0	0
Solyc09g010180	9	3570898	3571060	0	0	0	0	0	0	0	0	0	1	0	0	0	0	0
Solyc09g010180	9	3570917	3571062	1	1	1	1	1	1	1	1	1	1	1	1	1	1	1
Solyc09g010180	9	3570917	3571734	0	0	0	0	0	0	0	0	0	1	0	0	0	0	0
Solyc09g010180	9	3571221	3572471	0	0	0	0	0	0	0	0	0	1	0	0	0	0	0
Solyc09g010180	9	3571234	3600675	0	0	0	0	0	0	0	0	0	1	1	1	0	0	0
Solyc09g010180	9	3571281	3571614	1	1	0	1	0	0	1	1	1	1	1	1	0	0	0
Solyc09g010180	9	3571281	3571357	1	0	0	1	0	0	1	0	0	1	1	1	1	1	0
Solyc09g010180	9	3571281	3571466	0	0	0	0	0	0	0	0	0	1	0	0	0	0	0
Solyc09g010180	9	3571281	3571371	1	0	0	1	0	0	1	0	0	1	1	0	1	0	0
Solyc09g010180	9	3571281	3571734	1	1	1	1	1	1	1	1	1	1	1	1	1	1	1
Solyc09g010180	9	3571512	3571734	0	0	0	0	0	0	0	0	0	1	0	0	0	0	0
Solyc09g010180	9	3571512	3571614	1	1	0	1	0	0	1	1	1	1	1	1	1	1	0
Solyc09g010180	9	3571534	3571734	0	0	0	0	0	0	0	0	0	1	0	0	0	0	0
Solyc09g010180	9	3571639	3571734	1	1	0	1	1	0	1	1	0	1	1	1	1	1	0
Solyc09g010180	9	3571841	3572019	1	1	1	1	1	1	1	1	1	1	1	0	1	1	0
Solyc09g010180	9	3571859	3572019	0	0	0	0	0	0	1	0	0	0	0	0	0	0	0
Solyc09g010180	9	3571863	3571959	1	0	0	0	0	0	0	0	0	1	0	0	0	0	0
Solyc09g010180	9	3571863	3572019	1	1	1	1	1	1	1	1	1	1	1	1	1	1	1
Solyc09g010180	9	3571863	3572025	0	0	0	0	0	0	0	0	0	1	0	0	0	0	0
Solyc09g010180	9	3572484	3572556	0	0	0	0	0	0	0	0	0	1	1	0	0	0	0
Solyc09g010180	9	3572553	3572676	0	0	0	0	0	0	0	0	0	1	0	0	0	0	0
Solyc09g010180	9	3572661	3572667	0	0	0	0	0	0	0	0	0	1	0	0	0	0	0
Solyc09g010180	9	3572769	3572810	0	0	0	0	0	0	0	0	0	1	0	0	0	0	0
Solyc09g010180	9	3572773	3572826	0	0	0	0	0	0	0	0	0	1	0	0	0	0	0
Solyc09g010180	9	3572801	3572807	0	0	0	0	0	0	1	0	0	0	0	0	0	0	0
Solyc09g010370	9	3572864	3758673	0	0	0	0	0	0	0	0	0	1	1	0	0	0	0
N\A	9	3572864	3580611	0	0	0	0	0	0	0	0	0	1	1	0	0	0	0
Solyc09g010220	9	3572866	3608211	0	0	0	0	0	0	0	0	0	1	0	0	0	0	0
N\A	9	3572869	3601984	0	0	0	0	0	0	0	0	0	1	1	0	0	0	0
N\A	9	3572869	3708700	0	0	0	0	0	0	0	0	0	1	1	0	0	0	0
N\A	9	3572869	3579658	0	0	0	0	0	0	0	0	0	1	1	0	0	0	0
Solyc09g010220	9	3572869	3608211	0	0	0	0	0	0	0	0	0	1	0	0	0	0	0
N\A	9	3572872	3580842	0	0	0	0	0	0	0	0	0	1	0	0	0	0	0
N\A	9	3572872	3580846	0	0	0	0	0	0	0	0	0	1	1	0	0	0	0
N\A	9	3572872	3601984	0	0	0	0	0	0	0	0	0	1	1	0	0	0	0
Solyc09g010190	9	3578534	3582168	0	0	0	0	0	0	0	0	0	1	0	0	0	0	0
Solyc09g010210	9	3579315	3598930	0	0	0	0	0	0	0	0	0	1	1	1	0	0	0
Solyc09g010190	9	3579957	3582168	0	0	0	0	0	0	0	0	0	1	0	0	0	0	0
N\A	9	3580267	3580846	0	0	0	0	0	0	0	0	0	1	0	0	0	0	0
Solyc09g010210	9	3580384	3601910	0	0	0	0	0	0	0	0	0	1	0	0	0	0	0
Solyc09g010190	9	3580831	3582168	1	1	0	1	1	0	1	1	0	1	1	1	0	0	0
Solyc09g010280	9	3581046	3647498	0	0	0	0	0	0	0	0	0	1	1	0	0	0	0
Solyc09g010190	9	3581722	3582973	0	0	0	0	0	0	0	0	0	1	0	0	0	0	0
Solyc09g010190	9	3581765	3582168	0	0	0	0	0	0	1	0	0	1	0	0	0	0	0
Solyc09g010190	9	3581769	3582168	1	0	0	0	0	0	1	0	0	0	0	0	0	0	0
Solyc09g010190	9	3581819	3581827	0	0	0	0	0	0	0	0	0	1	1	0	0	0	0
Solyc09g010190	9	3581849	3582168	1	1	1	1	1	1	1	1	1	1	1	1	1	1	1
Solyc09g010190	9	3581849	3582005	1	1	0	1	0	0	1	0	0	1	1	0	1	1	0
Solyc09g010190	9	3581849	3582063	1	0	0	1	0	0	0	0	0	0	0	0	0	0	0
Solyc09g010190	9	3581870	3582168	1	0	0	1	0	0	1	1	1	1	1	0	1	1	0
Solyc09g010190	9	3582108	3582168	1	1	0	1	0	0	0	0	0	1	1	0	1	1	0
Solyc09g010190	9	3582230	3586151	0	0	0	0	0	0	0	0	0	1	0	0	0	0	0
Solyc09g010190	9	3582254	3582947	1	1	1	1	1	1	1	1	1	1	1	1	1	1	1
Solyc09g010190	9	3582284	3582947	1	1	1	0	0	0	1	0	0	1	1	0	0	0	0
Solyc09g010190	9	3583078	3586132	1	0	0	1	0	0	1	0	0	1	1	0	0	0	0
Solyc09g010190	9	3583082	3585406	1	0	0	1	0	0	0	0	0	1	1	0	1	0	0
Solyc09g010190	9	3583082	3584639	1	0	0	1	0	0	0	0	0	1	1	0	0	0	0
Solyc09g010190	9	3583082	3586132	1	1	1	1	1	1	1	1	1	1	1	1	1	1	1
Solyc09g010190	9	3583094	3586132	1	0	0	0	0	0	0	0	0	0	0	0	0	0	0
Solyc09g010190	9	3585486	3586132	1	1	1	1	1	0	1	1	1	1	1	1	1	1	0
Solyc09g010190	9	3586152	3586401	0	0	0	0	0	0	0	0	0	1	0	0	0	0	0
Solyc09g010190	9	3586195	3586363	1	1	1	1	1	1	1	1	1	1	1	1	1	1	1
Solyc09g010190	9	3586195	3586545	1	0	0	0	0	0	1	1	0	1	1	0	1	0	0
Solyc09g010190	9	3586448	3586545	1	0	0	1	0	0	0	0	0	0	0	0	0	0	0
Solyc09g010190	9	3586460	3586545	1	1	1	1	1	1	1	1	1	1	1	1	1	1	1
Solyc09g010210	9	3586973	3601140	0	0	0	0	0	0	0	0	0	1	0	0	0	0	0
Solyc09g010330	9	3586973	3715744	0	0	0	0	0	0	0	0	0	1	0	0	0	0	0
Solyc09g010210	9	3586977	3597745	0	0	0	0	0	0	0	0	0	1	0	0	0	0	0
Solyc09g010200	9	3587774	3600401	0	0	0	0	0	0	0	0	0	1	0	0	0	0	0
Solyc09g010200	9	3588040	3589261	1	0	0	0	0	0	0	0	0	0	0	0	0	0	0
Solyc09g010200	9	3588040	3588288	1	1	1	1	1	1	1	1	1	1	1	1	1	1	1
Solyc09g010200	9	3588413	3589261	1	1	1	1	1	1	1	1	1	1	1	1	1	1	1
Solyc09g010200	9	3588413	3588919	0	0	0	0	0	0	1	0	0	0	0	0	0	0	0
N\A	9	3594819	3596717	0	0	0	0	0	0	0	0	0	1	1	0	0	0	0
Solyc09g010210	9	3596779	3596821	0	0	0	0	0	0	0	0	0	1	0	0	0	0	0
Solyc09g010210	9	3596936	3597024	1	1	1	1	1	1	1	1	1	1	1	1	1	1	1
Solyc09g010210	9	3596940	3597024	1	1	1	1	1	1	1	1	1	1	1	1	0	0	0
Solyc09g010210	9	3597025	3647010	0	0	0	0	0	0	0	0	0	1	0	0	0	0	0
Solyc09g010210	9	3597025	3599476	0	0	0	0	0	0	0	0	0	1	0	0	0	0	0
Solyc09g010210	9	3597166	3598933	0	0	0	0	0	0	0	0	0	1	0	0	0	0	0
Solyc09g010210	9	3597399	3598156	0	0	0	0	0	0	0	0	0	1	0	0	0	0	0
Solyc09g010210	9	3597414	3598920	0	0	0	0	0	0	0	0	0	1	0	0	0	0	0
Solyc09g010210	9	3597425	3598794	0	0	0	0	0	0	0	0	0	1	1	1	0	0	0
Solyc09g010210	9	3597425	3599770	0	0	0	0	0	0	0	0	0	1	0	0	0	0	0
Solyc09g010210	9	3597433	3598091	1	0	0	1	0	0	1	0	0	1	1	0	0	0	0
Solyc09g010210	9	3597433	3598883	0	0	0	0	0	0	1	0	0	1	1	1	0	0	0
Solyc09g010210	9	3597433	3598111	1	1	1	1	1	1	1	1	1	1	1	1	1	1	1
Solyc09g010210	9	3597535	3635700	0	0	0	0	0	0	0	0	0	1	0	0	0	0	0
Solyc09g010210	9	3597535	3601543	0	0	0	0	0	0	0	0	0	1	0	0	0	0	0
Solyc09g010210	9	3597641	3758673	0	0	0	0	0	0	0	0	0	1	0	0	0	0	0
Solyc09g010210	9	3597991	3598111	0	0	0	0	0	0	0	0	0	1	1	0	0	0	0
Solyc09g010210	9	3598128	3598133	0	0	0	0	0	0	0	0	0	1	0	0	0	0	0
Solyc09g010210	9	3598140	3598905	0	0	0	0	0	0	0	0	0	1	1	1	0	0	0
Solyc09g010210	9	3598140	3598920	0	0	0	0	0	0	0	0	0	1	0	0	0	0	0
Solyc09g010210	9	3598205	3598874	0	0	0	0	0	0	0	0	0	1	1	0	0	0	0
Solyc09g010210	9	3598205	3598883	1	1	1	1	1	1	1	1	1	1	1	1	1	1	1
Solyc09g010210	9	3598205	3600401	0	0	0	0	0	0	1	0	0	1	0	0	0	0	0
Solyc09g010210	9	3598205	3598905	0	0	0	0	0	0	0	0	0	1	1	0	0	0	0
Solyc09g010210	9	3598205	3598980	0	0	0	0	0	0	0	0	0	1	0	0	0	0	0
Solyc09g010210	9	3598358	3598883	0	0	0	0	0	0	0	0	0	1	0	0	0	0	0
Solyc09g010210	9	3598573	3598883	0	0	0	0	0	0	0	0	0	1	1	1	0	0	0
Solyc09g010210	9	3598616	3598883	0	0	0	0	0	0	0	0	0	1	0	0	0	0	0
Solyc09g010210	9	3598778	3598883	0	0	0	0	0	0	0	0	0	1	0	0	0	0	0
Solyc09g010210	9	3598939	3598949	0	0	0	0	0	0	0	0	0	1	0	0	0	0	0
Solyc09g010210	9	3598965	3600401	0	0	0	0	0	0	0	0	0	1	0	0	0	0	0
Solyc09g010210	9	3599023	3600453	0	0	0	0	0	0	0	0	0	1	1	0	0	0	0
Solyc09g010210	9	3599023	3600401	0	0	0	0	0	0	0	0	0	1	0	0	0	0	0
Solyc09g010210	9	3599046	3600405	0	0	0	0	0	0	0	0	0	1	1	0	0	0	0
Solyc09g010210	9	3599046	3600401	1	1	1	1	1	1	1	1	1	1	1	1	1	1	1
Solyc09g010210	9	3599721	3600401	0	0	0	0	0	0	0	0	0	1	1	0	0	0	0
Solyc09g010210	9	3599970	3600401	1	0	0	0	0	0	0	0	0	0	0	0	0	0	0
Solyc09g010210	9	3600155	3600401	1	0	0	0	0	0	0	0	0	0	0	0	0	0	0
Solyc09g010210	9	3600292	3600401	0	0	0	0	0	0	0	0	0	1	1	1	0	0	0
Solyc09g010210	9	3600444	3601390	0	0	0	0	0	0	0	0	0	1	0	0	0	0	0
Solyc09g010210	9	3600448	3600644	0	0	0	0	0	0	0	0	0	1	1	1	0	0	0
Solyc09g010210	9	3600478	3600630	0	0	0	0	0	0	0	0	0	1	0	0	0	0	0
Solyc09g010210	9	3600478	3600675	0	0	0	0	0	0	0	0	0	1	0	0	0	0	0
Solyc09g010210	9	3600514	3600612	1	1	1	1	1	1	1	1	1	1	1	1	1	1	1
Solyc09g010210	9	3600700	3601425	0	0	0	0	0	0	0	0	0	1	1	0	0	0	0
Solyc09g010210	9	3600704	3601487	0	0	0	0	0	0	0	0	0	1	0	0	0	0	0
Solyc09g010210	9	3600716	3601485	0	0	0	0	0	0	0	0	0	1	1	1	0	0	0
Solyc09g010210	9	3600738	3601757	0	0	0	0	0	0	0	0	0	1	1	0	0	0	0
Solyc09g010210	9	3600745	3601505	0	0	0	0	0	0	0	0	0	1	1	1	0	0	0
Solyc09g010210	9	3600745	3601631	0	0	0	0	0	0	0	0	0	1	0	0	0	0	0
Solyc09g010210	9	3600766	3601552	0	0	0	0	0	0	0	0	0	1	1	0	0	0	0
Solyc09g010210	9	3600772	3601422	0	0	0	0	0	0	0	0	0	1	1	0	0	0	0
Solyc09g010210	9	3600777	3601390	1	1	1	1	1	1	1	1	1	1	1	1	1	1	1
Solyc09g010210	9	3600777	3601629	0	0	0	0	0	0	0	0	0	1	1	0	0	0	0
Solyc09g010210	9	3600777	3601622	0	0	0	0	0	0	0	0	0	1	0	0	0	0	0
Solyc09g010210	9	3600777	3601362	0	0	0	0	0	0	0	0	0	1	1	0	1	0	0
Solyc09g010210	9	3600777	3601439	1	0	0	0	0	0	0	0	0	1	1	1	1	0	0
Solyc09g010210	9	3600777	3600858	0	0	0	0	0	0	0	0	0	1	0	0	0	0	0
Solyc09g010210	9	3600850	3619366	0	0	0	0	0	0	0	0	0	1	0	0	0	0	0
Solyc09g010210	9	3600982	3601251	0	0	0	0	0	0	0	0	0	1	1	1	0	0	0
Solyc09g010210	9	3601308	3601390	0	0	0	0	0	0	0	0	0	1	1	0	0	0	0
Solyc09g010210	9	3601416	3601724	0	0	0	0	0	0	0	0	0	1	0	0	0	0	0
Solyc09g010210	9	3601446	3601595	0	0	0	0	0	0	0	0	0	1	0	0	0	0	0
Solyc09g010210	9	3601494	3601503	0	0	0	0	0	0	0	0	0	1	0	0	0	0	0
Solyc09g010210	9	3601565	3601597	0	0	0	0	0	0	0	0	0	1	0	0	0	0	0
Solyc09g010210	9	3601633	3601684	0	0	0	0	0	0	0	0	0	1	1	0	0	0	0
Solyc09g010210	9	3601777	3601801	0	0	0	0	0	0	0	0	0	1	0	0	0	0	0
Solyc09g010210	9	3601780	3601801	0	0	0	0	0	0	0	0	0	1	0	0	0	0	0
Solyc09g010210	9	3601806	3626778	0	0	0	0	0	0	0	0	0	1	1	0	0	0	0
Solyc09g010210	9	3601824	3601829	0	0	0	0	0	0	0	0	0	1	0	0	0	0	0
Solyc09g010210	9	3601899	3601980	0	0	0	0	0	0	0	0	0	1	0	0	0	0	0
Solyc09g010210	9	3601917	3617617	0	0	0	0	0	0	0	0	0	1	0	0	0	0	0
Solyc09g010210	9	3601920	3601984	0	0	0	0	0	0	0	0	0	1	0	0	0	0	0
Solyc09g010220	9	3606642	3607604	0	0	0	0	0	0	1	1	0	0	0	0	0	0	0
Solyc09g010220	9	3606642	3607215	0	0	0	0	0	0	1	0	0	0	0	0	0	0	0
Solyc09g010220	9	3606642	3607220	1	0	0	0	0	0	0	0	0	0	0	0	0	0	0
Solyc09g010220	9	3606725	3607604	1	1	0	1	0	0	1	1	1	0	0	0	0	0	0
Solyc09g010220	9	3606725	3607220	0	0	0	0	0	0	1	1	0	0	0	0	1	0	0
Solyc09g010220	9	3606725	3607215	1	1	1	1	1	1	1	1	1	1	1	1	1	1	1
Solyc09g010220	9	3607342	3607368	0	0	0	0	0	0	1	0	0	0	0	0	0	0	0
Solyc09g010220	9	3607406	3607604	1	1	1	1	1	1	1	1	1	1	1	1	1	1	1
Solyc09g010220	9	3607739	3608231	1	1	1	1	1	1	1	1	1	1	1	1	1	1	1
Solyc09g010220	9	3607877	3610809	0	0	0	0	0	0	0	0	0	1	0	0	0	0	0
Solyc09g010220	9	3608192	3647410	0	0	0	0	0	0	0	0	0	1	0	0	0	0	0
Solyc09g010220	9	3608345	3608699	1	1	1	1	1	1	1	1	1	1	1	1	1	1	1
Solyc09g010220	9	3608808	3630094	0	0	0	0	0	0	0	0	0	1	0	0	0	0	0
Solyc09g010220	9	3608824	3609707	1	1	1	1	1	1	1	1	1	1	1	1	1	1	1
Solyc09g010220	9	3609246	3653983	0	0	0	0	0	0	0	0	0	1	0	0	0	0	0
Solyc09g010220	9	3609864	3610420	1	1	1	1	1	1	1	1	1	1	1	1	1	1	1
Solyc09g010220	9	3610577	3611018	1	0	0	0	0	0	1	0	0	0	0	0	0	0	0
Solyc09g010220	9	3610577	3610664	1	1	1	1	1	1	1	1	1	1	1	1	1	1	1
Solyc09g010220	9	3610738	3611018	0	0	0	0	0	0	1	0	0	0	0	0	0	0	0
Solyc09g010220	9	3610745	3611223	0	0	0	0	0	0	1	1	1	1	0	0	0	0	0
Solyc09g010220	9	3610745	3611018	1	1	1	1	1	1	1	1	1	1	1	1	1	1	1
Solyc09g010220	9	3611069	3611223	1	1	1	1	1	1	1	1	1	1	1	1	1	1	1
Solyc09g010220	9	3611298	3612161	1	0	0	0	0	0	1	0	0	0	0	0	0	0	0
Solyc09g010280	9	3620501	3653800	0	0	0	0	0	0	0	0	0	1	0	0	0	0	0
N\A	9	3620503	3647410	0	0	0	0	0	0	0	0	0	1	0	0	0	0	0
N\A	9	3620503	3624048	0	0	0	0	0	0	0	0	0	1	0	0	0	0	0
Solyc09g010280	9	3620503	3647431	0	0	0	0	0	0	0	0	0	1	0	0	0	0	0
Solyc09g010280	9	3620503	3658580	0	0	0	0	0	0	0	0	0	1	0	0	0	0	0
Solyc09g010280	9	3620503	3658216	0	0	0	0	0	0	0	0	0	1	0	0	0	0	0
Solyc09g010260	9	3621659	3646757	0	0	0	0	0	0	0	0	0	1	0	0	0	0	0
Solyc09g010260	9	3621659	3647332	0	0	0	0	0	0	0	0	0	1	1	0	0	0	0
Solyc09g010260	9	3621659	3646617	0	0	0	0	0	0	0	0	0	1	0	0	0	0	0
Solyc09g010280	9	3621659	3647431	0	0	0	0	0	0	0	0	0	1	0	0	0	0	0
Solyc09g010260	9	3621659	3647327	0	0	0	0	0	0	0	0	0	1	0	0	0	0	0
Solyc09g010230	9	3621661	3627240	0	0	0	0	0	0	0	0	0	1	0	0	0	0	0
N\A	9	3621661	3647426	0	0	0	0	0	0	0	0	0	1	0	0	0	0	0
Solyc09g010260	9	3621661	3647332	0	0	0	0	0	0	0	0	0	1	0	0	0	0	0
N\A	9	3623804	3630094	0	0	0	0	0	0	1	1	1	1	1	1	0	0	0
Solyc09g010230	9	3625193	3625314	1	0	0	0	0	0	1	1	0	1	1	0	0	0	0
Solyc09g010230	9	3625193	3625406	0	0	0	0	0	0	0	0	0	0	0	0	1	0	0
Solyc09g010230	9	3625652	3630094	0	0	0	0	0	0	0	0	0	1	0	0	0	0	0
Solyc09g010230	9	3625656	3630094	0	0	0	0	0	0	0	0	0	1	0	0	0	0	0
Solyc09g010230	9	3625666	3628638	0	0	0	0	0	0	1	0	0	1	0	0	0	0	0
Solyc09g010230	9	3625666	3626227	0	0	0	0	0	0	0	0	0	1	0	0	0	0	0
Solyc09g010230	9	3625666	3626217	1	1	1	1	1	0	1	1	1	1	1	0	1	1	0
Solyc09g010230	9	3625666	3626316	1	1	1	1	1	1	1	1	1	1	1	1	1	1	1
Solyc09g010230	9	3625666	3626320	0	0	0	0	0	0	1	0	0	0	0	0	0	0	0
Solyc09g010230	9	3626077	3630094	0	0	0	0	0	0	0	0	0	1	0	0	0	0	0
Solyc09g010230	9	3626430	3626470	0	0	0	0	0	0	1	0	0	0	0	0	0	0	0
Solyc09g010230	9	3626582	3630094	1	1	0	0	0	0	1	1	1	1	1	0	1	1	0
Solyc09g010230	9	3626610	3628638	1	1	1	1	1	1	1	1	1	1	1	1	1	1	1
Solyc09g010230	9	3627261	3767364	0	0	0	0	0	0	0	0	0	1	0	0	0	0	0
Solyc09g010230	9	3628530	3628638	1	1	0	1	0	0	1	1	1	1	1	1	1	1	0
N\A	9	3628987	3629008	0	0	0	0	0	0	1	0	0	0	0	0	0	0	0
N\A	9	3628987	3629004	0	0	0	0	0	0	1	1	0	0	0	0	0	0	0
N\A	9	3629137	3629234	0	0	0	0	0	0	0	0	0	1	0	0	0	0	0
N\A	9	3629260	3629440	0	0	0	0	0	0	0	0	0	1	0	0	0	0	0
N\A	9	3629273	3629453	0	0	0	0	0	0	0	0	0	1	0	0	0	0	0
N\A	9	3630190	3631238	1	1	0	0	0	0	1	1	0	1	0	0	1	0	0
N\A	9	3630190	3631221	0	0	0	0	0	0	1	0	0	0	0	0	0	0	0
N\A	9	3630190	3631243	1	0	0	0	0	0	0	0	0	0	0	0	1	0	0
N\A	9	3630190	3630300	1	1	1	0	0	0	1	1	1	1	1	1	1	1	0
N\A	9	3630394	3631243	0	0	0	0	0	0	0	0	0	1	1	0	0	0	0
N\A	9	3630394	3631238	1	1	0	1	0	0	1	1	1	1	1	1	1	0	0
N\A	9	3630394	3631221	1	1	0	1	0	0	1	0	0	1	1	0	1	0	0
N\A	9	3630394	3631058	0	0	0	0	0	0	1	0	0	1	1	0	0	0	0
N\A	9	3630946	3631058	1	1	0	1	0	0	0	0	0	1	1	1	1	1	0
N\A	9	3630946	3631238	0	0	0	0	0	0	0	0	0	1	1	0	0	0	0
N\A	9	3631145	3631238	0	0	0	0	0	0	0	0	0	1	1	0	1	0	0
N\A	9	3631145	3631221	0	0	0	0	0	0	1	1	0	1	0	0	1	0	0
N\A	9	3631157	3631238	1	1	0	0	0	0	1	1	0	0	0	0	1	1	0
N\A	9	3631157	3631243	0	0	0	0	0	0	1	0	0	1	0	0	1	0	0
N\A	9	3631279	3631416	1	0	0	0	0	0	1	1	0	1	1	1	0	0	0
N\A	9	3631279	3631411	1	1	1	1	1	1	1	1	1	1	1	1	1	1	0
Solyc09g010240	9	3631516	3631596	1	1	1	1	1	1	1	1	1	1	1	1	1	1	0
N\A	9	3631815	3632546	0	0	0	0	0	0	0	0	0	1	0	0	0	0	0
Solyc09g010250	9	3631815	3635510	1	1	1	1	1	0	1	1	1	1	1	1	1	1	0
N\A	9	3631815	3632100	0	0	0	0	0	0	0	0	0	1	0	0	0	0	0
N\A	9	3631820	3632104	0	0	0	0	0	0	0	0	0	1	0	0	0	0	0
N\A	9	3631820	3632100	0	0	0	0	0	0	0	0	0	1	1	0	0	0	0
Solyc09g010250	9	3631820	3635510	1	1	1	1	1	1	1	1	1	1	1	1	1	1	0
N\A	9	3631820	3632546	1	0	0	0	0	0	0	0	0	1	0	0	0	0	0
Solyc09g010250	9	3632130	3635510	1	0	0	0	0	0	0	0	0	1	1	0	0	0	0
Solyc09g010370	9	3633885	3758673	0	0	0	0	0	0	0	0	0	1	1	0	0	0	0
Solyc09g010370	9	3633887	3758673	0	0	0	0	0	0	0	0	0	1	1	0	0	0	0
Solyc09g010250	9	3635573	3636993	1	0	0	0	0	0	0	0	0	0	0	0	0	0	0
Solyc09g010250	9	3635583	3636993	1	1	0	0	0	0	1	0	0	1	1	1	1	1	0
Solyc09g010250	9	3635583	3637060	1	1	1	0	0	0	0	0	0	0	0	0	0	0	0
Solyc09g010250	9	3635602	3635644	0	0	0	0	0	0	0	0	0	0	0	0	0	0	1
Solyc09g010250	9	3635602	3636993	1	1	1	1	1	0	1	1	1	1	1	1	1	1	0
Solyc09g010250	9	3635684	3636993	0	0	0	0	0	0	1	1	0	0	0	0	0	0	0
N\A	9	3636824	3636910	0	0	0	0	0	0	0	0	0	1	1	0	0	0	0
N\A	9	3636824	3636993	1	0	0	0	0	0	0	0	0	1	1	1	1	0	0
N\A	9	3637184	3637284	1	0	0	0	0	0	1	1	0	0	0	0	0	0	0
N\A	9	3637184	3637313	1	1	1	1	1	1	1	1	1	1	1	1	1	1	0
N\A	9	3637184	3637310	1	0	0	0	0	0	1	1	0	1	1	0	0	0	0
N\A	9	3637389	3637479	1	1	1	1	1	0	1	1	1	1	1	1	1	1	0
N\A	9	3637389	3637477	0	0	0	0	0	0	1	0	0	0	0	0	1	0	0
N\A	9	3637389	3644483	1	1	0	0	0	0	0	0	0	1	1	0	1	0	0
N\A	9	3638689	3673294	0	0	0	0	0	0	0	0	0	1	0	0	0	0	0
N\A	9	3638954	3673294	0	0	0	0	0	0	0	0	0	1	0	0	0	0	0
Solyc09g010260	9	3644535	3645352	0	0	0	0	0	0	1	0	0	0	0	0	0	0	0
Solyc09g010260	9	3644535	3646863	1	1	1	1	1	1	1	1	1	1	1	1	1	1	0
Solyc09g010260	9	3644535	3646621	1	1	1	0	0	0	0	0	0	1	1	1	1	1	0
Solyc09g010260	9	3644882	3646858	0	0	0	0	0	0	0	0	0	0	0	0	0	0	1
Solyc09g010260	9	3644882	3645896	0	0	0	0	0	0	1	1	1	0	0	0	0	0	0
Solyc09g010260	9	3644882	3646636	1	1	0	1	1	0	1	1	0	0	0	0	0	0	0
Solyc09g010260	9	3646476	3646892	0	0	0	0	0	0	0	0	0	1	0	0	0	0	0
Solyc09g010260	9	3646492	3646621	1	1	1	1	1	0	1	1	1	1	1	1	1	1	0
Solyc09g010260	9	3646492	3646564	0	0	0	0	0	0	0	0	0	1	0	0	0	0	0
Solyc09g010260	9	3646690	3646863	1	1	1	1	1	0	1	1	1	1	1	1	1	1	0
Solyc09g010260	9	3646753	3646863	0	0	0	0	0	0	0	0	0	1	1	0	0	0	0
Solyc09g010260	9	3646807	3646860	1	0	0	0	0	0	0	0	0	0	0	0	0	0	0
Solyc09g010260	9	3646839	3646863	0	0	0	0	0	0	0	0	0	1	0	0	0	0	0
Solyc09g010260	9	3646938	3647778	0	0	0	0	0	0	1	1	0	1	1	1	0	0	0
Solyc09g010260	9	3646938	3647553	1	1	0	1	1	0	0	0	0	1	1	1	1	0	0
Solyc09g010260	9	3646938	3647743	1	1	1	1	1	1	1	1	1	1	1	1	1	1	0
Solyc09g010260	9	3647027	3647125	1	1	0	1	1	0	1	1	1	0	0	0	1	0	0
Solyc09g010260	9	3647088	3647203	0	0	0	0	0	0	0	0	0	0	0	0	1	0	0
Solyc09g010270	9	3647285	3647363	1	1	0	1	1	0	1	1	1	0	0	0	1	0	0
Solyc09g010260	9	3647316	3647395	0	0	0	0	0	0	0	0	0	1	0	0	0	0	0
Solyc09g010280	9	3647470	3647478	0	0	0	0	0	0	0	0	0	1	1	0	0	0	0
Solyc09g010280	9	3647507	3647553	0	0	0	0	0	0	0	0	0	1	1	0	0	0	0
Solyc09g010280	9	3647508	3647522	0	0	0	0	0	0	0	0	0	1	1	0	0	0	0
Solyc09g010280	9	3647573	3647743	0	0	0	0	0	0	0	0	0	1	1	0	0	0	0
Solyc09g010280	9	3647577	3663302	0	0	0	0	0	0	0	0	0	1	0	0	0	0	0
Solyc09g010280	9	3647601	3647634	0	0	0	0	0	0	0	0	0	1	0	0	0	0	0
Solyc09g010280	9	3647617	3647629	0	0	0	0	0	0	0	0	0	1	0	0	0	0	0
Solyc09g010280	9	3647636	3665118	0	0	0	0	0	0	0	0	0	1	0	0	0	0	0
Solyc09g010280	9	3647647	3647799	0	0	0	0	0	0	0	0	0	1	0	0	0	0	0
Solyc09g010280	9	3647658	3647812	0	0	0	0	0	0	0	0	0	1	0	0	0	0	0
Solyc09g010280	9	3647665	3647743	0	0	0	0	0	0	0	0	0	0	0	0	1	0	0
Solyc09g010280	9	3647813	3648625	0	0	0	0	0	0	0	0	0	1	0	0	0	0	0
Solyc09g010280	9	3647813	3656932	0	0	0	0	0	0	0	0	0	1	0	0	0	0	0
Solyc09g010280	9	3647854	3648496	1	0	0	1	0	0	1	1	0	1	0	0	0	0	0
Solyc09g010280	9	3647854	3647933	1	1	1	1	1	1	1	1	1	1	1	1	1	1	1
Solyc09g010280	9	3647987	3648496	0	0	0	0	0	0	0	0	0	1	1	0	0	0	0
Solyc09g010280	9	3647994	3648496	1	1	1	1	1	1	1	1	1	1	1	1	1	1	1
Solyc09g010280	9	3647994	3648325	1	0	0	1	0	0	1	0	0	1	1	0	0	0	0
Solyc09g010280	9	3647994	3648068	0	0	0	0	0	0	0	0	0	1	0	0	0	0	0
Solyc09g010280	9	3647994	3648204	0	0	0	0	0	0	1	0	0	0	0	0	0	0	0
Solyc09g010280	9	3647994	3648492	0	0	0	0	0	0	1	0	0	1	0	0	1	0	0
Solyc09g010280	9	3648025	3648496	1	0	0	1	0	0	0	0	0	0	0	0	0	0	0
Solyc09g010280	9	3648358	3648496	1	0	0	1	0	0	1	0	0	0	0	0	1	0	0
Solyc09g010280	9	3648622	3649169	1	1	1	1	1	1	1	1	1	1	1	1	1	1	0
Solyc09g010280	9	3648668	3650437	1	0	0	0	0	0	1	1	1	0	0	0	0	0	0
Solyc09g010280	9	3648668	3649169	1	1	1	1	1	1	1	1	1	1	1	1	1	1	1
Solyc09g010280	9	3649215	3650437	0	0	0	0	0	0	0	0	0	1	1	0	0	0	0
Solyc09g010280	9	3649224	3649283	0	0	0	0	0	0	0	0	0	1	0	0	0	0	0
Solyc09g010280	9	3649287	3650437	0	0	0	0	0	0	0	0	0	1	0	0	0	0	0
Solyc09g010280	9	3649296	3650437	1	0	0	1	0	0	0	0	0	1	0	0	1	0	0
Solyc09g010280	9	3649299	3649960	1	1	1	1	1	1	1	1	1	1	1	1	1	1	0
Solyc09g010280	9	3649299	3649441	0	0	0	0	0	0	1	1	0	1	1	0	1	1	0
Solyc09g010280	9	3649299	3650437	1	1	1	1	1	1	1	1	1	1	1	1	1	1	1
Solyc09g010280	9	3649299	3649589	1	1	1	0	0	0	1	1	1	1	1	0	0	0	0
Solyc09g010280	9	3649299	3650473	0	0	0	0	0	0	0	0	0	0	0	0	1	0	0
Solyc09g010280	9	3649299	3650137	1	1	0	1	0	0	1	1	0	1	1	0	1	1	0
Solyc09g010280	9	3649299	3650447	1	1	1	0	0	0	0	0	0	0	0	0	0	0	0
Solyc09g010280	9	3649325	3650437	0	0	0	0	0	0	0	0	0	1	1	0	0	0	0
Solyc09g010280	9	3649627	3650437	1	0	0	0	0	0	1	0	0	1	1	0	0	0	0
Solyc09g010280	9	3649627	3649716	1	0	0	0	0	0	1	1	1	1	1	0	1	0	0
Solyc09g010280	9	3649675	3656943	0	0	0	0	0	0	0	0	0	1	0	0	0	0	0
Solyc09g010280	9	3649776	3650437	1	1	0	1	0	0	1	1	0	1	1	0	0	0	0
Solyc09g010280	9	3649776	3649960	0	0	0	0	0	0	0	0	0	1	1	0	0	0	0
Solyc09g010280	9	3650015	3650437	1	1	0	1	1	0	1	1	1	1	1	1	0	0	0
Solyc09g010280	9	3650015	3650137	1	1	0	1	1	0	1	1	0	1	1	1	1	1	0
Solyc09g010280	9	3650294	3650396	0	0	0	0	0	0	0	0	0	1	0	0	1	0	0
Solyc09g010280	9	3650294	3650437	1	1	1	1	1	1	1	1	1	1	1	1	1	1	0
Solyc09g010280	9	3650569	3652879	0	0	0	0	0	0	0	0	0	0	0	0	1	0	0
Solyc09g010280	9	3650586	3652879	1	0	0	0	0	0	0	0	0	0	0	0	0	0	0
Solyc09g010280	9	3650588	3656784	0	0	0	0	0	0	0	0	0	1	1	0	0	0	0
Solyc09g010280	9	3650588	3680368	0	0	0	0	0	0	0	0	0	1	0	0	0	0	0
Solyc09g010280	9	3650588	3650807	1	1	1	1	1	1	1	1	0	1	1	1	1	0	0
Solyc09g010280	9	3650588	3653074	0	0	0	0	0	0	1	1	1	1	0	0	0	0	0
Solyc09g010280	9	3650588	3652879	1	1	1	1	1	1	1	1	1	1	1	1	1	1	1
Solyc09g010280	9	3650593	3652879	1	1	1	1	1	1	1	1	1	1	1	1	1	1	0
Solyc09g010280	9	3650887	3652879	0	0	0	0	0	0	1	0	0	0	0	0	0	0	0
Solyc09g010280	9	3650937	3652879	1	0	0	1	0	0	1	1	1	1	1	0	1	0	0
Solyc09g010280	9	3650951	3652879	0	0	0	0	0	0	1	0	0	1	1	0	0	0	0
Solyc09g010280	9	3652952	3653074	1	1	1	1	1	1	1	1	1	1	1	1	1	1	0
Solyc09g010280	9	3652959	3653074	1	1	1	1	1	1	1	1	1	1	1	1	1	1	1
Solyc09g010280	9	3653169	3654316	0	0	0	0	0	0	0	0	0	1	0	0	0	0	0
Solyc09g010280	9	3653173	3654316	0	0	0	0	0	0	1	0	0	1	0	0	0	0	0
Solyc09g010280	9	3653176	3656095	1	1	0	1	0	0	1	0	0	1	1	0	0	0	0
Solyc09g010280	9	3653176	3654316	1	1	1	1	1	1	1	1	1	1	1	1	1	1	1
Solyc09g010280	9	3653406	3654316	0	0	0	0	0	0	0	0	0	1	0	0	0	0	0
Solyc09g010280	9	3654335	3654481	0	0	0	0	0	0	0	0	0	1	0	0	0	0	0
Solyc09g010280	9	3654342	3654481	0	0	0	0	0	0	0	0	0	1	1	0	0	0	0
Solyc09g010280	9	3654353	3656979	0	0	0	0	0	0	0	0	0	1	0	0	0	0	0
Solyc09g010280	9	3654500	3656095	0	0	0	0	0	0	1	0	0	0	0	0	0	0	0
Solyc09g010280	9	3654509	3656784	0	0	0	0	0	0	1	0	0	0	0	0	0	0	0
Solyc09g010280	9	3654509	3656095	1	1	1	1	1	1	1	1	1	1	1	1	1	1	1
Solyc09g010280	9	3654509	3655126	1	1	0	1	0	0	1	1	1	1	0	0	1	1	0
Solyc09g010280	9	3655224	3655339	0	0	0	0	0	0	1	0	0	1	1	1	0	0	0
Solyc09g010280	9	3655224	3656095	1	1	0	1	0	0	1	1	1	1	1	1	0	0	0
Solyc09g010280	9	3655467	3655557	0	0	0	0	0	0	0	0	0	1	0	0	0	0	0
Solyc09g010280	9	3655467	3656095	0	0	0	0	0	0	1	1	0	1	1	0	0	0	0
Solyc09g010280	9	3655576	3656095	0	0	0	0	0	0	0	0	0	1	0	0	0	0	0
Solyc09g010280	9	3655585	3656095	1	0	0	1	0	0	1	0	0	1	0	0	0	0	0
Solyc09g010280	9	3656151	3657373	1	0	0	0	0	0	0	0	0	0	0	0	0	0	0
Solyc09g010280	9	3656151	3656765	1	1	0	1	1	0	0	0	0	1	1	1	0	0	0
Solyc09g010280	9	3656151	3656784	1	1	1	1	1	1	1	1	1	1	1	1	1	1	1
Solyc09g010280	9	3656151	3656909	1	0	0	1	0	0	0	0	0	0	0	0	0	0	0
Solyc09g010280	9	3656761	3825151	0	0	0	0	0	0	0	0	0	1	1	0	0	0	0
Solyc09g010280	9	3656830	3656909	1	1	1	1	1	1	1	1	1	1	1	1	1	1	1
Solyc09g010280	9	3656981	3657090	0	0	0	0	0	0	0	0	0	1	0	0	0	0	0
Solyc09g010280	9	3657022	3680238	0	0	0	0	0	0	0	0	0	1	0	0	0	0	0
Solyc09g010280	9	3657091	3657207	1	0	0	0	0	0	1	1	1	1	1	1	0	0	0
Solyc09g010280	9	3657118	3657207	1	1	0	1	0	0	1	0	0	0	0	0	0	0	0
Solyc09g010280	9	3657131	3657207	1	1	1	1	1	1	1	1	1	1	1	1	1	1	1
Solyc09g010280	9	3657131	3657217	1	1	1	1	1	1	1	1	1	1	1	1	1	1	0
Solyc09g010280	9	3657281	3657373	1	1	1	1	1	1	1	1	1	1	1	1	1	1	1
Solyc09g010280	9	3657440	3658093	0	0	0	0	0	0	1	0	0	0	0	0	0	0	0
Solyc09g010280	9	3657443	3658093	0	0	0	0	0	0	0	0	0	1	1	0	1	0	0
Solyc09g010280	9	3657481	3658093	1	0	0	0	0	0	1	1	0	1	1	1	1	0	0
Solyc09g010280	9	3657493	3657583	1	1	0	1	1	0	0	0	0	1	1	0	0	0	0
Solyc09g010280	9	3657493	3658093	1	1	1	1	1	1	1	1	1	1	1	1	1	1	1
Solyc09g010280	9	3657684	3658093	0	0	0	0	0	0	0	0	0	1	1	0	0	0	0
Solyc09g010280	9	3658348	3658449	0	0	0	0	0	0	0	0	0	1	0	0	0	0	0
Solyc09g010280	9	3658482	3658580	1	0	0	1	0	0	1	1	0	1	1	0	1	1	0
Solyc09g010280	9	3658482	3662683	0	0	0	0	0	0	1	0	0	1	0	0	0	0	0
Solyc09g010280	9	3658488	3658580	1	1	1	1	1	1	1	1	1	1	1	1	1	1	1
Solyc09g010280	9	3658488	3662683	1	1	1	1	1	1	1	1	1	1	1	1	1	1	0
Solyc09g010280	9	3658488	3658576	0	0	0	0	0	0	1	0	0	0	0	0	0	0	0
Solyc09g010280	9	3658504	3662683	0	0	0	0	0	0	1	0	0	0	0	0	0	0	0
Solyc09g010280	9	3658504	3658580	1	1	1	1	1	0	1	1	1	1	1	1	1	1	0
Solyc09g010280	9	3658737	3662683	1	0	0	0	0	0	1	1	0	1	1	1	0	0	0
Solyc09g010280	9	3658746	3661262	1	1	0	1	1	0	1	0	0	0	0	0	0	0	0
Solyc09g010280	9	3658746	3662683	1	1	1	1	1	1	1	1	1	1	1	1	1	1	1
Solyc09g010280	9	3659078	3662683	1	1	1	1	1	1	1	1	0	1	1	1	1	0	0
Solyc09g010280	9	3659656	3662683	1	1	0	1	1	0	1	1	1	1	1	1	1	0	0
Solyc09g010280	9	3659670	3662683	0	0	0	0	0	0	1	0	0	0	0	0	0	0	0
Solyc09g010280	9	3661355	3662683	1	1	1	1	1	1	1	1	1	1	1	1	1	1	0
Solyc09g010280	9	3662776	3663062	1	1	1	1	1	1	1	1	1	1	1	1	1	1	1
Solyc09g010280	9	3663218	3663292	1	0	0	0	0	0	0	0	0	0	0	0	0	0	0
Solyc09g010280	9	3663463	3666553	0	0	0	0	0	0	0	0	0	1	0	0	0	0	0
Solyc09g010280	9	3663463	3666655	1	1	0	1	0	0	1	1	1	1	1	1	0	0	0
Solyc09g010280	9	3663466	3666655	0	0	0	0	0	0	1	1	1	1	1	1	0	0	0
Solyc09g010280	9	3663466	3666553	0	0	0	0	0	0	0	0	0	1	0	0	0	0	0
Solyc09g010280	9	3663477	3706160	0	0	0	0	0	0	0	0	0	1	0	0	0	0	0
Solyc09g010280	9	3663485	3666655	0	0	0	0	0	0	0	0	0	1	0	0	0	0	0
Solyc09g010280	9	3663494	3666655	0	0	0	0	0	0	0	0	0	1	1	0	0	0	0
Solyc09g010280	9	3663517	3664299	1	1	0	1	1	0	1	1	1	1	1	0	1	1	0
Solyc09g010280	9	3663517	3666655	1	1	1	1	1	1	1	1	1	1	1	1	1	1	1
Solyc09g010280	9	3663517	3666553	1	0	0	1	0	0	1	1	1	1	1	0	0	0	0
Solyc09g010280	9	3664014	3666655	0	0	0	0	0	0	0	0	0	1	0	0	0	0	0
Solyc09g010280	9	3664886	3664952	0	0	0	0	0	0	0	0	0	1	0	0	0	0	0
Solyc09g010280	9	3664993	3666655	1	0	0	0	0	0	1	0	0	1	0	0	0	0	0
Solyc09g010280	9	3665845	3666655	0	0	0	0	0	0	0	0	0	1	1	1	0	0	0
Solyc09g010280	9	3665883	3666655	0	0	0	0	0	0	1	0	0	1	0	0	0	0	0
Solyc09g010280	9	3665930	3666655	1	1	0	1	1	0	1	1	0	1	0	0	0	0	0
Solyc09g010280	9	3665963	3666655	0	0	0	0	0	0	0	0	0	1	0	0	0	0	0
Solyc09g010280	9	3665969	3666655	1	0	0	1	0	0	1	0	0	1	1	1	0	0	0
Solyc09g010280	9	3666316	3692578	0	0	0	0	0	0	0	0	0	1	0	0	0	0	0
Solyc09g010280	9	3666412	3666570	0	0	0	0	0	0	1	0	0	0	0	0	0	0	0
N\A	9	3668884	3669348	0	0	0	0	0	0	0	0	0	1	0	0	0	0	0
N\A	9	3668884	3669772	1	1	1	1	1	1	1	1	1	1	1	1	1	1	0
N\A	9	3668884	3669776	0	0	0	0	0	0	0	0	0	0	0	0	1	0	0
Solyc09g010330	9	3669334	3715759	0	0	0	0	0	0	0	0	0	1	0	0	0	0	0
N\A	9	3669336	3715199	0	0	0	0	0	0	0	0	0	1	0	0	0	0	0
N\A	9	3669656	3708700	0	0	0	0	0	0	0	0	0	1	0	0	0	0	0
N\A	9	3671737	3671866	0	0	0	0	0	0	1	0	0	1	0	0	0	0	0
N\A	9	3671737	3671849	1	0	0	0	0	0	0	0	0	1	0	0	0	0	0
N\A	9	3671761	3671849	0	0	0	0	0	0	0	0	0	1	0	0	0	0	0
N\A	9	3672020	3672128	0	0	0	0	0	0	0	0	0	1	0	0	0	0	0
N\A	9	3672032	3672283	0	0	0	0	0	0	0	0	0	1	0	0	0	0	0
N\A	9	3672188	3672430	0	0	0	0	0	0	1	0	0	0	0	0	0	0	0
Solyc09g010370	9	3672460	3758673	0	0	0	0	0	0	0	0	0	1	0	0	0	0	0
N\A	9	3672884	3708700	0	0	0	0	0	0	0	0	0	1	0	0	0	0	0
N\A	9	3673314	3708700	0	0	0	0	0	0	0	0	0	1	1	1	0	0	0
N\A	9	3673314	3799340	0	0	0	0	0	0	0	0	0	1	1	1	0	0	0
Solyc09g010370	9	3673318	3758673	0	0	0	0	0	0	0	0	0	1	0	0	0	0	0
Solyc09g010300	9	3673489	3674752	0	0	0	0	0	0	0	0	0	1	1	0	0	0	0
Solyc09g010300	9	3673511	3674962	0	0	0	0	0	0	0	0	0	1	1	0	0	0	0
Solyc09g010300	9	3673511	3674752	0	0	0	0	0	0	0	0	0	1	0	0	0	0	0
Solyc09g010300	9	3673511	3674809	0	0	0	0	0	0	0	0	0	1	0	0	0	0	0
Solyc09g010300	9	3673511	3674838	0	0	0	0	0	0	0	0	0	1	0	0	0	0	0
Solyc09g010300	9	3673522	3674890	0	0	0	0	0	0	0	0	0	1	1	1	0	0	0
Solyc09g010300	9	3673522	3674983	0	0	0	0	0	0	0	0	0	1	1	0	0	0	0
Solyc09g010300	9	3673522	3674763	0	0	0	0	0	0	0	0	0	1	0	0	0	0	0
Solyc09g010300	9	3673522	3675016	0	0	0	0	0	0	0	0	0	1	0	0	0	0	0
Solyc09g010300	9	3673526	3968168	0	0	0	0	0	0	0	0	0	1	1	0	0	0	0
Solyc09g010300	9	3673562	3673591	0	0	0	0	0	0	0	0	0	1	0	0	0	0	0
Solyc09g010300	9	3673601	3674684	0	0	0	0	0	0	0	0	0	1	0	0	0	0	0
Solyc09g010300	9	3673667	3680339	0	0	0	0	0	0	0	0	0	1	0	0	0	0	0
Solyc09g010300	9	3673667	3674654	1	1	1	1	1	1	1	1	1	1	1	1	1	1	1
Solyc09g010300	9	3673667	3676026	1	1	1	1	1	0	1	1	1	1	1	1	1	1	0
Solyc09g010300	9	3674716	3674722	0	0	0	0	0	0	0	0	0	1	0	0	0	0	0
Solyc09g010300	9	3674824	3674962	0	0	0	0	0	0	0	0	0	1	0	0	0	0	0
Solyc09g010300	9	3674876	3674907	0	0	0	0	0	0	0	0	0	1	0	0	0	0	0
Solyc09g010300	9	3674878	3675013	0	0	0	0	0	0	0	0	0	1	0	0	0	0	0
Solyc09g010300	9	3674891	3675016	0	0	0	0	0	0	0	0	0	1	0	0	0	0	0
Solyc09g010300	9	3674891	3674938	0	0	0	0	0	0	0	0	0	1	0	0	0	0	0
Solyc09g010300	9	3674910	3674983	0	0	0	0	0	0	0	0	0	1	0	0	0	0	0
Solyc09g010300	9	3674931	3674983	0	0	0	0	0	0	0	0	0	1	1	0	0	0	0
Solyc09g010300	9	3674948	3674971	0	0	0	0	0	0	0	0	0	1	0	0	0	0	0
Solyc09g010300	9	3674963	3676078	0	0	0	0	0	0	0	0	0	1	0	0	0	0	0
Solyc09g010300	9	3675124	3676026	0	0	0	0	0	0	0	0	0	1	1	0	0	0	0
Solyc09g010300	9	3675126	3676061	1	1	0	0	0	0	0	0	0	1	1	0	0	0	0
Solyc09g010300	9	3675126	3676026	1	1	1	1	1	1	1	1	1	1	1	1	1	1	1
Solyc09g010300	9	3675707	3676026	1	1	0	0	0	0	1	0	0	1	0	0	0	0	0
Solyc09g010300	9	3676132	3677803	0	0	0	0	0	0	0	0	0	1	0	0	0	0	0
Solyc09g010300	9	3676140	3677738	1	1	0	1	0	0	0	0	0	1	1	0	0	0	0
Solyc09g010300	9	3676151	3677580	0	0	0	0	0	0	0	0	0	1	0	0	0	0	0
Solyc09g010300	9	3676151	3676268	1	1	1	0	0	0	1	1	1	1	1	1	1	0	0
Solyc09g010300	9	3676151	3677738	1	1	1	1	1	1	1	1	1	1	1	1	1	1	1
Solyc09g010300	9	3676151	3678634	1	1	0	0	0	0	1	0	0	1	1	1	1	0	0
Solyc09g010300	9	3676156	3677738	1	1	0	1	1	0	1	1	1	1	1	1	1	1	0
Solyc09g010300	9	3676432	3677738	1	0	0	1	0	0	1	1	0	1	1	0	1	0	0
Solyc09g010300	9	3676732	3708700	0	0	0	0	0	0	0	0	0	1	0	0	0	0	0
Solyc09g010300	9	3677782	3678634	0	0	0	0	0	0	0	0	0	1	0	0	0	0	0
Solyc09g010300	9	3677790	3678192	0	0	0	0	0	0	0	0	0	0	0	0	1	0	0
Solyc09g010300	9	3677790	3678634	1	1	1	1	1	1	1	1	1	1	1	1	1	1	1
Solyc09g010300	9	3677881	3678192	1	0	0	1	0	0	0	0	0	0	0	0	0	0	0
Solyc09g010300	9	3677881	3678634	1	1	1	1	1	1	1	1	1	1	1	1	1	1	0
Solyc09g010300	9	3677889	3678634	1	1	1	1	1	1	1	1	1	1	1	1	1	1	0
Solyc09g010300	9	3677889	3678182	1	0	0	0	0	0	0	0	0	0	0	0	0	0	0
Solyc09g010300	9	3677889	3678192	1	0	0	0	0	0	0	0	0	0	0	0	0	0	0
Solyc09g010300	9	3677889	3678132	0	0	0	0	0	0	1	0	0	0	0	0	0	0	0
Solyc09g010300	9	3677899	3678634	1	1	1	1	1	1	1	1	1	1	1	1	0	0	0
Solyc09g010300	9	3678259	3678634	1	1	0	1	1	0	1	0	0	1	0	0	1	1	0
Solyc09g010300	9	3678279	3678634	1	1	0	1	1	0	1	0	0	1	0	0	1	0	0
Solyc09g010300	9	3678780	3678945	1	1	1	1	1	1	1	1	1	1	1	1	1	1	1
Solyc09g010300	9	3678783	3678945	1	1	1	1	1	1	1	1	1	1	1	1	1	1	0
Solyc09g010300	9	3678794	3678945	1	1	0	1	1	0	1	1	1	1	1	1	0	0	0
Solyc09g010300	9	3678993	3680339	0	0	0	0	0	0	0	0	0	1	1	0	0	0	0
Solyc09g010300	9	3678996	3679267	1	0	0	0	0	0	1	0	0	1	0	0	0	0	0
Solyc09g010300	9	3678996	3680088	1	0	0	0	0	0	1	0	0	1	1	0	0	0	0
Solyc09g010300	9	3678996	3679220	1	1	0	1	0	0	1	0	0	1	1	0	0	0	0
Solyc09g010300	9	3678996	3681444	0	0	0	0	0	0	1	1	0	1	1	0	1	0	0
Solyc09g010300	9	3678996	3680339	1	1	1	1	1	1	1	1	1	1	1	1	1	1	1
Solyc09g010300	9	3679026	3680339	0	0	0	0	0	0	0	0	0	1	1	0	1	0	0
Solyc09g010300	9	3679038	3680339	0	0	0	0	0	0	1	1	0	0	0	0	0	0	0
Solyc09g010300	9	3679042	3680339	0	0	0	0	0	0	0	0	0	1	0	0	0	0	0
Solyc09g010300	9	3679099	3679220	0	0	0	0	0	0	1	1	0	1	1	0	1	1	0
Solyc09g010300	9	3679099	3680339	1	1	1	1	1	1	1	1	1	1	1	1	1	1	0
Solyc09g010300	9	3679099	3680088	0	0	0	0	0	0	1	1	0	0	0	0	0	0	0
Solyc09g010300	9	3679099	3680238	0	0	0	0	0	0	0	0	0	1	0	0	0	0	0
Solyc09g010300	9	3679304	3680339	1	1	0	0	0	0	1	1	0	1	0	0	0	0	0
Solyc09g010300	9	3680239	3680339	1	0	0	1	0	0	1	1	0	1	1	0	0	0	0
Solyc09g010300	9	3680242	3680339	0	0	0	0	0	0	1	1	0	1	0	0	0	0	0
Solyc09g010300	9	3680381	3681307	0	0	0	0	0	0	0	0	0	0	0	0	1	1	0
Solyc09g010300	9	3680381	3680680	0	0	0	0	0	0	0	0	0	1	0	0	0	0	0
Solyc09g010300	9	3680381	3681444	1	1	1	1	1	1	1	1	1	1	1	1	1	1	1
Solyc09g010300	9	3680381	3680534	1	1	0	1	1	0	1	1	1	1	1	1	1	1	0
Solyc09g010300	9	3680603	3681307	0	0	0	0	0	0	1	0	0	0	0	0	0	0	0
Solyc09g010300	9	3680729	3681444	1	1	1	1	1	1	1	1	1	1	1	0	1	1	0
Solyc09g010300	9	3681329	3708700	0	0	0	0	0	0	0	0	0	1	0	0	0	0	0
N\A	9	3682069	3708700	0	0	0	0	0	0	0	0	0	1	0	0	0	0	0
N\A	9	3682552	3708700	0	0	0	0	0	0	0	0	0	1	0	0	0	0	0
N\A	9	3683968	3684452	0	0	0	0	0	0	0	0	0	1	0	0	0	0	0
Solyc09g010330	9	3684383	3715759	0	0	0	0	0	0	0	0	0	1	0	0	0	0	0
N\A	9	3684388	3688870	0	0	0	0	0	0	0	0	0	1	0	0	0	0	0
N\A	9	3685623	3688946	0	0	0	0	0	0	0	0	0	1	0	0	0	0	0
N\A	9	3685623	3708700	0	0	0	0	0	0	0	0	0	1	0	0	0	0	0
N\A	9	3685623	3730201	0	0	0	0	0	0	0	0	0	1	0	0	0	0	0
N\A	9	3685626	3714345	0	0	0	0	0	0	0	0	0	1	0	0	0	0	0
N\A	9	3687237	3687326	0	0	0	0	0	0	0	0	0	1	0	0	1	0	0
N\A	9	3687402	3687748	0	0	0	0	0	0	0	0	0	1	0	0	0	0	0
N\A	9	3687743	3687791	0	0	0	0	0	0	0	0	0	1	0	0	0	0	0
N\A	9	3687776	3687786	0	0	0	0	0	0	0	0	0	1	0	0	0	0	0
N\A	9	3688256	3722145	0	0	0	0	0	0	0	0	0	1	0	0	0	0	0
N\A	9	3689505	3708700	0	0	0	0	0	0	0	0	0	1	0	0	0	0	0
N\A	9	3689655	3708700	0	0	0	0	0	0	0	0	0	1	0	0	0	0	0
N\A	9	3689834	3696200	1	1	1	1	1	1	1	1	1	1	1	1	1	1	0
Solyc09g010320	9	3689834	3699562	1	0	0	0	0	0	0	0	0	1	0	0	1	0	0
N\A	9	3689834	3695715	0	0	0	0	0	0	0	0	0	1	1	1	1	0	0
N\A	9	3689834	3695554	1	0	0	0	0	0	1	0	0	0	0	0	0	0	0
N\A	9	3689834	3693547	0	0	0	0	0	0	0	0	0	0	0	0	1	1	0
N\A	9	3689834	3695587	0	0	0	0	0	0	0	0	0	0	0	0	1	0	0
N\A	9	3689834	3692964	1	1	0	1	0	0	1	1	0	0	0	0	1	1	0
N\A	9	3689834	3692995	0	0	0	0	0	0	1	0	0	0	0	0	1	0	0
N\A	9	3689834	3691352	1	1	0	1	1	0	1	1	1	1	1	0	1	1	0
Solyc09g010320	9	3689834	3697871	1	0	0	0	0	0	0	0	0	0	0	0	0	0	0
N\A	9	3689834	3692857	1	1	0	1	0	0	1	1	0	0	0	0	1	1	0
Solyc09g010320	9	3689834	3704047	0	0	0	0	0	0	0	0	0	1	0	0	0	0	0
N\A	9	3689834	3692967	0	0	0	0	0	0	0	0	0	0	0	0	1	0	0
Solyc09g010320	9	3689834	3699695	1	0	0	0	0	0	1	0	0	1	1	0	0	0	0
N\A	9	3689834	3695583	1	1	0	1	0	0	1	0	0	1	0	0	1	1	0
N\A	9	3689834	3695727	0	0	0	0	0	0	0	0	0	1	1	0	0	0	0
N\A	9	3690240	3690365	0	0	0	0	0	0	1	0	0	0	0	0	0	0	0
N\A	9	3690627	3690641	1	0	0	0	0	0	0	0	0	0	0	0	0	0	0
N\A	9	3690686	3690765	0	0	0	0	0	0	0	0	0	1	0	0	0	0	0
N\A	9	3690686	3690807	0	0	0	0	0	0	0	0	0	1	0	0	0	0	0
N\A	9	3690746	3690767	0	0	0	0	0	0	1	0	0	0	0	0	0	0	0
N\A	9	3690788	3690829	0	0	0	0	0	0	1	0	0	0	0	0	0	0	0
N\A	9	3690960	3691055	1	0	0	0	0	0	0	0	0	1	1	1	0	0	0
N\A	9	3691161	3708700	0	0	0	0	0	0	0	0	0	1	0	0	0	0	0
N\A	9	3691182	3694291	0	0	0	0	0	0	0	0	0	1	1	0	0	0	0
N\A	9	3691477	3714055	0	0	0	0	0	0	0	0	0	1	0	0	0	0	0
Solyc09g010320	9	3691477	3699695	1	0	0	1	0	0	0	0	0	1	1	0	0	0	0
N\A	9	3691477	3696200	0	0	0	0	0	0	1	0	0	1	1	0	1	1	0
N\A	9	3694483	3696738	1	1	1	1	1	1	1	1	1	1	1	1	1	1	0
N\A	9	3694483	3696702	1	1	0	1	1	0	1	1	1	1	1	1	1	1	0
N\A	9	3694893	3729743	0	0	0	0	0	0	0	0	0	1	0	0	0	0	0
N\A	9	3695159	3744705	0	0	0	0	0	0	0	0	0	1	0	0	0	0	0
N\A	9	3695168	3708700	0	0	0	0	0	0	0	0	0	1	0	0	0	0	0
N\A	9	3695496	3695583	1	0	0	0	0	0	0	0	0	0	0	0	0	0	0
Solyc09g010630	9	3695693	3968101	0	0	0	0	0	0	0	0	0	1	0	0	0	0	0
N\A	9	3695759	3695767	0	0	0	0	0	0	0	0	0	1	0	0	0	0	0
Solyc09g010320	9	3696334	3699562	0	0	0	0	0	0	0	0	0	1	0	0	0	0	0
Solyc09g010320	9	3696334	3699695	0	0	0	0	0	0	0	0	0	1	1	1	0	0	0
N\A	9	3696694	3697341	0	0	0	0	0	0	0	0	0	1	0	0	0	0	0
N\A	9	3696878	3697253	0	0	0	0	0	0	0	0	0	1	0	0	0	0	0
Solyc09g010320	9	3696880	3697438	1	1	1	1	1	1	1	1	1	1	1	0	1	1	0
N\A	9	3696880	3697253	1	1	1	1	1	1	1	1	1	1	1	1	1	1	0
Solyc09g010320	9	3697315	3697438	1	0	0	1	0	0	1	1	1	1	1	1	1	1	0
Solyc09g010320	9	3697363	3697438	1	1	1	1	1	1	1	1	1	1	1	1	1	1	0
Solyc09g010320	9	3697374	3697438	1	0	0	1	0	0	0	0	0	1	0	0	1	0	0
Solyc09g010320	9	3697497	3697897	1	0	0	1	0	0	1	1	0	0	0	0	1	0	0
Solyc09g010320	9	3697533	3698032	1	1	0	1	1	0	1	0	0	1	1	0	0	0	0
Solyc09g010320	9	3697533	3697897	1	1	1	1	1	1	1	1	1	1	1	1	1	1	1
Solyc09g010320	9	3697533	3697881	1	0	0	0	0	0	0	0	0	0	0	0	0	0	0
Solyc09g010320	9	3697940	3698032	0	0	0	0	0	0	1	1	1	1	1	0	0	0	0
Solyc09g010320	9	3697955	3698032	1	1	0	1	1	0	1	1	0	1	1	0	1	1	0
Solyc09g010320	9	3697962	3698037	1	0	0	1	0	0	1	0	0	1	1	0	0	0	0
Solyc09g010320	9	3697962	3698032	1	1	1	1	1	1	1	1	1	1	1	1	1	1	1
Solyc09g010320	9	3697969	3698032	1	1	1	1	1	1	1	1	1	1	1	1	1	1	0
Solyc09g010320	9	3697969	3698037	1	1	0	1	0	0	1	1	0	1	1	0	1	0	0
Solyc09g010320	9	3698136	3699726	0	0	0	0	0	0	0	0	0	1	1	0	0	0	0
Solyc09g010320	9	3698146	3698407	0	0	0	0	0	0	0	0	0	1	0	0	0	0	0
Solyc09g010320	9	3698146	3699726	1	1	1	1	1	1	1	1	1	1	1	1	1	1	1
Solyc09g010320	9	3698146	3704139	1	0	0	1	0	0	1	1	0	1	1	0	1	1	0
Solyc09g010320	9	3698146	3699723	1	0	0	1	0	0	0	0	0	0	0	0	0	0	0
Solyc09g010320	9	3698159	3699726	0	0	0	0	0	0	1	1	1	1	1	1	1	1	0
Solyc09g010320	9	3698388	3708700	0	0	0	0	0	0	0	0	0	1	0	0	0	0	0
Solyc09g010320	9	3699606	3699695	0	0	0	0	0	0	0	0	0	1	1	0	0	0	0
Solyc09g010320	9	3699799	3699934	1	1	0	0	0	0	0	0	0	1	1	0	0	0	0
Solyc09g010320	9	3699806	3699934	0	0	0	0	0	0	0	0	0	1	1	0	0	0	1
Solyc09g010320	9	3699826	3699934	1	1	0	1	1	0	1	1	1	1	1	1	1	1	0
Solyc09g010320	9	3699854	3699934	1	1	1	1	1	1	1	1	1	1	1	1	1	1	0
Solyc09g010320	9	3699858	3699934	0	0	0	0	0	0	0	0	0	1	0	0	0	0	0
Solyc09g010320	9	3699972	3700055	0	0	0	0	0	0	1	0	0	1	1	0	0	0	0
Solyc09g010320	9	3699972	3704139	0	0	0	0	0	0	0	0	0	1	0	0	1	0	0
Solyc09g010320	9	3700036	3700188	1	0	0	0	0	0	0	0	0	0	0	0	0	0	0
Solyc09g010320	9	3700085	3704135	0	0	0	0	0	0	1	0	0	0	0	0	0	0	0
Solyc09g010320	9	3700085	3701648	0	0	0	0	0	0	0	0	0	0	0	0	0	0	1
Solyc09g010320	9	3700085	3704139	1	1	1	1	1	0	1	1	1	1	1	1	1	1	0
Solyc09g010320	9	3700085	3701573	1	1	1	1	1	1	1	1	1	1	1	1	1	1	0
Solyc09g010320	9	3700085	3700227	0	0	0	0	0	0	0	0	0	1	1	0	0	0	0
Solyc09g010320	9	3700085	3700205	0	0	0	0	0	0	1	1	0	1	1	1	0	0	0
Solyc09g010320	9	3700258	3704047	0	0	0	0	0	0	0	0	0	1	0	0	0	0	0
Solyc09g010320	9	3700386	3701573	0	0	0	0	0	0	0	0	0	1	1	1	0	0	0
Solyc09g010320	9	3700741	3701573	0	0	0	0	0	0	1	0	0	1	1	0	1	0	0
Solyc09g010320	9	3700747	3701573	0	0	0	0	0	0	0	0	0	1	0	0	0	0	0
Solyc09g010320	9	3700757	3701573	0	0	0	0	0	0	0	0	0	1	0	0	0	0	0
Solyc09g010320	9	3700757	3704139	0	0	0	0	0	0	0	0	0	1	0	0	0	0	0
Solyc09g010320	9	3701671	3704139	1	1	1	1	1	1	1	1	1	1	1	1	1	1	1
Solyc09g010320	9	3701774	3704139	1	0	0	0	0	0	0	0	0	0	0	0	0	0	0
Solyc09g010320	9	3701914	3704139	0	0	0	0	0	0	0	0	0	1	0	0	0	0	0
Solyc09g010320	9	3703612	3738939	0	0	0	0	0	0	0	0	0	1	0	0	0	0	0
Solyc09g010320	9	3703617	3746297	0	0	0	0	0	0	0	0	0	1	0	0	0	0	0
Solyc09g010320	9	3704207	3704296	1	1	1	1	1	1	1	1	1	1	1	1	1	1	1
Solyc09g010320	9	3704452	3706198	0	0	0	0	0	0	1	1	0	1	1	0	0	0	0
Solyc09g010320	9	3704463	3706198	1	1	1	1	1	1	1	1	1	1	1	1	1	1	1
N\A	9	3707283	3708700	0	0	0	0	0	0	0	0	0	1	0	0	0	0	0
Solyc09g010370	9	3708012	3756394	1	0	0	1	0	0	0	0	0	0	0	0	0	0	0
Solyc09g010360	9	3708721	3740904	0	0	0	0	0	0	0	0	0	1	0	0	0	0	0
N\A	9	3708721	3762518	0	0	0	0	0	0	0	0	0	1	0	0	0	0	0
Solyc09g010360	9	3708797	3740903	0	0	0	0	0	0	0	0	0	1	0	0	0	0	0
Solyc09g010370	9	3709098	3758673	0	0	0	0	0	0	0	0	0	1	0	0	0	0	0
Solyc09g010370	9	3709286	3758673	0	0	0	0	0	0	0	0	0	1	0	0	0	0	0
Solyc09g010370	9	3709394	3758673	0	0	0	0	0	0	0	0	0	1	0	0	0	0	0
Solyc09g010370	9	3709836	3758673	0	0	0	0	0	0	0	0	0	1	1	1	0	0	0
Solyc09g010370	9	3710213	3758673	0	0	0	0	0	0	0	0	0	1	0	0	0	0	0
N\A	9	3710626	3728633	0	0	0	0	0	0	0	0	0	1	0	0	0	0	0
Solyc09g010370	9	3711586	3758673	0	0	0	0	0	0	0	0	0	1	0	0	0	0	0
Solyc09g010370	9	3712847	3758673	0	0	0	0	0	0	0	0	0	1	0	0	0	0	0
Solyc09g010370	9	3713355	3758673	0	0	0	0	0	0	0	0	0	1	0	0	0	0	0
N\A	9	3713383	3715467	0	0	0	0	0	0	1	0	0	1	1	1	1	0	0
N\A	9	3713383	3715321	1	0	0	0	0	0	0	0	0	1	0	0	1	0	0
N\A	9	3713383	3713762	1	1	0	1	0	0	1	1	0	1	1	0	1	1	0
Solyc09g010330	9	3713383	3715873	1	1	1	1	1	1	1	1	1	1	1	1	1	1	0
Solyc09g010370	9	3713687	3758673	0	0	0	0	0	0	0	0	0	1	0	0	0	0	0
Solyc09g010330	9	3713976	3715873	0	0	0	0	0	0	0	0	0	1	0	0	0	0	0
N\A	9	3713994	3714098	0	0	0	0	0	0	0	0	0	1	1	0	0	0	0
Solyc09g010330	9	3713994	3715873	1	0	0	1	0	0	0	0	0	1	1	0	0	0	0
N\A	9	3713994	3715321	0	0	0	0	0	0	0	0	0	0	0	0	1	0	0
Solyc09g010330	9	3714143	3715873	0	0	0	0	0	0	0	0	0	1	1	0	0	0	0
N\A	9	3714360	3714515	0	0	0	0	0	0	0	0	0	1	0	0	0	0	0
N\A	9	3714367	3714509	0	0	0	0	0	0	0	0	0	1	0	0	0	0	0
Solyc09g010330	9	3714455	3715873	0	0	0	0	0	0	0	0	0	1	0	0	0	0	0
Solyc09g010330	9	3714515	3715873	0	0	0	0	0	0	0	0	0	1	1	0	0	0	0
N\A	9	3714540	3714586	0	0	0	0	0	0	0	0	0	1	0	0	0	0	0
Solyc09g010330	9	3714585	3715902	0	0	0	0	0	0	0	0	0	1	0	0	0	0	0
N\A	9	3714651	3715321	1	0	0	1	0	0	1	1	0	1	1	0	1	0	0
N\A	9	3714651	3715467	0	0	0	0	0	0	1	0	0	1	1	0	0	0	0
Solyc09g010330	9	3714651	3715873	1	1	1	1	1	1	1	1	1	1	1	1	1	1	0
N\A	9	3714651	3715053	1	0	0	0	0	0	1	1	0	1	1	1	1	1	0
Solyc09g010370	9	3714742	3758673	0	0	0	0	0	0	0	0	0	1	0	0	0	0	0
Solyc09g010370	9	3714747	3758673	0	0	0	0	0	0	0	0	0	1	0	0	0	0	0
Solyc09g010330	9	3715118	3715873	0	0	0	0	0	0	0	0	0	1	1	0	0	0	0
N\A	9	3715118	3715321	0	0	0	0	0	0	1	0	0	1	1	0	1	0	0
N\A	9	3715118	3715218	0	0	0	0	0	0	0	0	0	1	0	0	1	0	0
N\A	9	3715123	3715218	0	0	0	0	0	0	1	0	0	0	0	0	0	0	0
N\A	9	3715123	3715321	0	0	0	0	0	0	0	0	0	1	0	0	0	0	0
N\A	9	3715357	3715467	0	0	0	0	0	0	0	0	0	1	1	0	0	0	0
N\A	9	3715372	3715467	1	1	1	1	1	1	1	1	1	1	1	1	1	1	0
N\A	9	3715384	3715467	0	0	0	0	0	0	0	0	0	0	0	0	1	0	0
N\A	9	3715391	3715467	1	1	0	1	0	0	1	1	0	1	1	1	1	0	0
N\A	9	3715397	3715467	0	0	0	0	0	0	0	0	0	1	0	0	0	0	0
N\A	9	3715400	3715435	0	0	0	0	0	0	0	0	0	1	1	0	0	0	0
Solyc09g010330	9	3715510	3715873	1	1	1	1	1	1	1	1	1	1	1	1	1	1	0
Solyc09g010330	9	3715513	3715873	1	1	1	1	1	1	1	1	1	1	1	1	1	1	0
Solyc09g010330	9	3715746	3715829	0	0	0	0	0	0	0	0	0	1	0	0	0	0	0
Solyc09g010330	9	3715764	3715819	0	0	0	0	0	0	0	0	0	1	1	1	0	0	0
Solyc09g010330	9	3715793	3715812	0	0	0	0	0	0	0	0	0	1	0	0	0	0	0
Solyc09g010330	9	3715798	3715807	0	0	0	0	0	0	0	0	0	1	1	1	0	0	0
Solyc09g010330	9	3715811	3715844	0	0	0	0	0	0	0	0	0	1	1	1	0	0	0
Solyc09g010330	9	3715830	3715862	0	0	0	0	0	0	0	0	0	1	1	0	0	0	0
Solyc09g010330	9	3715837	3715991	0	0	0	0	0	0	0	0	0	1	0	0	0	0	0
Solyc09g010330	9	3715842	3715947	0	0	0	0	0	0	1	0	0	0	0	0	0	0	0
Solyc09g010330	9	3715858	3758673	0	0	0	0	0	0	0	0	0	1	0	0	0	0	0
Solyc09g010330	9	3715860	3715926	0	0	0	0	0	0	0	0	0	1	1	1	0	0	0
Solyc09g010330	9	3715862	3715904	0	0	0	0	0	0	0	0	0	1	1	0	0	0	0
Solyc09g010330	9	3715865	3716019	0	0	0	0	0	0	0	0	0	1	0	0	0	0	0
Solyc09g010330	9	3715874	3715892	0	0	0	0	0	0	0	0	0	1	0	0	0	0	0
Solyc09g010330	9	3715874	3715970	0	0	0	0	0	0	0	0	0	1	1	1	0	0	0
Solyc09g010330	9	3715883	3715913	0	0	0	0	0	0	0	0	0	1	1	0	0	0	0
Solyc09g010330	9	3715894	3715980	0	0	0	0	0	0	0	0	0	1	0	0	0	0	0
Solyc09g010330	9	3715894	3716013	0	0	0	0	0	0	0	0	0	1	1	0	0	0	0
Solyc09g010330	9	3715896	3715919	0	0	0	0	0	0	0	0	0	1	0	0	0	0	0
Solyc09g010330	9	3715902	3716015	0	0	0	0	0	0	0	0	0	1	0	0	0	0	0
Solyc09g010330	9	3715905	3715970	0	0	0	0	0	0	0	0	0	1	0	0	0	0	0
Solyc09g010330	9	3715929	3715967	0	0	0	0	0	0	0	0	0	1	0	0	0	0	0
Solyc09g010330	9	3715929	3716145	0	0	0	0	0	0	0	0	0	1	0	0	0	0	0
Solyc09g010330	9	3715935	3715976	0	0	0	0	0	0	0	0	0	1	0	0	0	0	0
Solyc09g010330	9	3715935	3715988	0	0	0	0	0	0	0	0	0	1	0	0	0	0	0
Solyc09g010330	9	3715938	3715943	0	0	0	0	0	0	0	0	0	1	1	1	0	0	0
Solyc09g010330	9	3715950	3715970	0	0	0	0	0	0	0	0	0	1	0	0	0	0	0
Solyc09g010330	9	3715954	3715998	0	0	0	0	0	0	0	0	0	1	1	1	0	0	0
Solyc09g010330	9	3715956	3715988	0	0	0	0	0	0	0	0	0	1	1	0	0	0	0
Solyc09g010330	9	3715956	3715994	1	0	0	1	0	0	0	0	0	1	0	0	0	0	0
Solyc09g010330	9	3715959	3715970	0	0	0	0	0	0	0	0	0	1	1	0	0	0	0
Solyc09g010330	9	3715959	3715998	0	0	0	0	0	0	0	0	0	1	0	0	0	0	0
Solyc09g010330	9	3715971	3715991	0	0	0	0	0	0	0	0	0	1	1	0	0	0	0
Solyc09g010330	9	3715971	3715998	0	0	0	0	0	0	1	0	0	0	0	0	0	0	0
Solyc09g010330	9	3715971	3716141	0	0	0	0	0	0	0	0	0	1	0	0	0	0	0
Solyc09g010330	9	3715971	3715980	0	0	0	0	0	0	0	0	0	1	1	0	0	0	0
Solyc09g010330	9	3715985	3716017	0	0	0	0	0	0	0	0	0	1	0	0	0	0	0
Solyc09g010330	9	3715995	3716624	0	0	0	0	0	0	0	0	0	1	0	0	0	0	0
Solyc09g010330	9	3715995	3716166	0	0	0	0	0	0	0	0	0	1	0	0	0	0	0
Solyc09g010330	9	3715999	3716435	0	0	0	0	0	0	0	0	0	1	0	0	0	0	0
Solyc09g010330	9	3716011	3716561	0	0	0	0	0	0	0	0	0	1	0	0	0	0	0
Solyc09g010330	9	3716023	3716561	0	0	0	0	0	0	0	0	0	1	0	0	0	0	0
Solyc09g010330	9	3716026	3716141	1	0	0	1	0	0	1	0	0	1	1	0	1	0	0
Solyc09g010330	9	3716052	3716417	0	0	0	0	0	0	0	0	0	1	1	0	0	0	0
Solyc09g010330	9	3716052	3716561	0	0	0	0	0	0	1	0	0	0	0	0	0	0	0
Solyc09g010330	9	3716052	3716141	1	1	1	1	1	1	1	1	1	1	1	1	1	1	1
Solyc09g010330	9	3716173	3716417	0	0	0	0	0	0	1	1	0	1	1	0	0	0	0
Solyc09g010330	9	3716181	3716561	0	0	0	0	0	0	0	0	0	1	0	0	0	0	0
Solyc09g010330	9	3716181	3716417	1	1	1	1	1	1	1	1	1	1	1	1	1	1	1
Solyc09g010330	9	3716438	3753878	0	0	0	0	0	0	0	0	0	1	0	0	0	0	0
Solyc09g010330	9	3716442	3716561	0	0	0	0	0	0	1	0	0	0	0	0	0	0	0
Solyc09g010330	9	3716469	3716561	0	0	0	0	0	0	0	0	0	1	0	0	1	1	0
Solyc09g010330	9	3716475	3716561	1	1	1	1	1	1	1	1	1	1	1	1	1	1	1
Solyc09g010330	9	3716605	3721687	0	0	0	0	0	0	0	0	0	1	0	0	0	0	0
Solyc09g010330	9	3716666	3717251	0	0	0	0	0	0	1	0	0	0	0	0	0	0	0
Solyc09g010330	9	3716700	3747341	0	0	0	0	0	0	0	0	0	1	0	0	0	0	0
Solyc09g010330	9	3716700	3749619	0	0	0	0	0	0	0	0	0	1	0	0	0	0	0
Solyc09g010330	9	3716704	3717251	1	0	0	0	0	0	1	0	0	1	0	0	0	0	0
Solyc09g010330	9	3716707	3718234	1	0	0	0	0	0	0	0	0	0	0	0	0	0	0
Solyc09g010330	9	3716707	3717251	1	1	0	1	0	0	1	1	1	1	1	1	1	0	0
Solyc09g010330	9	3716711	3717251	1	1	1	1	1	1	1	1	1	1	1	1	1	1	1
Solyc09g010330	9	3717310	3718234	1	1	0	0	0	0	1	1	1	0	0	0	1	1	0
Solyc09g010330	9	3717320	3718234	1	1	1	1	1	1	1	1	1	1	1	1	1	1	0
Solyc09g010330	9	3717320	3718114	1	1	0	1	1	0	1	0	0	1	0	0	0	0	0
Solyc09g010370	9	3718427	3756930	0	0	0	0	0	0	0	0	0	1	0	0	0	0	0
N\A	9	3718427	3735942	0	0	0	0	0	0	0	0	0	1	0	0	0	0	0
N\A	9	3718427	3753421	0	0	0	0	0	0	0	0	0	1	0	0	0	0	0
N\A	9	3718427	3747341	0	0	0	0	0	0	0	0	0	1	1	0	0	0	0
N\A	9	3718427	3745168	0	0	0	0	0	0	0	0	0	1	0	0	0	0	0
Solyc09g010370	9	3718427	3753999	0	0	0	0	0	0	0	0	0	1	0	0	0	0	0
N\A	9	3718427	3751075	0	0	0	0	0	0	0	0	0	1	0	0	0	0	0
N\A	9	3718427	3749619	0	0	0	0	0	0	0	0	0	1	1	0	0	0	0
N\A	9	3718427	3733640	0	0	0	0	0	0	0	0	0	1	0	0	0	0	0
N\A	9	3718427	3751714	0	0	0	0	0	0	0	0	0	1	0	0	0	0	0
Solyc09g010370	9	3718427	3756933	0	0	0	0	0	0	0	0	0	1	0	0	0	0	0
Solyc09g010370	9	3719557	3758673	0	0	0	0	0	0	0	0	0	1	0	0	0	0	0
N\A	9	3720540	3799340	0	0	0	0	0	0	0	0	0	1	0	0	0	0	0
N\A	9	3720950	3746300	0	0	0	0	0	0	0	0	0	1	0	0	0	0	0
Solyc09g010370	9	3722161	3758673	0	0	0	0	0	0	0	0	0	1	1	0	0	0	0
Solyc09g010370	9	3722165	3758673	0	0	0	0	0	0	0	0	0	1	1	1	0	0	0
N\A	9	3722165	3746297	0	0	0	0	0	0	0	0	0	1	1	0	0	0	0
Solyc09g010370	9	3722602	3758673	0	0	0	0	0	0	0	0	0	1	0	0	0	0	0
N\A	9	3722602	3766785	0	0	0	0	0	0	0	0	0	1	0	0	0	0	0
N\A	9	3723611	3723829	0	0	0	0	0	0	0	0	0	1	1	0	0	0	0
Solyc09g010370	9	3723690	3758673	0	0	0	0	0	0	0	0	0	1	1	1	0	0	0
Solyc09g010340	9	3724550	3758673	0	0	0	0	0	0	0	0	0	1	0	0	0	0	0
Solyc09g010340	9	3724614	3725205	0	0	0	0	0	0	0	0	0	0	0	0	0	0	1
Solyc09g010340	9	3725202	3758673	0	0	0	0	0	0	0	0	0	1	0	0	0	0	0
Solyc09g010340	9	3725275	3746300	0	0	0	0	0	0	0	0	0	1	0	0	0	0	0
Solyc09g010340	9	3725283	3725476	0	0	0	0	0	0	0	0	0	1	0	0	0	0	1
Solyc09g010340	9	3725810	3726287	0	0	0	0	0	0	0	0	0	1	0	0	0	0	1
Solyc09g010340	9	3726343	3758673	0	0	0	0	0	0	0	0	0	1	0	0	0	0	0
Solyc09g010370	9	3726800	3758673	0	0	0	0	0	0	0	0	0	1	0	0	0	0	0
Solyc09g010370	9	3727085	3758673	0	0	0	0	0	0	0	0	0	1	0	0	0	0	0
Solyc09g010370	9	3727094	3758673	0	0	0	0	0	0	0	0	0	1	1	0	0	0	0
Solyc09g010630	9	3728654	3967834	0	0	0	0	0	0	0	0	0	1	1	1	0	0	0
N\A	9	3728654	3746300	0	0	0	0	0	0	0	0	0	1	0	0	0	0	0
Solyc09g010370	9	3728654	3758673	0	0	0	0	0	0	0	0	0	1	0	0	0	0	0
N\A	9	3729760	3739722	0	0	0	0	0	0	0	0	0	1	0	0	0	0	0
Solyc09g010370	9	3730486	3758673	0	0	0	0	0	0	0	0	0	1	1	0	0	0	0
N\A	9	3731095	3746300	0	0	0	0	0	0	0	0	0	1	0	0	0	0	0
N\A	9	3731148	3732178	1	0	0	0	0	0	1	0	0	1	1	0	0	0	0
N\A	9	3731357	3739722	0	0	0	0	0	0	0	0	0	1	0	0	0	0	0
N\A	9	3731718	3731896	0	0	0	0	0	0	0	0	0	1	0	0	0	0	0
Solyc09g010370	9	3732226	3758673	0	0	0	0	0	0	0	0	0	1	0	0	0	0	0
N\A	9	3732245	3735968	0	0	0	0	0	0	0	0	0	1	0	0	0	0	0
N\A	9	3732245	3732776	0	0	0	0	0	0	0	0	0	1	1	0	0	0	0
N\A	9	3732245	3732703	0	0	0	0	0	0	0	0	0	1	0	0	0	0	0
Solyc09g010370	9	3733418	3758673	0	0	0	0	0	0	0	0	0	1	0	0	0	0	0
Solyc09g010370	9	3733651	3758673	0	0	0	0	0	0	0	0	0	1	0	0	0	0	0
N\A	9	3734041	3735968	1	0	0	1	0	0	0	0	0	1	1	1	1	0	0
N\A	9	3734115	3735968	1	1	0	1	1	0	1	1	0	1	1	0	0	0	0
Solyc09g010380	9	3734141	3770445	0	0	0	0	0	0	0	0	0	1	0	0	0	0	0
N\A	9	3734178	3735968	1	0	0	1	0	0	1	1	0	1	1	1	1	1	0
Solyc09g010350	9	3734190	3735977	1	1	0	1	1	0	1	1	1	1	1	1	1	1	0
Solyc09g010350	9	3734190	3736003	1	1	0	1	1	0	1	1	0	1	1	1	0	0	0
N\A	9	3734190	3735968	1	1	1	1	1	1	1	1	1	1	1	1	1	1	0
N\A	9	3734227	3735968	0	0	0	0	0	0	0	0	0	1	0	0	0	0	0
N\A	9	3734261	3735968	0	0	0	0	0	0	0	0	0	1	0	0	0	0	0
N\A	9	3735452	3746297	0	0	0	0	0	0	0	0	0	1	0	0	0	0	0
Solyc09g010370	9	3735814	3758673	0	0	0	0	0	0	0	0	0	1	0	0	0	0	0
Solyc09g010350	9	3736406	3758673	0	0	0	0	0	0	0	0	0	1	0	0	0	0	0
Solyc09g010350	9	3736512	3758673	0	0	0	0	0	0	0	0	0	1	0	0	0	0	0
Solyc09g010350	9	3737298	3737423	1	0	0	1	0	0	0	0	0	0	0	0	0	0	0
Solyc09g010350	9	3737323	3737474	0	0	0	0	0	0	1	0	0	0	0	0	0	0	0
Solyc09g010350	9	3737345	3737423	1	1	1	1	1	1	1	1	1	1	1	1	1	1	1
Solyc09g010350	9	3737345	3737577	0	0	0	0	0	0	0	0	0	1	0	0	0	0	0
Solyc09g010350	9	3737345	3737426	1	1	1	1	1	1	1	1	1	1	1	1	1	1	0
Solyc09g010350	9	3737479	3737577	1	0	0	1	0	0	0	0	0	1	1	0	0	0	0
Solyc09g010350	9	3737493	3737577	1	1	1	1	1	1	1	1	1	1	1	1	1	1	1
Solyc09g010350	9	3737493	3737855	1	0	0	1	0	0	0	0	0	0	0	0	0	0	0
Solyc09g010350	9	3737609	3737698	0	0	0	0	0	0	0	0	0	1	0	0	0	0	0
Solyc09g010350	9	3737686	3737698	0	0	0	0	0	0	0	0	0	1	0	0	0	0	0
Solyc09g010350	9	3737777	3737855	1	1	1	1	1	1	1	1	1	1	1	1	1	1	1
Solyc09g010350	9	3737777	3737867	1	1	1	1	1	1	1	1	0	1	1	1	1	1	0
Solyc09g010350	9	3737946	3738144	1	0	0	1	0	0	1	0	0	1	1	0	0	0	0
Solyc09g010350	9	3737946	3738067	1	1	1	1	1	1	1	1	1	1	1	1	1	1	0
Solyc09g010350	9	3737946	3741622	1	1	1	1	1	1	1	1	1	1	1	1	1	1	0
Solyc09g010350	9	3737946	3740356	1	1	1	1	1	1	1	1	0	1	1	1	1	1	0
Solyc09g010350	9	3737946	3738140	1	0	0	1	0	0	1	1	1	1	1	1	1	1	0
Solyc09g010350	9	3737946	3739849	0	0	0	0	0	0	0	0	0	0	0	0	1	0	0
Solyc09g010350	9	3737946	3743001	0	0	0	0	0	0	0	0	0	0	0	0	1	0	0
Solyc09g010350	9	3737946	3743044	1	1	1	1	1	1	1	1	1	1	1	1	1	1	0
Solyc09g010350	9	3737946	3738038	1	1	0	1	1	0	1	1	1	1	1	1	1	1	0
Solyc09g010350	9	3737946	3738076	0	0	0	0	0	0	1	1	1	1	0	0	1	0	0
Solyc09g010350	9	3737946	3740362	1	1	1	1	1	1	1	1	1	1	1	1	1	1	0
Solyc09g010350	9	3737991	3740362	0	0	0	0	0	0	0	0	0	1	0	0	0	0	0
Solyc09g010350	9	3737991	3743044	1	1	0	1	0	0	0	0	0	1	1	0	0	0	0
Solyc09g010350	9	3737991	3738144	0	0	0	0	0	0	0	0	0	1	0	0	0	0	0
Solyc09g010350	9	3738033	3758673	0	0	0	0	0	0	0	0	0	1	0	0	0	0	0
Solyc09g010360	9	3738291	3741622	1	0	0	0	0	0	0	0	0	1	1	0	0	0	0
Solyc09g010360	9	3738291	3743044	1	1	1	1	1	1	1	1	1	1	1	1	1	1	0
Solyc09g010360	9	3738291	3740362	1	1	0	1	1	0	1	1	0	1	1	1	1	0	0
Solyc09g010360	9	3738291	3740356	1	0	0	1	0	0	0	0	0	1	1	0	1	0	0
N\A	9	3738304	3739638	1	1	0	1	0	0	1	1	0	1	1	1	0	0	0
Solyc09g010630	9	3738649	3968164	0	0	0	0	0	0	0	0	0	1	0	0	0	0	0
Solyc09g010420	9	3738649	3787787	0	0	0	0	0	0	0	0	0	1	0	0	0	0	0
Solyc09g010370	9	3738965	3758673	0	0	0	0	0	0	0	0	0	1	1	1	0	0	0
N\A	9	3738965	3752757	0	0	0	0	0	0	0	0	0	1	0	0	0	0	0
N\A	9	3739236	3739638	1	0	0	1	0	0	0	0	0	0	0	0	0	0	0
Solyc09g010360	9	3739718	3740411	0	0	0	0	0	0	0	0	0	1	0	0	0	0	0
Solyc09g010370	9	3739744	3758673	0	0	0	0	0	0	0	0	0	1	1	1	0	0	0
Solyc09g010420	9	3739744	3787785	0	0	0	0	0	0	0	0	0	1	0	0	0	0	0
N\A	9	3739744	3753274	0	0	0	0	0	0	0	0	0	1	0	0	0	0	0
N\A	9	3739744	3746300	0	0	0	0	0	0	0	0	0	1	0	0	0	0	0
Solyc09g010360	9	3739956	3740362	0	0	0	0	0	0	1	0	0	0	0	0	0	0	0
Solyc09g010360	9	3740230	3787787	0	0	0	0	0	0	0	0	0	1	0	0	0	0	0
Solyc09g010360	9	3740439	3783981	0	0	0	0	0	0	0	0	0	1	0	0	0	0	0
Solyc09g010360	9	3740474	3743044	0	0	0	0	0	0	0	0	0	0	0	0	1	0	0
Solyc09g010360	9	3740503	3741622	1	1	0	1	1	0	1	0	0	1	1	1	1	1	0
Solyc09g010360	9	3740503	3743044	1	1	1	1	1	1	1	1	1	1	1	1	1	1	0
Solyc09g010360	9	3740507	3740582	0	0	0	0	0	0	0	0	0	1	0	0	0	0	0
Solyc09g010360	9	3740507	3743044	1	0	0	1	0	0	1	0	0	1	1	0	0	0	0
Solyc09g010360	9	3740654	3741360	0	0	0	0	0	0	1	0	0	0	0	0	0	0	0
Solyc09g010360	9	3740654	3740724	1	1	1	1	1	1	1	1	1	1	1	1	1	1	1
Solyc09g010360	9	3740861	3741360	1	0	0	1	0	0	1	0	0	0	0	0	0	0	0
Solyc09g010360	9	3740877	3741406	0	0	0	0	0	0	0	0	0	1	0	0	0	0	0
Solyc09g010360	9	3740877	3741602	1	1	0	1	0	0	0	0	0	1	0	0	0	0	0
Solyc09g010360	9	3740877	3741360	1	1	1	1	1	1	1	1	1	1	1	1	1	1	1
Solyc09g010360	9	3740877	3741362	1	0	0	0	0	0	0	0	0	0	0	0	0	0	0
Solyc09g010360	9	3740922	3753904	0	0	0	0	0	0	0	0	0	1	1	0	0	0	0
Solyc09g010360	9	3740922	3754420	0	0	0	0	0	0	0	0	0	1	0	0	0	0	0
Solyc09g010360	9	3740930	3786625	0	0	0	0	0	0	0	0	0	1	1	0	0	0	0
Solyc09g010360	9	3741408	3741602	1	0	0	1	0	0	0	0	0	1	0	0	0	0	0
Solyc09g010360	9	3741414	3741622	0	0	0	0	0	0	0	0	0	1	0	0	0	0	0
Solyc09g010360	9	3741447	3741602	0	0	0	0	0	0	0	0	0	1	0	0	0	0	0
Solyc09g010360	9	3741523	3741602	1	1	1	1	1	1	1	1	1	1	1	1	1	1	1
Solyc09g010360	9	3741523	3741688	1	0	0	1	0	0	0	0	0	1	0	0	1	0	0
Solyc09g010360	9	3741537	3741688	0	0	0	0	0	0	0	0	0	1	0	0	0	0	0
Solyc09g010360	9	3741537	3741602	1	0	0	1	0	0	0	0	0	0	0	0	0	0	0
Solyc09g010360	9	3741603	3741688	1	1	0	1	0	0	0	0	0	1	0	0	0	0	0
Solyc09g010360	9	3741823	3743044	1	1	1	1	1	1	1	1	1	1	1	1	1	1	0
Solyc09g010360	9	3741844	3741998	1	1	1	1	1	1	1	1	1	1	1	1	1	1	1
Solyc09g010360	9	3742116	3742194	1	1	1	1	1	1	1	1	1	1	1	1	1	1	1
Solyc09g010360	9	3742116	3742218	0	0	0	0	0	0	0	0	0	1	0	0	0	0	0
Solyc09g010360	9	3742116	3742190	0	0	0	0	0	0	1	0	0	0	0	0	0	0	0
Solyc09g010360	9	3742116	3742404	1	0	0	1	0	0	1	1	1	1	1	1	0	0	0
Solyc09g010360	9	3742258	3742404	1	1	1	1	1	1	1	1	1	1	1	1	1	1	1
Solyc09g010360	9	3742292	3742404	0	0	0	0	0	0	1	0	0	0	0	0	0	0	0
Solyc09g010360	9	3742886	3743044	0	0	0	0	0	0	1	0	0	1	0	0	0	0	0
Solyc09g010360	9	3742975	3743044	0	0	0	0	0	0	0	0	0	0	0	0	1	0	0
Solyc09g010360	9	3742991	3758673	0	0	0	0	0	0	0	0	0	1	0	0	0	0	0
Solyc09g010360	9	3743085	3747614	1	1	0	0	0	0	1	0	0	1	1	0	0	0	0
Solyc09g010360	9	3743085	3750140	0	0	0	0	0	0	0	0	0	1	1	0	0	0	0
Solyc09g010360	9	3743085	3756120	0	0	0	0	0	0	0	0	0	1	1	0	1	1	0
Solyc09g010360	9	3743085	3745988	1	1	0	1	1	0	0	0	0	1	1	0	1	1	0
Solyc09g010360	9	3743085	3754925	1	0	0	0	0	0	0	0	0	1	1	0	0	0	0
Solyc09g010360	9	3743085	3747414	1	1	0	0	0	0	1	1	1	1	1	1	1	1	0
Solyc09g010360	9	3743186	3758673	0	0	0	0	0	0	0	0	0	1	0	0	0	0	0
Solyc09g010360	9	3743239	3758673	0	0	0	0	0	0	0	0	0	1	0	0	0	0	0
Solyc09g010360	9	3743247	3758673	0	0	0	0	0	0	0	0	0	1	1	0	0	0	0
Solyc09g010360	9	3743269	3758673	0	0	0	0	0	0	0	0	0	1	1	0	0	0	0
Solyc09g010360	9	3743288	3746297	0	0	0	0	0	0	0	0	0	1	0	0	0	0	0
Solyc09g010360	9	3743292	3758673	0	0	0	0	0	0	0	0	0	1	1	1	0	0	0
Solyc09g010360	9	3743292	3766785	0	0	0	0	0	0	0	0	0	1	0	0	0	0	0
N\A	9	3743425	3751442	0	0	0	0	0	0	0	0	0	1	0	0	0	0	0
Solyc09g010370	9	3743435	3758673	0	0	0	0	0	0	0	0	0	1	0	0	0	0	0
Solyc09g010370	9	3743930	3758673	0	0	0	0	0	0	0	0	0	1	0	0	0	0	0
Solyc09g010370	9	3744224	3758673	0	0	0	0	0	0	0	0	0	1	1	0	0	0	0
Solyc09g010400	9	3744246	3778423	0	0	0	0	0	0	0	0	0	1	0	0	1	0	0
Solyc09g010400	9	3744246	3778472	0	0	0	0	0	0	0	0	0	1	1	0	0	0	0
Solyc09g010400	9	3744246	3778634	0	0	0	0	0	0	0	0	0	1	1	0	0	0	0
Solyc09g010370	9	3744316	3758673	0	0	0	0	0	0	0	0	0	1	0	0	0	0	0
Solyc09g010370	9	3744526	3758673	0	0	0	0	0	0	0	0	0	1	1	0	0	0	0
Solyc09g010420	9	3744670	3787787	0	0	0	0	0	0	0	0	0	1	0	0	0	0	0
Solyc09g010370	9	3744721	3754018	0	0	0	0	0	0	0	0	0	1	0	0	0	0	0
Solyc09g010370	9	3744721	3758673	0	0	0	0	0	0	0	0	0	1	1	0	0	0	0
Solyc09g010420	9	3744721	3787787	0	0	0	0	0	0	0	0	0	1	1	0	0	0	0
N\A	9	3744721	3766785	0	0	0	0	0	0	0	0	0	1	0	0	0	0	0
Solyc09g010420	9	3744729	3787785	0	0	0	0	0	0	0	0	0	1	0	0	0	0	0
Solyc09g010370	9	3745101	3758673	0	0	0	0	0	0	0	0	0	1	0	0	0	0	0
N\A	9	3745187	3747341	0	0	0	0	0	0	0	0	0	1	0	0	0	0	0
Solyc09g010410	9	3745734	3786094	0	0	0	0	0	0	0	0	0	1	0	0	0	0	0
Solyc09g010370	9	3745764	3758673	0	0	0	0	0	0	0	0	0	1	0	0	0	0	0
Solyc09g010370	9	3745939	3758673	0	0	0	0	0	0	0	0	0	1	0	0	0	0	0
Solyc09g010370	9	3745971	3758673	0	0	0	0	0	0	0	0	0	1	1	0	0	0	0
N\A	9	3746274	3766785	0	0	0	0	0	0	0	0	0	1	0	0	0	0	0
Solyc09g010370	9	3746274	3758673	0	0	0	0	0	0	0	0	0	1	0	0	0	0	0
N\A	9	3746314	3762992	0	0	0	0	0	0	0	0	0	1	0	0	0	0	0
Solyc09g010370	9	3746321	3758673	0	0	0	0	0	0	0	0	0	1	1	1	0	0	0
N\A	9	3746328	3777603	0	0	0	0	0	0	0	0	0	1	0	0	0	0	0
N\A	9	3746379	3749657	0	0	0	0	0	0	0	0	0	1	0	0	0	0	0
Solyc09g010390	9	3746387	3772324	0	0	0	0	0	0	0	0	0	0	0	0	1	0	0
Solyc09g010370	9	3746741	3758673	0	0	0	0	0	0	0	0	0	1	1	1	0	0	0
Solyc09g010370	9	3747357	3758673	0	0	0	0	0	0	0	0	0	1	1	0	0	0	0
N\A	9	3747357	3749845	0	0	0	0	0	0	0	0	0	1	0	0	0	0	0
Solyc09g010400	9	3747357	3778764	0	0	0	0	0	0	0	0	0	1	0	0	0	0	0
N\A	9	3747357	3753860	0	0	0	0	0	0	0	0	0	1	0	0	0	0	0
N\A	9	3747357	3749523	0	0	0	0	0	0	0	0	0	1	0	0	0	0	0
N\A	9	3747506	3747614	1	0	0	0	0	0	1	1	0	1	1	1	1	1	0
Solyc09g010370	9	3749638	3753970	0	0	0	0	0	0	0	0	0	1	0	0	0	0	0
Solyc09g010400	9	3749653	3778758	0	0	0	0	0	0	0	0	0	1	1	0	0	0	0
Solyc09g010420	9	3749653	3786650	0	0	0	0	0	0	0	0	0	1	0	0	0	0	0
Solyc09g010400	9	3749653	3777958	0	0	0	0	0	0	0	0	0	1	1	0	0	0	0
Solyc09g010370	9	3749653	3753961	0	0	0	0	0	0	0	0	0	1	1	0	0	0	0
Solyc09g010370	9	3749684	3758673	0	0	0	0	0	0	0	0	0	1	0	0	0	0	0
Solyc09g010370	9	3749700	3758548	0	0	0	0	0	0	0	0	0	1	0	0	0	0	0
N\A	9	3749777	3762518	0	0	0	0	0	0	0	0	0	1	0	0	0	0	0
Solyc09g010370	9	3749994	3758673	0	0	0	0	0	0	0	0	0	1	0	0	0	0	0
Solyc09g010370	9	3750235	3758673	0	0	0	0	0	0	0	0	0	1	0	0	0	0	0
Solyc09g010420	9	3750414	3787787	0	0	0	0	0	0	0	0	0	1	0	0	0	0	0
N\A	9	3751461	3762518	0	0	0	0	0	0	0	0	0	1	0	0	0	0	0
Solyc09g010370	9	3751569	3756536	0	0	0	0	0	0	0	0	0	1	0	0	0	0	0
N\A	9	3751702	3799326	0	0	0	0	0	0	0	0	0	1	0	0	0	0	0
N\A	9	3751781	3780983	0	0	0	0	0	0	0	0	0	1	0	0	0	0	0
Solyc09g010370	9	3751781	3758673	0	0	0	0	0	0	0	0	0	1	1	1	0	0	0
N\A	9	3751781	3799330	0	0	0	0	0	0	0	0	0	1	1	0	0	0	0
N\A	9	3751785	3799340	0	0	0	0	0	0	0	0	0	1	1	0	0	0	0
N\A	9	3751815	3799340	0	0	0	0	0	0	0	0	0	1	1	1	0	0	0
N\A	9	3752085	3799330	0	0	0	0	0	0	0	0	0	1	0	0	0	0	0
N\A	9	3752267	3766811	0	0	0	0	0	0	0	0	0	1	0	0	0	0	0
Solyc09g010410	9	3752267	3786451	0	0	0	0	0	0	0	0	0	1	1	0	0	0	0
Solyc09g010420	9	3752267	3786691	0	0	0	0	0	0	0	0	0	1	0	0	0	0	0
Solyc09g010370	9	3752267	3758673	0	0	0	0	0	0	0	0	0	1	1	0	0	0	0
Solyc09g010370	9	3753919	3754033	0	0	0	0	0	0	0	0	0	1	1	0	0	0	0
Solyc09g010370	9	3753957	3754030	0	0	0	0	0	0	0	0	0	1	1	0	0	0	0
Solyc09g010370	9	3753962	3754005	0	0	0	0	0	0	0	0	0	1	0	0	0	0	0
Solyc09g010370	9	3754038	3754047	0	0	0	0	0	0	0	0	0	1	0	0	0	0	0
Solyc09g010370	9	3754063	3758673	0	0	0	0	0	0	0	0	0	1	1	0	0	0	0
Solyc09g010370	9	3754201	3783981	0	0	0	0	0	0	0	0	0	1	0	0	0	0	0
Solyc09g010370	9	3754201	3755047	0	0	0	0	0	0	0	0	0	1	0	0	0	0	0
Solyc09g010370	9	3754247	3754492	0	0	0	0	0	0	0	0	0	1	0	0	0	0	0
Solyc09g010370	9	3754247	3754694	1	1	1	1	1	1	1	1	1	1	1	1	1	1	0
Solyc09g010370	9	3754253	3755023	0	0	0	0	0	0	1	0	0	1	1	0	0	0	0
Solyc09g010370	9	3754253	3755464	1	0	0	1	0	0	0	0	0	1	0	0	0	0	0
Solyc09g010370	9	3754253	3754492	1	1	0	1	0	0	1	1	0	1	1	1	1	1	0
Solyc09g010370	9	3754253	3754662	1	0	0	0	0	0	1	1	0	1	1	0	0	0	0
Solyc09g010370	9	3754253	3754863	1	1	1	1	1	1	1	1	1	1	1	1	1	1	0
Solyc09g010370	9	3754253	3754694	1	1	1	1	1	1	1	1	1	1	1	1	1	1	1
Solyc09g010370	9	3754366	3812576	0	0	0	0	0	0	0	0	0	1	0	0	0	0	0
Solyc09g010370	9	3754570	3754694	1	0	0	0	0	0	1	1	0	1	1	0	0	0	0
Solyc09g010370	9	3754742	3754863	0	0	0	0	0	0	1	0	0	1	0	0	0	0	0
Solyc09g010370	9	3754779	3754863	0	0	0	0	0	0	1	0	0	0	0	0	0	0	0
Solyc09g010370	9	3754786	3754863	0	0	0	0	0	0	0	0	0	1	0	0	0	0	0
Solyc09g010370	9	3754788	3755023	1	0	0	0	0	0	0	0	0	0	0	0	0	0	0
Solyc09g010370	9	3754788	3754863	1	1	1	1	1	1	1	1	1	1	1	1	1	1	1
Solyc09g010370	9	3754803	3754863	1	0	0	1	0	0	1	1	0	1	1	0	1	0	0
Solyc09g010370	9	3754927	3755023	1	1	1	1	1	1	1	1	1	1	1	1	1	1	1
Solyc09g010370	9	3754927	3755464	0	0	0	0	0	0	1	0	0	0	0	0	0	0	0
Solyc09g010370	9	3755090	3755602	1	0	0	1	0	0	0	0	0	0	0	0	0	0	0
Solyc09g010370	9	3755115	3755464	1	1	0	1	1	0	1	0	0	1	1	0	1	0	0
Solyc09g010370	9	3755122	3755464	1	1	1	1	1	1	1	1	1	1	1	1	1	1	1
Solyc09g010370	9	3755151	3755464	0	0	0	0	0	0	1	0	0	0	0	0	0	0	0
Solyc09g010370	9	3755531	3755687	1	1	1	1	1	1	1	1	1	1	1	1	1	1	1
Solyc09g010370	9	3755789	3756387	1	1	1	1	1	1	1	1	1	1	1	1	1	1	1
Solyc09g010370	9	3755789	3758699	0	0	0	0	0	0	0	0	0	1	0	0	0	0	0
Solyc09g010370	9	3756227	3766872	0	0	0	0	0	0	0	0	0	1	0	0	0	0	0
Solyc09g010370	9	3756461	3757080	0	0	0	0	0	0	1	0	0	0	0	0	0	0	0
Solyc09g010370	9	3756461	3758699	1	1	1	1	1	1	1	1	1	1	1	1	1	1	1
Solyc09g010370	9	3756461	3757046	0	0	0	0	0	0	1	1	0	0	0	0	0	0	0
Solyc09g010370	9	3756480	3758699	1	0	0	1	0	0	0	0	0	0	0	0	0	0	0
Solyc09g010370	9	3756741	3758699	0	0	0	0	0	0	0	0	0	1	0	0	0	0	0
Solyc09g010370	9	3756792	3758699	0	0	0	0	0	0	1	0	0	0	0	0	0	0	0
Solyc09g010370	9	3757372	3758699	1	0	0	1	0	0	1	1	0	0	0	0	0	0	0
Solyc09g010370	9	3758570	3799340	0	0	0	0	0	0	0	0	0	1	0	0	0	0	0
Solyc09g010370	9	3758570	3799376	0	0	0	0	0	0	0	0	0	1	0	0	0	0	0
Solyc09g010370	9	3758570	3794630	0	0	0	0	0	0	0	0	0	1	0	0	0	0	0
Solyc09g010370	9	3758570	3762518	0	0	0	0	0	0	0	0	0	1	0	0	0	0	0
Solyc09g010370	9	3758570	3806469	0	0	0	0	0	0	0	0	0	1	0	0	0	0	0
Solyc09g010370	9	3758570	3799349	0	0	0	0	0	0	0	0	0	1	1	1	0	0	0
Solyc09g010370	9	3758572	3758673	0	0	0	0	0	0	0	0	0	1	1	1	0	0	0
Solyc09g010370	9	3758572	3787785	0	0	0	0	0	0	0	0	0	1	0	0	0	0	0
Solyc09g010370	9	3758695	3890422	0	0	0	0	0	0	0	0	0	1	1	1	0	0	0
Solyc09g010370	9	3758695	3799326	0	0	0	0	0	0	0	0	0	1	1	1	0	0	0
Solyc09g010370	9	3758695	3766639	0	0	0	0	0	0	0	0	0	1	0	0	0	0	0
Solyc09g010370	9	3758695	3762518	0	0	0	0	0	0	0	0	0	1	1	0	0	0	0
Solyc09g010370	9	3758695	3786531	0	0	0	0	0	0	0	0	0	1	0	0	0	0	0
Solyc09g010370	9	3758695	3799340	0	0	0	0	0	0	0	0	0	1	1	1	0	0	0
Solyc09g010370	9	3758695	3783981	0	0	0	0	0	0	0	0	0	1	0	0	0	0	0
Solyc09g010370	9	3758695	3802340	0	0	0	0	0	0	0	0	0	1	0	0	0	0	0
Solyc09g010370	9	3758695	3799331	0	0	0	0	0	0	0	0	0	1	1	0	0	0	0
Solyc09g010370	9	3758695	3782877	0	0	0	0	0	0	0	0	0	1	0	0	0	0	0
Solyc09g010370	9	3758695	3758824	0	0	0	0	0	0	0	0	0	1	0	0	0	0	0
Solyc09g010370	9	3758695	3765167	0	0	0	0	0	0	0	0	0	1	0	0	0	0	0
Solyc09g010370	9	3758695	3777603	0	0	0	0	0	0	0	0	0	1	1	0	0	0	0
Solyc09g010370	9	3758695	3799253	0	0	0	0	0	0	0	0	0	1	0	0	0	0	0
Solyc09g010370	9	3758695	3799361	0	0	0	0	0	0	0	0	0	1	1	1	0	0	0
Solyc09g010370	9	3758695	3787779	0	0	0	0	0	0	0	0	0	1	1	0	0	0	0
Solyc09g010370	9	3758695	3796898	0	0	0	0	0	0	0	0	0	1	1	0	0	0	0
Solyc09g010370	9	3758695	3766101	0	0	0	0	0	0	0	0	0	1	0	0	0	0	0
Solyc09g010370	9	3758695	3799349	0	0	0	0	0	0	0	0	0	1	1	1	0	0	0
Solyc09g010370	9	3758815	3758927	1	1	1	1	1	1	1	1	1	1	1	1	1	1	0
Solyc09g010370	9	3758815	3758937	1	1	1	1	1	1	1	1	1	1	1	1	1	1	1
Solyc09g010370	9	3758851	3758937	1	1	1	1	1	1	1	1	1	1	1	0	1	1	0
N\A	9	3760214	3783981	0	0	0	0	0	0	0	0	0	1	0	0	0	0	0
N\A	9	3760448	3806469	0	0	0	0	0	0	0	0	0	1	0	0	0	0	0
N\A	9	3762121	3762518	0	0	0	0	0	0	0	0	0	1	0	0	0	0	0
N\A	9	3763811	3976670	0	0	0	0	0	0	0	0	0	1	0	0	0	0	0
N\A	9	3763815	3783981	0	0	0	0	0	0	0	0	0	1	0	0	0	0	0
N\A	9	3766055	3766785	0	0	0	0	0	0	0	0	0	1	0	0	0	0	0
N\A	9	3766135	3777603	0	0	0	0	0	0	0	0	0	1	0	0	0	0	0
Solyc09g010380	9	3766507	3770409	0	0	0	0	0	0	0	0	0	1	0	0	0	0	0
N\A	9	3766742	3766872	1	0	0	1	0	0	0	0	0	0	0	0	0	0	0
Solyc09g010420	9	3766807	3787785	0	0	0	0	0	0	0	0	0	1	0	0	0	0	0
N\A	9	3766807	3799268	0	0	0	0	0	0	0	0	0	1	0	0	0	0	0
N\A	9	3766837	3802194	0	0	0	0	0	0	0	0	0	1	0	0	0	0	0
Solyc09g010420	9	3766838	3792728	0	0	0	0	0	0	0	0	0	1	0	0	0	0	0
N\A	9	3766838	3795102	0	0	0	0	0	0	0	0	0	1	0	0	0	0	0
Solyc09g010420	9	3766838	3786721	0	0	0	0	0	0	0	0	0	1	0	0	0	0	0
N\A	9	3766838	3799911	0	0	0	0	0	0	0	0	0	1	0	0	0	0	0
Solyc09g010420	9	3766838	3794534	0	0	0	0	0	0	0	0	0	1	0	0	0	0	0
N\A	9	3766838	3799326	0	0	0	0	0	0	0	0	0	1	0	0	0	0	0
N\A	9	3766838	3796102	0	0	0	0	0	0	0	0	0	1	0	0	0	0	0
Solyc09g010420	9	3766838	3790868	0	0	0	0	0	0	0	0	0	1	0	0	0	0	0
N\A	9	3766838	3799340	0	0	0	0	0	0	0	0	0	1	0	0	0	0	0
Solyc09g010390	9	3766838	3775127	0	0	0	0	0	0	0	0	0	1	0	0	0	0	0
N\A	9	3766838	3782886	0	0	0	0	0	0	0	0	0	1	0	0	0	0	0
N\A	9	3766838	3806976	0	0	0	0	0	0	0	0	0	1	0	0	0	0	0
N\A	9	3766838	3777603	0	0	0	0	0	0	0	0	0	1	0	0	0	0	0
N\A	9	3766838	3799349	0	0	0	0	0	0	0	0	0	1	0	0	0	0	0
N\A	9	3766838	3799361	0	0	0	0	0	0	0	0	0	1	0	0	0	0	0
N\A	9	3766838	3806458	0	0	0	0	0	0	0	0	0	1	1	0	0	0	0
N\A	9	3766936	3768106	1	0	0	0	0	0	1	0	0	1	1	0	0	0	0
N\A	9	3766936	3767016	1	1	1	1	1	1	1	1	1	1	1	1	1	1	0
Solyc09g010420	9	3766965	3787335	0	0	0	0	0	0	0	0	0	1	0	0	0	0	0
N\A	9	3767072	3767888	1	0	0	1	0	0	1	0	0	0	0	0	1	0	0
N\A	9	3767072	3767737	1	1	0	1	0	0	1	1	1	1	1	1	1	1	0
N\A	9	3767072	3768110	1	1	0	1	1	0	1	1	1	1	1	1	1	1	0
Solyc09g010380	9	3767072	3769656	0	0	0	0	0	0	1	0	0	0	0	0	1	0	0
Solyc09g010380	9	3767072	3768820	0	0	0	0	0	0	1	0	0	0	0	0	0	0	0
N\A	9	3767072	3767884	1	1	1	1	1	1	1	1	1	1	1	1	1	1	0
Solyc09g010440	9	3767072	3812154	0	0	0	0	0	0	1	1	1	0	0	0	0	0	0
N\A	9	3767072	3768106	1	1	1	1	1	1	1	1	1	1	1	1	1	1	0
N\A	9	3767072	3768073	1	1	1	1	1	1	1	1	1	1	1	1	1	1	0
N\A	9	3767072	3768012	0	0	0	0	0	0	0	0	0	1	0	0	0	0	0
Solyc09g010420	9	3767193	3786843	0	0	0	0	0	0	0	0	0	1	0	0	0	0	0
N\A	9	3767198	3779963	0	0	0	0	0	0	0	0	0	1	0	0	0	0	0
N\A	9	3767198	3779809	0	0	0	0	0	0	0	0	0	1	0	0	0	0	0
N\A	9	3767198	3779655	0	0	0	0	0	0	0	0	0	1	0	0	0	0	0
N\A	9	3767345	3768106	0	0	0	0	0	0	1	0	0	0	0	0	0	0	0
Solyc09g010390	9	3767577	3771762	0	0	0	0	0	0	0	0	0	1	0	0	0	0	0
N\A	9	3767579	3768106	0	0	0	0	0	0	0	0	0	1	0	0	0	0	0
N\A	9	3767753	3767884	0	0	0	0	0	0	1	0	0	0	0	0	0	0	0
N\A	9	3767753	3768106	1	0	0	1	0	0	1	0	0	1	1	1	1	0	0
N\A	9	3767792	3767884	0	0	0	0	0	0	1	1	1	1	1	0	1	1	0
N\A	9	3767924	3768106	1	1	1	1	1	1	1	1	1	1	1	1	1	1	0
N\A	9	3767924	3768073	0	0	0	0	0	0	1	0	0	1	0	0	0	0	0
N\A	9	3767924	3768012	0	0	0	0	0	0	1	0	0	1	1	0	0	0	0
[truncated: 76,486 more rows]
