# Supplementary material for: Comparative Analysis of Developmental Transcriptome Maps of Arabidopsis thaliana and Solanum lycopersicum
Source: Genes (Basel). 2019 Jan 15;10(1):50. doi: 10.3390/genes10010050 (PMC6356586; doi:10.3390/genes10010050)
Supplement: Supplementary file 1 [file genes-10-00050-s001.zip › genes-410128-supplementary_final/Supplementary Tables.xlsx]

## Sheet: Table Content
Table Content
Table S1	The description of publicly avaliable tomato data
Table S2	Pearson squared correlation coefficient for samples reported in this study
Table S3	Genes expressed in all or at least 1 samples
Table S4	GO and other terms enrichment of genes with low and high H
Table S5	Number of stable genes
Table S6	GO and other terms enrichment of genes with CV < 0.2
Table S7	Orthopairs where both genes are stable

## Sheet: Table S1
The description of publicly avaliable tomato data
General type of experiment	Number of SRA	BioProject	Public Description	General Description
Circadian	36	PRJDB3891	The tomato was grown in a fully controlled plant factory using a deep flow technique hydroponic system and continuous light [250-450 micromol m^2 s^1 (PPFD)].The samples were collected every two hours.LL8 shows 8 hours later with the light.	Light series & leaf
	50	PRJDB3892	The samples were collected from tomato leaf in a sunlight-type plant factory every two hours from 14:00 of the first day to 14:00 of the third day (Total 25 sample).Two times of samples were collected (A set and B set).	Light series & leaf
	23	PRJDB4686	Experiments were carried out using tomato (Solanum lycopersicum cv. Taiankichijitsu, Nanto Seed Co. Ltd., Nara, Japan) cultivated in a sunlight-type plant factory. Individual plants are usually cultivated for a year; in this experiment, tomato seedlings were grown by Berg Earth Co. Ltd. (Ehime, Japan) and transplanted into rockwool cubes. We sampled the fifth leaves every 2 h for 2 days, starting…	Light series & leaf segments
	25	PRJDB7208	The tomato cultivar Taian-kichijitsu was grown on soil in a sunlight-type plant factory. Superior leaves were sampled every 2 h for 2 days in April 2017.	Light series & leaf
	25	PRJDB7210	The tomato cultivar Taian-kichijitsu was grown on soil in a sunlight-type plant factory. Superior leaves were sampled every 2 h for 2 days in November 2017.	Light series & leaf
	47	PRJNA295848	Solanum lycopersicum and Solanum pennellii seedlings were grown for 1 day under diurnal conditions followed by 2 days in constant conditions. Leaves were sampled in biological duplicates every 4 hours.	Light series & leaves
	24	PRJNA417583	S. lycopersicum var Moneymaker and S. pimpinellifolium G1.1554 were entrained in 12:12 light/dark and 20:18 °C temperature cycles for 7 days and released in constant light or dark conditions. Leaf samples from biological duplicates were taken every 12 hours.	Light series & leaves
	92	PRJNA291675	RNAseq reads from LCM-captured shoot apical meristem and leaf primordia of cultivated tomato grown in simulated sun and shade conditions, and from shoot apical meristem and leaf primordia along the heteroblastic series	Light/shade & meristem, leaf primordia
Development	27	PRJDB5790	RNA-sequencing analysis of tomato (Solanum lycopersicum) different tissues with developmental statges.	TRANSCRIPTOME MAP
	19	PRJNA307656	Tomato RNA-Seq transcriptome data from different tissues and organs (flesh, peel, seeds, roots, leaves, buds and petals) and developmental stages (19 experiments in total)	TRANSCRIPTOME MAP	*was used as DEVELOPMENT dataset
	21	PRJNA481375	Sperm cell (SC) lineage development from the haploid microspore to SCs represents a unique biological process. We isolated tomato (Solanum lycopersicum) microspores, generative cells and sperm cells, and performed the genome-wide transcriptomic analysis of lncRNAs and mRNAs. SC lineage development involves global repression of genes for pluripotency, somatic development and metabolism following m…	CELL MAP
	64	PRJNA186790	Lines nearly isogenic for SUN in the cultivated background Solanum lycopersicum c.v. SUN1642 were grown in the greenhouse in a completely randomized design. Flowers at anthesis were tagged and self-pollinated on successive days. Anthesis is defined as when the flower opens. Pollination of flowers was staggered so fruit of all developmental stages would be harvested on the same day. Fruits at stag…	FRUIT MAP
	14	PRJNA171943	Comparison of Solanum lycopersicum and Solanum pennellii gene expression using two RNA-Seq protocols.	Shoot apex
	6	PRJDB6494	Transcriptome analysis of a series of flower buds harvested from an inflorescence of Solanum lycopersicum cv. Micro-Tom (MT-J, TOMJPF00001). Six flower buds ranging from a day-1 bud (4 mm in length) to a day-7 bud (partially opening) defined in the referenced publication were analyzed. The plant was grown under a fluorescent white light (170 micro mol/s/m2) with a photoperiod of 16 hours light an…	Flower development
	57	PRJEB19602	Developmental changes are associated with major transcriptomic reprogramming in all living organisms. The fruit-to-flower transition provides a remarkable example of a developmental shift allowing to address the contribution of DNA methylation and histone marking to the regulation of the fruit set transcriptomic program. The study emphasizes the tight correlation between epigenome reprogramming a…	Fruit development
	4	PRJEB5335	The crop species Solanum lycopersicum establishes a beneficial root- symbiosis with the widespread group of arbuscular mycorrhizal (AM) fungi. The mycorrhiza establishment leads to a modulation of the plant gene expression which is not restricted to the root compartment but spreads at the organism-wide level. To understand the systemic effect of the fungal presence on the tomato fruit, we perform…	Fruit development
	2	PRJNA192557	The flower abscission zone and leaf abscission zone tisssues were used for the RNA-Seq experiment involving time lapse study for gene expression. For the flower abscission samples the abscission zones were collected at 0, 2, 4, 8,14h after flower removal. For the leaf abscission zone samples the abscission zones were collected at 0, 24, 48, 72, 96h after leaf debladding preceeded with 10ppm of et…	Abscission zone
	9	PRJNA219397	Tomato transcritome durinf Fruit Set	Flower development
	4	PRJNA245532	Transcriptome sequencing of red ripe fruits of Solanum pennellii and Solanum lycopersicum M82	Flower development
	5	PRJNA255271	try to identify lncRNA in tomato fruit	Fruit
	12	PRJNA305464	Genome-wide identification of DHS in tomato fruit	Fruit
	12	PRJNA348772	transcriptome analysis revealed that the expression of epidermal genes of tomato fruit characterized by epidermal reticulation	Fruit
	53	PRJNA203416	We sequence mRNA from Ailsa Craig tomato (Solanum lycopersicum) fruit tissues, taken in 6 stages during fruit development (10 days after anthesis, 20 days after antheis, mature green, breaker, breaker+5 days, breaker+10 days). The fruit were cut into 5 equal sections along the longitudinal axis of the fruit and the intervening two sections discarded to minimize developmental and gene expression o…	Fruit development
	14	PRJNA272621	Purpose: Tomato (Solanum lycopersicum) serves as a research model for fruit development; however, while it is an important dietary source of antioxidant nutrients, the transcriptional regulation of genes that determine nutrient levels remains poorly understood. The goals of this study are to investigate dynamic changes of tomato genes during fruit development at transcription level and provides i…	Fruit development
	16	PRJNA293380	Early fruit development is crucial for crop production in tomato. After fertilization, the ovary undergoes a cell division and a cell expansion stages before maturation. Although the roles of regulatory signals such as hormone and carbohydrate during early fruit development have been studied, the spatial distribution and the sequential initiation of these regulatory signals is still poorly unders…	Fruit development
	6	PRJNA298353	studding the early developing tomato fruit transcriptional dynamics	Fruit development
	2	PRJNA301611	Six stages of flower and fruit materials from S. lycopersicum var. Moneymaker (MM), S. lycopersicum var. cerasiforme LA1310 (CC) and Solanum pimpinellifolium PI365967 (PP) including 5DPA, 20DPA, mature green, break stage and red ripen fruits and -2DPA flower Overall design: RNA from six tissues from each species was extracted and mixed together to construct the libraries and perform RNA-seq	Fruit development
	7	PRJNA301612	Early fruit development is crucial for crop production in tomato. After fertilization, the ovary undergoes a cell division and a cell expansion stages before maturation. Although the roles of regulatory signals such as hormone and carbohydrate during early fruit development have been studied, the spatial distribution and the sequential initiation of these regulatory signals is still poorly unders…	Fruit development
	7	PRJNA339202	To identify the long non-coding RNAs and circRNAs expressed in tomato fruit development.	Fruit development
	116	PRJNA342783	Two sets of fw11.3 NILs from Solanum lycopersicum c.v. Rio Grande background were used for RNA-seq experiment. fw11.3-D (EE) and fw11.3-WT (PP) are NILs carrying cultivated and wild alleles for fw11.3 locus. The fw11.3-NILs were grown in 2-gallon pots in the greenhouse using standard fertilization (15-9-12 slow release supplemented by 20-20-20), completely randomized design was used. Flowers were…	Fruit development
	6	PRJNA381300	Fleshy fruit ripening is an irreversible developmental process that the physiological and biochemical properties of the seed-bearing organ are altered to aid seed dispersal. Significant progress has been made in the model fruit tomato, in which the plant hormone ethylene, fruit specific transcription factors and epigenome reprograming fine tune the ripening processes. The complexity in ripening r…	Fruit development
	6	PRJNA383273	Study on fruit ripening	Fruit development
	12	PRJNA386098	tomato fruits transcriptome including four kinds of materials	Fruit development
	18	PRJNA390282	The RNA sequencing (RNA-seq) technique was used to analyze the trascriptomic changes during fruit ripening in two different cultivars (E1 and E115) characterized by a different content of antioxidants in the fruits. A number of differentially expressed genes were identified that were related to ascorbate and phenylpropanoid biosynthesis. Furthermore, transcription factors that may control antioxi…	Fruit development
	483	PRJNA391024	High-resolution spatiotemporal mapping of tomato fruit development	Fruit development	*was used as FRUIT dataset
	12	PRJNA449281	Anthocyanins are usually not present in fruits of domesticated tomatoes. “Jinling Moyu” (MY) is a novel purple cherry tomato which accumulates considerable anthocyanins in ripe fruit. RNA sequencing based transcriptome analysis demonstrated that the gene expression levels of flavonoid and anthocyanins biosynthetic pathway had changed dramatically, and the putative regulation factors were distinct…	Fruit development
	20	PRJNA80157	Transcriptomes of tomato fruits at four developmental stages, immature (17 DPA), mature green (39 DPA), breaker (42 DPA), and fully ripe (52 DPA), were analyzed using the RNA-seq approach.	Fruit development
	2	PRJNA286151	Using RNA-seq, we surveyed the alternative splicing patterns in tomato seedlings, flowers and young developing fruits.	Fruit, seedling, flower
	2	PRJNA295119	To investigate alternative splicing pattern during early fruit growth, we applied strand-specific RNA-seq to analyze the genome-wide AS events in tomato tissues including seedlings, flowers and early growth fruits and compared the AS patterns in fruits between three characteristic stages of early fruit growth.	Fruit, seedling, flower
	13	PRJNA298134	gene expression	Hypocotyl, leaves
	6	PRJNA419150	to study miRNA function in plant development	Leaf
	21	PRJNA245845	Understanding the dynamics in gene expression of leaf development across tomato species complex	Leaf development
	12	PRJNA396585	Transcriptomes for early consecutive stages of leaf development in two S.pennellii x S. lycopersicum introgression lines with thick leaves to address the question: "How is leaf thickness patterned?".	Leaf development
	2	PRJNA244077	Ribosome biogenesis is a major cellular processes involving a large inventory of proteinaceous and RNA cofactors. Recent bioinformatics approaches discovered a large but not complete overlap of the inventory between yeast, mammals and plants. We re-inspected the complexity of ribosome biogenesis factors (RBFs) by assigning co-orthologs to each protein family in the A. thaliana and S. lycopersicum…	Leaf, anther
	40	PRJNA192978	Transcriptome analysis of a domesticated tomato species and five wild relatives: Solanum lycopersicum var. M82 LA3475, Solanum pennellii LA0716, Solanum habrochaites LA1777, Solanum pimpinellifolium LA1589, Solanum chmielewskii LA1840, Solanum galapagense LA0530.	Leaf, root, stem, fruit, flower
	12	PRJNA343677	The extensive diversity for floral branching systems is an excellent example of morphological evolution in plants. This study seeks to advance our understanding of the relationship between floral system complexity and the developmental progression or maturation of plant stem cells, meristems. This was accomplished through transcriptome profiling of sequential meristem developmental stages in five…	Meristems
	5	PRJNA273326	Solanum lycopersicum ovaries Gene expression	Ovary development
	38	PRJNA347367	transcriptome profiling of tomato fruit pericarp and locule	Pericarp, locule
	2	PRJNA362536	Given that RKN invasion is sensed by roots, and root-derived JA-signaling will activate systemic defense response, which is, to date, poorly understood. Here, we investigated variations in the RKN-induced transcriptome in scion phloem between two tomato plant grafts, CM/CM (Lycopersicum esculentum Mill. cv. Castlemart) and CM/spr2 (a JA-deficient mutant).	Phloem
	18	PRJNA309342	The goal of this project was to quantify differentially expressed genes in reproductive tissues in wild Solanum pennellii and domesticated Solanum lycopersicum. This study includes interspecific cross-pollinated samples in order to analyze gene expression during interspecific crosses.	Reproductive
	6	PRJNA282699	Northeast Agricultural University，tomato root RNA-seq.	Root
	1	PRJNA283023	mining differentially expressed genes induced by Verticillium dahliae	Root
	1	PRJNA387085	Tomato Genome sequencing	Root and Leaf
	24	PRJNA256140	To explore the mechanism by which the SlCyp1-mediated long-distance signal controls lateral root initiation. We perform RNA-seq analysis on root samples from dgt rootstocks 10 days after grafting to VFN8 scions (VFN8/dgt) and compared them to homografted dgt (dgt/dgt) and VFN8 (VFN8/VFN) roots.	Root development
	9	PRJNA271595	We define genome-wide temporal expression patterns of root development genes in seven vascular plants, enabling a detailed comparative analysis of the molecular development of a single organ across diverse species. Overall design: Measuring mRNA expression of the root development zones in 7 vascular plants. Each measurement includes 3 biological replicates.	Root development
	3	PRJNA338767	urpose: The root hair is a model for understanding evolution of individual cell differentiation programs in plants. We compare the expression of the genes that participate in root hair development between Arabidopsis and other vascular plants to assess the conservation/diversification of the root hair development programs in vascular plants. Methods: We used RNA-Seq, in triplicates, to measure th…	Root hairs
	8	PRJNA476113	tomato RNA-seq	Stamen, pistil
	2	PRJNA245165	Transcriptome of stem trichomes	Trichomes
	6	PRJNA271503	Tomato plants are covered with epidermal secretory glandular trichomes and these structures accumulate a wide variety of plant secondary metabolites. Many of these compounds, such as terpenoids and acyl sugars, protect plants from herbivorous insects. Trichome EST collections have led to the identification of a variety of metabolic pathway enzymes. In this study, RNA-Seq using Illumina sequencing…	Trichomes
Different lines	24	PRJNA449902	Transcriptome analysis of seven tomato near isogenic lines (in the background of NC EBR-1) with high lycopene content as well as the tomato breeding line NC EBR-1 and a wild Solanum pimpinellifolium accession LA2093.	Accessions & fruit
	2	PRJNA305880	We sequenced 29 accessions from all 13 species of Solanum sect. Lycopersicon and 2 species from Solanum sect. Lycopersicoides. After mapping these data to the reference genome, we identified complex patterns of introgression, ancestral allele sorting, lineage-specific evolution and environmental selection.	Accessions & leaves
	68	PRJNA395492	Tomato seeds from different regions of Africa were grown under the same conditions in a greenhouse. mRNA was isolated from the leaves and fruits at four different growth stages. The aim was to determine the differences in gene expression at different growth stages and among different plants from different countries.	Accessions & leaves, fruits
	405	PRJNA396272	To understand the expression patterns of different tomato varieties	Accessions & pericarp
Mutants & transgenes	12	PRJEB13836	We have silenced a tomato pectate lyase which then results in inhibition of fruit softening. This study here relates to the RNASeq data from control and silenced fruit during ripening.	Control/transgene & fruit development
	4	PRJNA339564	The 7B-1 tomato (Solanum lycopersicum L. cv Rutgers) is a male-sterile mutant with enhanced tolerance to abiotic stress, which makes it a potential candidate for hybrid seed breeding and stress engineering. Transcriptomic profiles of the 7B-1 male-sterile and wild type (WT) anthers were studied using mRNA sequencing (RNA-Seq). In total, 768 differentially expressed genes (DEGs) were identified, i…	Control/mutant & anthers
	6	PRJNA494243	WGS of bulked F2 segregants was used to map the tomato mutant tie-1. RNA sequencing analysis comparing tie-1 and wild-type plants was used to determine that the mutation caused a splicing defect in a class III GA-2 oxidase gene.	Control/mutant & epicotyl
	6	PRJNA212695	Lines nearly isogenic for fw3.2 in the cultivated background Solanum lycopersicum c.v. Yellow Stuffer were grown in the greenhouse in a completely randomized design. fw3.2 (ys) and fw3.2 (wt) are NILs carrying cultivated and wild alleles for fw3.2 locus. Young flower buds were harvested. For each sample, three replicates were used. RNA was extracted using Trizol and Stand-specific libraries were …	Control/mutant & flower
	6	PRJNA212696	RNAi lines targeting SlKLUH in the near isogenic line background carrying cultivated allele of fw3.2 [fw3.2(ys) NIL] were grown in the greenhouse in a completely randomized design. Young flower buds were harvested. For each sample, three replicates were used. RNA was extracted using Trizol and Stand-specific libraries were prepared from total RNA and sequences of 51 bp were generated on an Illumi…	Control/mutant & flower
	17	PRJNA397585	To compare the global gene expression between male sterile line (ms1035) and fertile line (T-1082), RNA-seq was performed using different tstages of floral buds. A strand-specific RNA-seq library was constructed and sequence using Illumina Hiseq 2500. Differentailly expressed genes were identified using CLC Genomics Workbench 6.0 and DESeq tool of R. Overall design: 3 biological replicates of 3 d…	Control/mutant & flower
	2	PRJNA175249	A comprehensive transcriptional profiling of immature fruits (14 DAP) , obtained from hp1 mutant plant in comparison to their isogenic wild-type Alisa Craig, dissects molecular mechanism by which HP1 (DDB1) affects the plastid level and other physiological processes of tomato fruits	Control/mutant & fruit
	14	PRJNA298413	Background: Fruit color is an important quality trait for nutrition value in tomato (Solanum lycopersicum) and has attracted huge attention for a long time. In order to dissect the yellow-fruit color of a novel tomato mutant n3122, we compared the dynamic transcriptome of the fruit pericarps from the mutant n3122 and its wild type red-fruited tomato cultivar M82. Results: The transcriptomes of fr…	Control/mutant & fruit
	4	PRJNA374747	DNA methylation is a conserved epigenetic mark important for genome integrity, development and environmental responses in plants and mammals. Active DNA demethylation in plants is initiated by a family of 5mC DNA glycosylases/lyases (i.e. DNA demethylases). The role of DNA demethylases in transposon regulation, pathogen responses, and gene imprinting and other developmental processes have been st…	Control/mutant & fruit
	6	PRJNA386120	rin mutation fruit	Control/mutant & fruit
	14	PRJNA302591	Identification of the paramutated sulfurea locus in tomato	Control/mutant & leaves
	12	PRJNA437059	This project contains RNAseq reads for tomato (cv Moneymaker) and the phyB1, phyb2 and phyb1b2 mutants.	Control/mutant & leaves
	4	PRJNA175116	We sequenced mRNA from late vegetative meristems of tomato mutant TERMINARING FLOWER as well as the wild type progenitor to see genome-wide expression changes affected by the mutation. Overall design: Meristems from multiple plants at the same developmental stages were collected for both mutants and wild types. The meristems were pooled together for mRNA extractions. Two biological replicates for…	Control/mutant & meristems
	8	PRJNA376110	Enlargement and doming of the shoot apical meristem (SAM) is a hallmark of the transition from vegetative growth to flowering. While this change is widespread, its role in the flowering process is unknown. The late termination (ltm) tomato mutant shows severely delayed flowering and precocious doming of the vegetative SAM. LTM encodes a kelch domain-containing protein, with no link to known meris…	Control/mutant & meristems
	18	PRJNA376115	Selection for inflorescence complexity is common during crop domestication. However, tomato (Solanum lycopersicum) has undergone relatively minor changes from its wild progenitor, S. pimpinellifolium. In this study, we identify two genes with independent benefits for inflorescence traits that when combined have a novel branched inflorescence phenotype with negative consequences for crop productiv…	Control/mutant & meristems
	4	PRJNA376118	Enlargement and doming of the shoot apical meristem (SAM) is a hallmark of the transition from vegetative growth to flowering. While this change is widespread, its role in the flowering process is unknown. The late termination (ltm) tomato mutant shows severely delayed flowering and precocious doming of the vegetative SAM. LTM encodes a kelch domain-containing protein, with no link to known meris…	Control/mutant & meristems
	4	PRJNA403778	We reveal that the smaller and oxheart fruit in the tomato sf mutant is caused by decreased locule number and pericarp cell layers of transverse direction of fruit, and some genes, such as CRCa, CNRs, CYCs, WUS, SUNs, OFRs, and CDKs, are involved in this process.	Control/mutant & ovaries
	48	PRJNA192450	Transcriptomes of NILs differing in FW3.2 locus in Yellow Stuffer background.	Control/mutant & seed, pericarp
	4	PRJNA347502	Sequencing of shoot apices from 10-day-old M82 and clau:e3545 mutant.	Control/mutant & shoot apex
	6	PRJNA361066	The purpose of this study was to identify genes that are misregulated in tomato pin-like apices. These apices could be induced either by the lfs mutation, or by treatment with the auxin polar transport inhibitor TIBA Overall design: The tomato lfs mutant was compared to WT and to TIBA-induced pin. Experiment was done in two repeats for each condition.	Control/mutant & shoot apex
	6	PRJNA392868	Obtaining of biological meaning by RNA sequencing of micro-tom and wild type tomatoes.	Control/mutant & stem
	6	PRJNA335668	We reveal that two cytochrome P450s, SlC3H1 and SlC3H2, may be involved in the yellow stigma formation through regulating yellow-colored chalcone biosynthesis in tomato.	Control/mutant & stigma
	16	PRJNA311609	This project describes the response of tomatoes to red light treatment compared to darkness in wild type and phyA mutant 7 day-old seedlings.	Control/mutant, light series & seedling
	40	PRJNA388682	In this study, we compared gene expression genome wide between phyB1 and phyB2 mutants and wild-type tomato seedlings grown in the dark or exposed to 60 minutes of red light. Our goal was to identify molecular networks underlying phyB1 and phyB2 signaling in photomorphogenesis and to distinguish their individual, redundant, and cooperative roles.	Control/mutant, light series & seedling
	1	PRJNA343341	wild type (control) and two transgenic line	Control/transgene & flower
	16	PRJNA173345	Transcriptomes of flower buds of three miR167 transgenic lines and the wild type LA1589 were analyzed and compared using the strand-specific RNA-seq approach.	Control/transgene & flower buds
	2	PRJNA251965	Versatile roles of REVOLUTA (REV), a Class III homeodomain-leucine zipper (HD-ZIP III) transcription factor, have been mainly depicted in Arabidopsis and Populus. In this study, we investigated the functions of its tomato homolog, namely SlREV. Over-expression of a microRNA166-resistant version of SlREV (35S::REVRis) not only resulted in vegetative abnormities such as curly leaves and fasciated s…	Control/transgene & flower buds
	15	PRJNA203415	Control/transgene & seed, pericarp	Control/transgene & fruit
	18	PRJNA213528	The tomato MADS-box FRUITFULL (FUL) homologs, FUL1 and FUL2, interact with the main ripening regulator RIPENING INHIBITOR (RIN). To clarify their role in fruit ripening, we generated FUL1/FUL2-suppressed transgenic lines by RNAi. We found that five transgenic lines bearing fruits that did not ripen normally: lycopene accumulation and increase of ethylene production were severely inhibited. We the…	Control/transgene & fruit
	17	PRJNA260087	Phenylpropanoids are derived from phenylalanine and comprise an important class of plant secondary metabolites that include specialized bioactives with medicinal properties, important phytonutrients, a broad range of natural colours, phytoanticipins, phytoalexins and phytoestrogens. A number of transcription factors have been used to upregulate specific branches of phenylpropanoid metabolism, but…	Control/transgene & fruit
	4	PRJNA296563	To investigate global genome expression changes caused by the ectopic expression of CsMYBF1, we compared the gene expression profiles of the transgenic and wild type tomato fruits by RNA-seq analysis.Fruit samples from at least five plants of each genotype, which were harvested between 7 and 10 days after breaker stage, were pooled for total RNA isolation.A total of 3296 genes were differentially…	Control/transgene & fruit
	2	PRJNA353244	Purpose: Understanding the mechanism of malate accumulation in plants is beneficial for both plant nutrient and human health. However, little is known regarding regulation of malate accumulation in horticulture plants such as tomato. The goals of this study are to investigate potential regulation network of Al-Activated Malate Transporter 9 (ALMT9) which is the major locus responsible for the var…	Control/transgene & fruit
	2	PRJNA358109	The RNA sequencing of the flower buds from cultivated tomato M82 and its near isogenic line TA3178	Control/transgene & fruit
	15	PRJNA388800	Regulation role of lncRNA1459 in tomato fruit ripening	Control/transgene & fruit
	25	PRJNA419678	Transcriptome of Solanum lycopersicum cv. Ailsa Craig and its nearly isogenic hp1 fruit at four different developmental stages which includes Immature Green, Mature Green, Breaker and Breaker + 7.	Control/transgene & fruit
	63	PRJNA422262	Transcriptome profiling of tomato fruits at different stages, 7 days post anthesis (DPA), 17 DPA, 27 DPA, 38 DPA (mature green), 43 DPA (breaker), 46 DPA (orange), and 50 DPA (red), in wild type tomatoTomato (Solanum lycopersicum) cv M82) and tomato plants overexpressing Arabidopsis was used in this study. The plasmid constructs of AtORWT orand AtORHis.	Control/transgene & fruit
	9	PRJNA432771	transcriptome sequence of Solanum lycopersicum	Control/transgene & fruit
	12	PRJEB20176	Sl-AGL11 was ectopically expressed in Solanum lycopersicon (micro-tom), which led to the conversion of sepals into fleshy tissue and major modifications of fruit structure consisting notably of an extreme softening. The study aimed at comparing young (10DPA) fruits and sepals in WT and Sl-AGL11 overexpressing background.	Control/transgene & fruit, sepal
	9	PRJNA246343	Identifying genes whose expression can be modulated by BOP	Control/transgene & leaves
	4	PRJNA278797	Solanum lycopersicum	Control/transgene & leaves
	8	PRJNA281504	The goal of this study was to search for DELLA-independent GA-regulated genes in tomato. RNA deep sequencing (RNA-seq) was performed to GA-treated M82 and pro∆GRAS mutant. Using a two fold increased or decreased cutoff we identified 81 GA-up regulated and 15 GA-down regulated genes, from which five genes were DELLA-independent. Overall design: M82 and pro∆GRAS seedlings were treated with Paclobut…	Control/transgene & leaves
	8	PRJNA310094	Purpose: Many studies have demonstrated that ZFPs have important functions in many biological processes, including plant growth and development, stress response, and phytohormone response. RanBP2-type zinc finger transcription factors have been characterized in animals and humans. However, their functions remain largely unknown in plants. Therefore, the functions of RanBP ZFPs in plants need furt…	Control/transgene & leaves
	4	PRJNA355846	Purpose: Plant trichomes are hair-like protuberances developing from epidermal cells of most terrestrial plants, serve as an excellent system for analyzing the molecular mechanisms underlying cell fate choices, cell cycle control, and cell morphogenesis. Regulation of trichomes in arabidopsis has been well characterized. However, the mechanisms of multicellular trichomes is unclear. To further id…	Control/transgene & leaves
	2	PRJNA413275	Wild-type tomato (Solanum lycopersicom Mill. cv. Ailsa Craig) and SlbZIP1-RNAi plants were used for analysis. Plants were irrigated with water containing 400 mM NaCl from the bottoms of the pots, then leaves were collected after 24 h for RNA-seq analysis.	Control/transgene & leaves
	8	PRJNA282940	Male reproductive tissues are more sensitive to heat stress compared to vegetative tissues, however the basis of this phenomenon is poorly understood. Heat stress transcription factors (Hsfs) regulate the transcriptional changes required for protection and recovery from heat stress. HsfA2 has been characterized as co-activator of HsfA1a in tomato and is considered as one of the major Hsfs accumul…	Control/transgene & leaves, anther
	12	PRJNA273478	apical meristem tissues from 4-week-old wild type, epiF3, MSH1 gene mutant including (mild-DR and dwarf-DR) plants were used in this experiment. Overall design: For each genotype, the transcriptome was sequenced with 3 biological replicates.	Control/transgene & meristem
	4	PRJNA398299	To clarify the defferent expression genes between wide tpye and transgenic plants.	Control/transgene & meristem
	9	PRJNA391030	Comparative transcriptome analysis of SlGRAS38-RNAi lines and the wild type in tomato	Control/transgene & pericarp
	36	PRJNA432035	DEX inducible expression system for Rosea1 and Delila transcription factors was introduced in tomato. Seedlings and callus tissues were induced by DEX. RNA of induced and uniniduced roots and calli was isolated after 3 and 24h. Overall design: DEX inducible expression system for Rosea1 and Delila transcription factors was introduced in tomato. Seedlings and callus tissues were induced by DEX. RNA…	Control/transgene & roots
	12	PRJNA192456	RNAi-2G2 and RNAi-2Q1 are SlKLUH knock down transgenic lines in fw3.2(ys) NIL (near isogenic line) background. Flowers were tagged a day before anthesis and self-pollinated at anthesis. Pericarp and seed tissues from seven DPA (days post anthesis) fruits were separately isolated. Three replicates were collected for each sample. RNA was extracted using Trizol and Stand-specific libraries were prep…	Control/transgene & seed, pericarp
	12	PRJNA487149	Most above ground parts of vascular plants are covered by an extracellular cuticle composed of cutin to protect against dehydration and to form a barrier against pathogen attack. Cutin monomers contain 16- or 18-carbon fatty acids and glycerol-3-phosphate acyltransferase enzymes (GPATs) transfer these fatty acids to glycerol, facilitating their transport to the plant surface. The GPAT6-like RAM2 …	Control/transgene, infection & leaves
	11	PRJEB23761	In plants, cytosine methylation, an epigenetic mark critical for transposon silencing, is maintained over generations by key enzymes that directly methylate DNA and is facilitated by chromatin remodelers, like DECREASE IN DNA METHYLATION 1 (DDM1). Short-interfering RNAs (siRNAs) also mediate transposon DNA methylation through a process called RNA-directed DNA methylation (RdDM). In tomato (Solanu…	CRISPR & leaves
Biotic stress	4	PRJDB5219	Seedlings of Lotus japonicus MG-20 and Solanum lycopersicum cv. Micro-Tom were inoculated with 500 spores per plant of Rhizophagus irregularis DAOM 197198 in pots filled with autoclaved river sand. The inoculated and non-inoculated plants were supplied with a half-strength Hoagland solution containing a low concentration of 0.1 mM KH2PO4 every other day. The plants were grown in a growth chamber …	Infection & roots
	18	PRJEB20101	Roots of Solanum lycopersicum (ecotype Corbarino) plants, grown in controlled hydroponics conditions, were inoculated with Pseudomonas fluorescens strain CREA-C16. Root samples were collected both from plants colonized by the bacterium and from control non-inoculated plants at 24, 48 and 72 hours post-inoculum. RNA was extracted from 18 samples (6x3 biological replicates) and sequenced in a singl…	Infection & roots
	34	PRJEB21223	RNA-seq was used to identify Solanum lycopersicum (tomato cultivar Heinz1706) genes expressed at 24 hours post inoculation with either Phytophthora infestans, Botrytis cinerea, and Oidium neolycopersici. Tomato leaves were artificially infected with pathogen and corresponding mock inoculum.	Infection & leaves
	9	PRJEB21256	Rhizosphere-competent Plant-Growth-Promoting Fungi (PGPF) have inspired great interest for low input agriculture. In particular, Trichoderma harzianum strain T22 has proved to be also very effective for sustainable crop protection against pathogens. Our work investigated the transcriptional response of tomato roots (Solanum lycopersicum) to T22 at early stages of the interaction (24, 48 and 72 h)…	Infection & roots
	12	PRJNA167102	To generate an efficient defense against begomovirus, we modulated the activity of the immune defense receptor NIK (NSP-Interacting Kinase) in tomato plants; NIK is a virulence target of the begomovirus NSP during infection. Replacing threonine-474 with aspartate (T474D) within the kinase activation loop promoted the constitutive activation of NIK-mediated defenses. This activation resulted in th…	Infection & leaves
	5	PRJNA240125	The simultaneous gene fungal-fruit expression at appressoria, quiescence and necrotrophic stages in C. gloeosporioides-tomato fruit interaction were characterized by Illumina NGS. Fungal appressoria stage on green fruit showed stage-specific transcription and was accompanied by massive fruit transcriptional defense response. The quiescent fungal transcriptome showed activation of chromatin remode…	Infection & fruit
	9	PRJNA326066	The study aims at revealing a gene funtion by transcriptome anlysis	Infection & fruit
	8	PRJNA329199	Analysis of tomato strains 6421 and 6422 healthy and infected with Colletotrichum gloeosporioides	Infection & fruit
	1	PRJNA209796	Tomato spotted wilt virus (TSWV), genus Tospovirus, family Bunyaviridae has a segmented negative-stranded RNA genome, with two of its gene segments showing ambisense gene arrangement. The virus causes significant economic losses to numerous field and horticultural crops worldwide. There are no reports on the analysis of vsiRNAs produced in host plants following infection by TSWV. TSWV-specific vs…	Infection & leaves
	28	PRJNA214335	Transcriptome sequencing of tomato leaves treated with different bacteria and PAMPs	Infection & leaves
	4	PRJNA214457	To identify differentially expressed genes in response to TYLCV infection	Infection & leaves
	1	PRJNA240261	Using Next Generation sequencing of RNA from two tomato plants we have obtained the full length sequence of a completely new class of viruses, which we named the Tomato Matilda virus – it differs substantial from all other described viruses, and remarkably, the closest possible class of virus is bee sackbrood virus, and other insect viruses	Infection & leaves
	18	PRJNA252525	Transcriptome sequencing of leaves of resistant (RG-PtoR) and susceptible (RG-prf3 and RG-prf19) tomato plants treated with Pst DC3000	Infection & leaves
	9	PRJNA252529	Transcriptome sequencing of tomato leaves treated with different Pst DC3000 mutant strains	Infection & leaves
	4	PRJNA253262	The functional role of AGO1	Infection & leaves
	12	PRJNA270083	Background: Plants attenuate their responses to a variety of bacterial and fungal pathogens, leading to higher incidences of pathogen infection at night. However, little is known about the molecular mechanism responsible for the light-induced defence response; transcriptome data would likely facilitate the elucidation of this mechanism. Results: In this study, we observed diurnal changes in tomat…	Infection & leaves
	6	PRJNA291401	Leaf samples of a TYLCV-resistant breeding line CLN2777A (R) were collected at 7 day post inoculation with TYLCV by whitefly were used for RNA isolation and library construction for strand-specific RNA-seq.	Infection & leaves
	20	PRJNA299687	Background: Effector proteins are translocated into host cells by plant-pathogens to undermine pattern-triggered immunity (PTI), the plant response to microbe-associated molecular patterns that interferes with the infection process. Individual effectors are found in variable repertoires where some constituents target the same pathways. The effector protein AvrPto from Pseudomonas syringae has a c…	Infection & leaves
	6	PRJNA300834	Comparative transcriptome analysis of resistant and susceptible tomato lines in response to infection by Xanthomonas perforans race T3	Infection & leaves
	2	PRJNA305724	Gene expression cascade in a plant is altered in times of stress. Reprogramming of the expression profiles of genes is required for a robust and specific response. Until now, tomato transcriptomic alteration in response to Alternaria fungal stress were not known. This study presents the profile of genes that are differentially expressed during Alternaria stress in local tomato cultivar (Pusa Ruby…	Infection & leaves
	2	PRJNA305777	In order to discover and obtain a common set of genes that respond to various fungal colonization, which may provide key functional genes for lasting and durable molecular breeding.	Infection & leaves
	17	PRJNA326402	transcriptome sequencing of Pti1 silenced plants after treatment of Pst DC3000ΔavrPto/ΔavrPtoB	Infection & leaves
	9	PRJNA339424	Cf-12 is an effective gene for resisting tomato leaf mold disease caused by Cladosporium fulvum (C. fulvum). In order to better understand the molecular mechanism of Cf-12 gene resistance response, RNA-Seq was used to analyze the transcriptome changes at three different stages of C. fulvum infection.	Infection & leaves	*was used as STRESS dataset
	6	PRJNA353731	We employed PSTVd infecting tomato as a model system and applied comprehensive genome-wide analyses to dissect the host responses to pathogenic ncRNAs.	Infection & leaves
	56	PRJNA353950	Transcriptome sequencing of tomato leaves treated with different bacteria and PAMPs	Infection & leaves
	12	PRJNA361600	Transcriptome analysis of the Sm-mediated resistance response to Stemphylium lycopersici in tomato	Infection & leaves
	4	PRJNA371367	Tomato leaf mold is an important disease caused by Cladosporium fulvum .The Cf-10 gene ,which has been shown to confer resistance to this disease in the field,can serve as a new candidate gen in breeding,but the lack of understanding about this gene restricts its application .In this study,we use the transcriptome technology to isolate tomato genes related to the Cf-10-mediated resistance respons…	Infection & leaves
	12	PRJNA381839	Bacillus amyloliquefaciens SN16-1 induced tomato resistance system against R.solani	Infection & leaves
	4	PRJNA382500	We performed comprehensive genome-wide analyses and achieved a high-resolution of tomato transcriptomic changes in response to the control TRV vectors	Infection & leaves
	6	PRJNA382680	The goal of the RNA seq was to investigate the transcriptome changes induced by Pseudmonas syringae pv. tomato J4 in wild-type tomato 'Moneymaker' and transgenic 'Moneymaker' overexpressing the Arabidopsis ELP4 (AtELP4) gene. Results showed that P. syringae pv. tomato J4 induced dramatic transcriptional changes in both the wild-type and transgenic tomato plants. Interestingly, a group of defense …	Infection & leaves
	12	PRJNA390237	To investigate the effect of the AM symbiosis on Cucumber mosaic virus (CMV) infection in tomato, a transcriptomic analysis of the plant response in these conditions were performed	Infection & leaves
	6	PRJNA418121	Plant pathogens with a broad host range are able to infect plant lineages that diverged over 100 million years ago. They exert similar and recurring constraints on the evolution of unrelated plant populations. Plants generally respond with quantitative disease resistance (QDR), a form of immunity relying on complex genetic determinants. In most cases, the molecular determinants of QDR and how the…	Infection & leaves
	18	PRJNA419151	Cf-19 induced a remarkable HR in tomato plants inoculated with C. fulvum physiological race 1.2.3.4. We utilized the RNA-seq technique to isolate tomato genes related to the Cf-19-mediated resistance response.The results help us further understanding tomato defense mechanisms and provide us the basis for finding new ways of controlling tomato leaf mold disease.	Infection & leaves	*was used as STRESS dataset
	4	PRJNA434798	Tomato plants were artificially infected with Tomato leaf curl Sardinia virus and mock inoculated. RNAs collected from these plant tissues were used in RNAseq experiments in two replicates. The expression of selected paralogs mRNAs was quantified.	Infection & leaves
	12	PRJNA436831	Response of Ty-5-Mediated Resistance to TYLCV via Transcriptome Resequencing	Infection & leaves
	6	PRJNA193536	We profiled small RNAs obtained from B. cinerea-infected tomato leaf and fruit during a time course. Overall design: Examination of small RNAs from B. cinerea-treated tomato leaf and fruit tissue over a time course.	Infection & leaves, fruits
	6	PRJNA217491	This study compares two cotton cultivars (G. hirsutum cv. Fibremax and G. hirsutum cv. Lonren) and a tomato cultivar (S. lycopersicum cv. Micro-Tom) with differing response to Rotylenchulus reniformis (reniform nematode) infection. The purpose of the project was to identify genes and microRNAs that were recognized as being associated with defense or resistance mechanisms in the plants.	Infection & roots
	8	PRJNA243119	Meloidogyne javanica Fatty Acid and Retinol Binding Protein (Mj-FAR-1) Affects the Expression of a Large Number of Lipid, Cell Wall, Stress and Phenylpropanoid Related Genes During Nematode Infection of Tomato	Infection & roots
	9	PRJNA327257	This study aimed to characterize temporal transcriptional differences between resistant and susceptible roots in response to infection with soilborne pathogen Ralstonia solanacearum, which causes bacterial wilt.	Infection & roots
	4	PRJNA329114	Isogenic tomato plants (Solanum lycopersicum, Heinz 1706) were infected with one of two inbred M. hapla parasitic root knot nematode lines: LM and VW9. Infected root tissue samples (galls) were harvested three weeks post-infection, and RNA was extracted for RNA-Seq. This RNA contained a mixture of tomato and M. hapla transcripts. Sequencing reads were aligned to a concatenated reference of the M.…	Infection & roots
	34	PRJNA348521	Purpose: To understand the molecular mechanisms involved in disease development during plant-nematode interactions. Methods: We have taken a comprehensive transcriptomic approach to investigate the expression of both tomato and RKN genes in tomato roots at five infection time points from susceptible plants (PR: Pusa Ruby) and two infection time points from resistant plants (M36: Transgenic MM lin…	Infection & roots
	1	PRJNA350192	genome sequencing for detect the key gene induced systerm resistance	Infection & roots
	6	PRJNA358622	The plants were submitted to two different treatments (12 pots per treatment): (i) plants watered with a nutrient solution without soluble silicon and Inoculated with R.solanacearum (Rs), (ii) plants watered with a nutrient solution containing 2 mM potassium silicate (K2SiO3) and inoculated with R.solanacearum (Rs+Si). RNA sequencing (RNA-Seq) technology was employed to analyze the root transcrip…	Infection & roots
	4	PRJNA407898	As exploring gene expression and function approaches constitute an initial point for investigating pathogen host interaction, we performed RNA-seq and sRNA-seq analysis to unravel regulated genes and miRNAs in tomato infected by FOL. Our data will offer the community with a future direction and surely help in generating models of mediated resistance responses with assessment of genomic gene expre…	Infection & roots
	36	PRJNA493976	This experiment aim to study the difference of bacterial infection with time	Infection & stem, roots
Abiotic stress	6	PRJEB14805	In this study the root transcriptome profiles of young seedlings (5 days after germination at 23°C) of two tomato species differing in cold tolerance were analysed and compared after a subsequent treatment for 3 days at 23 or 15°C by RNAseq. Aim was to elucidate molecular mechanisms underlying root development associated with suboptimal-temperature tolerance during early seedling establishment.	Cold stress & roots
	3	PRJNA339195	Tomato transcriptomes during chilling	Cold stress & fruit
	4	PRJNA387208	To identify lncRNAs in tomato and elucidate the intricate regulatory roles of lncRNAs in chilling injury	Cold stress & fruit
	3	PRJNA282184	The transcriptomes of Solanum lycopersicum leaf tissue under cold stress were studied using for high-throughput RNA sequencing (RNA-seq) of Illumina. These datas would be most beneficial for further studies investigating the molecular mechanisms of Solanum lycopersicum responses to cold stress.	Cold stress & leaves
	4	PRJNA312788	Most crops are from tropical origin and, consequently, chilling sensitive. However, some tropical plants, are able to augment their chilling tolerance in response to suboptimal growth temperatures. Yet, the molecular and physiological mechanisms underlying this response still remain unclear. Here, we demonstrate that tomato plants can develop a chilling acclimation response and document the compr…	Cold stress & leaves
	12	PRJNA484882	In this experiment, tomato leaf were treated with low temperature, drought and low temperature drought respectively	Cold, drought stress & leaves
	8	PRJNA376497	In this research, we profiled drought-responsive microRNAs and mRNAs in tomato by deep sequencing. We identified numerous microRNAs and mRNAs involved in the drought response of tomato, which will help us to exploit new players functioning in plant drought-stress tolerance.	Drought stress & leaves
	2	PRJNA244076	Heat shock proteins (Hsps) are molecular chaperones primarily involved in maintenance of protein homeostasis. Their function has been best characterized in heat stress (HS) response during which Hsps are transcriptionally controlled by heat stress transcription factors (Hsfs). The role of Hsfs and Hsps in HS-response in tomato was initially examined by transcriptome analysis using the Massive Ana…	Heat stress
	6	PRJNA416990	The circular RNAs (circRNAs) were widely identified in animals, but there were only few reports on plant circRNAs. CircRNAs played crucial roles in growth and development processes by regulating their target miRNAs and controlling transcription as competing endogenous RNAs or regulators of their parental coding genes. Seed germination is one of the most important stage in the entire life cycle of…	Heat stress & leaves
	10	PRJNA275562	Heat stress limits yield in many crops including tomato. This study aims to illuminate the mechanisms of heat tolerance in pollen as seen in the heat tolerant tomato cultivar Hazera 3042. Tomato plants of the cultivar Hazera 3042 were grown in two temperature-controlled greenhouses. One greenhouse (control) was configured for optimal grown with daytime temperature of 25 degrees C and nighttime te…	Heat stress & pollen
	8	PRJNA319398	Alternative splicing caused by exposure of pollen to high temperatures leads to the generation of transcripts with pre-mature termination codon targeted for degradation or mRNAs putatively coding for truncated proteins with altered functions thereby controlling important cellular pathways including transport and localization, heat stress response, gene expression and various biosynthetic processe…	Heat stress & pollen
	21	PRJNA476376	Upon exposure to salt (NaCl) and oxidative (H2O2) stress, tomato cytokinin levels and transcriptomes are differentially regulated.	Salt stress & seedling
	12	PRJNA431628	Pollen development is central for plant reproduction and is assisted by changes of the transcriptome and the proteome. At the same time, pollen is largely heat sensitive, particularly at early developmental stages. To define the changes during development and the response of different stages to elevated temperatures we investigated the transcriptome and proteome of pollen at tetrad, post-meiotic …	Heat stress & pollen
	30	PRJNA338277	Transcription in roots exposed to rapid-onset water stress via root chilling in a set of tomato paired NILs that differ for the presence or absence of an intorgression from wild tomato S. habrochaites on chr9.	Water stress & roots
Chemicals	10	PRJNA297208	In the present study, we demonstrated that application of CaCl2 to ‘Micro Tom’ tomato fruit (mature green stage) delayed fruit senescence and mature. Overall design: Examination of Ca2+ and water injected tomato fruit	Ca treatment & fruit
	27	PRJEB20221	Roots of Solanum lycopersicum (cv. Auspicio) plants, grown in controlled hydroponics conditions, were treated with humic acids or sterile compost tea. Root samples were collected both from control (non-inoculated) and treated plants at 24, 48 and 72 hours after treatment. RNA was extracted from 18 samples (6x3 biological replicates) and sequenced in a single-end (read length = 101 bp) mode on an …	Fertilizer & roots
	8	PRJNA327215	Comparison of global gene expression between biochar treated and untreated tomato plants	Chem treatment & leaves
	6	PRJNA384304	Differentially expressed genes in tomato plants primed in their defence responses by the exposition to systemin-treated plants	Chem treatment & leaves
	13	PRJNA316495	Transcriptomic insights into allelopathic effects of garlic allelochemical DADS on tomato root growth	Chem treatment & roots
	18	PRJNA422090	Several studies have investigated soil microbial biodiversity, but comprehension of the mechanisms underlying plant responses to soil microbiota remains in its infancy. We focused on tomato (Solanum lycopersicum), testing the hypothesis that plants grown on native soils display different responses to soil microbiotas. Using RNA-seq, we described the responses of two tomato genotypes (susceptible …	Soil & roots
Hormones	36	PRJNA176034	Tomato is a model and economically important crop plant with little information available about gene expression in roots. Currently, there have only been only a few studies that examined hormonal responses in tomato roots and none not at a at a genome-wide level. In this study we examined a the transcriptome atlas of tomato root regions (root tip, lateral roots, and whole roots) and the transcrip…	Hormones & roots
	9	PRJNA219445	Mature green tomato fruits treated by ethylene and/or auxin	Hormones & fruit
	3	PRJNA268123	Purpose: The goals of this study was to provide genome-wide data to investigate the molecular mechanism of ABA regulation in many ripening related biological processes, including fruit color variation, antioxidant capacity, flavonoids biosynthesis and photosynthesis. Methods:By applying the next generation sequencing technology, we conducted a comparative analysis of exogenous ABA and NDGA effect…	Hormones & fruit
	6	PRJNA303052	Purpose: The goals of this study was to provide genome-wide data to investigate the molecular mechanism of the interaction between ABA and ethylene during tomato fruit ripening Methods: Regarding the fruits sampled at the 9th day as a well-characterized stage, we used RNA-seq to conducted a comparative analysis of exogenous ABA and NDGA effects on all components involved in biosynthesis and signa…	Hormones & fruit
	4	PRJNA350553	transcriptome profiling of tomato mature green fruit upon ethylene treatment	Hormones & fruit
	6	PRJNA355224	To identify lncRNAs in tomato and elucidate the intricate regulatory roles of lncRNAs in ethylene signaling pathway．	Hormones & fruit
	12	PRJNA431922	In this study, investigation of the transcriptional responses of tomato stems to exogenous auxin and SLs, separately or together, has been performed. Our data will give us an opportunity to reveal the crosstalk between auxin and SLs in the shoots of tomato.	Hormones & stem
	7	PRJNA209403	To elucidate global gene expressions of tomato response to Abscisic acid (ABA), transcriptome profiles of the tomato (Solanumly copersicum) variety ‘Hongtaiyang 903’ under ABA-stress for one day were generate by using RNA-Seq technology.	ABA & ??
Various	18	PRJNA303045	The environment has a profound influence on the tomato fruit organoleptic quality. The extent of which depends from a well-regulated and dynamic interplay among genes, metabolites and sensorial attributes. A systems biology approach, could be useful for elucidating complex interacting mechanisms regulating the plasticity of sensorial quality properties. In order to investigate the transcriptomic …	Geographical & fruit
	25	PRJEB21753	In this study, we have tested the feasibility of a RNA-Seq approach using total nuclear RNA extracted from purified populations of flow cytometry-sorted nuclei based on their DNA content. Nuclei populations from tomato mature-green fruit pericarp tissue were sorted by flow cytometry according to their DNA content. Total nuclear RNA were then extracted. A total of 24 cDNA libraries were then const…	Sorted nuclei of pericarp
	1	PRJNA119	Sequencing of the tomato genome will be done by an international consortium of researchers as part of the Solanaceae Genomics Project. The plan is to sequence the gene rich regions of all 12 chromosomes on BAC by BAC basis and annotate it. The US has agreed to sequence chromosomes 1 and 10 with the majority of the funding by the NSF and the USDA Plant Genome program. Other participating member co…	Selected reads for genome annotation
	2	PRJNA327675	Leaves from the 90 earliest flowering F2 plants and from the 96 latest flowering F2 plants were pooled and their RNA was sequenced	F2 pooled leaves
	23	PRJNA392947	In this study, we developed new heterografting systems, i.e., Nicotiana benthamiana/tomato, to study the shoot-to-root mRNA movement. The relatively distant phylogenetic relationships among the species involved in our heterografting system allowed easier distinguishment of scion mRNAs from the rootstock; in addition, the easiness of transformation for these species is another advantage if the mol…	Heterografting
	6	PRJNA445518	One potato (St, Solanum tuberosum L. ) and a tomato cultivar (Sl, Solanum lycopersicum L.) was selected as rootstock and scion. Then three grafting combinations were performed, namely, one heterograft, Sl was grafted on St (Sl/St), and two self-graft. To compare gene expression difference between rootstock and scion in tomato/potato heterograft system.	Heterografting
	20	PRJNA343803	The goal of this study was to perform RNA-seq expression analysis on Solanum lycopersicum cv. M82 X S. pennellii introgression lines, deriving expression Quantitative Trait Loci which were analyzed together with pre-existing genomic and phenotypic data to define genes and regulatory pathways controlling tomato root development and observed natural variation. We completed the RNAseq expression pro…	Introgression lines & roots
	301	PRJNA222538	RNAseq reads from Solanum pennellii introgression lines in Solanum lycopersicum background	Introgression lines & shoot apex
	1	PRJNA257158	RNAs are able to move and function between cells of a single plant, but cross-species mRNA transfer is largely unexplored. Cuscuta pentagona (dodder) is a parasitic plant that forms symplastic connections to its host and takes up host mRNAs. We sequenced transcriptomes of Cuscuta growing in association with genetically distinct hosts, Arabidopsis and tomato, to characterize mRNA transfer between …	mRNA exchange between species
	9	PRJNA403767	We performed transcriptome analyses of neutron irradiated mutants as compared to wild type as well as transcriptional changes of irradiated mutants in different seed condition and irradiated intensity.	Neutron radiation
smRNA	10	PRJNA119405	Comparison of endogenous small RNA profiles from different developmental stages of tomato fruits Overall design: Size fractionated small RNA from total RNA extracts was ligated to adaptors, purified again and reverse transcribed. After PCR amplification the sample was subjected to Solexa/Illumina high throughput pyrosequencing. Please see http://www.illumina.com for details of the sequencing tech…	small RNAs
	2	PRJNA131793	High throughput sequencing was used to investigate the production of small RNAs from cultivated tomato cultivar M82 and its wild relative Solanum pennellii. In order to understand the pattern of inheritance of the samll RNAs, interspecific hybrids (F1 and F2) along with series of introgressed lines comprising precise short genomic regions from S. pennellii in M82 background were used. Overall des…	small RNAs
	10	PRJNA215996	High-throughput sequence analysis of small RNAs of TYLCV-tolerant (containing tolerance gene Ty-1) and susceptible varieties indicated that miRNA-like vsRNAs and secondary vsiRNAs are mainly contributed to hotpots. Interestingly, various characteristics of vsRNAs among each sample are consistent, but in different number of expression; Deep sequencing of degradome provided evidence for the functio…	small RNAs
	4	PRJNA225935	DICER-like 1 (DCL1) is a major player in micro RNA (miRNA) biogenesis and accordingly, its few known loss-of-function mutants are either lethal or display arrested seedling development. Consequently, generation of dcl1 mutants by reverse genetics and functional analysis of DCL1 in late-developing organs are challenging. Here, these challenges were resolved through the unique use of trans-activate…	small RNAs
	4	PRJNA227312	DICER-like 3 (DCL3) is a major player in heterochromatic 24-nucleotide siRNA and long miRNA biogenesis and mutants have been characterized from Arabidopsis and rice. Here, a tomato DCL3 mutant was generated through the use of trans-activated artificial microRNA and characterized. Global tomato DCL3 (SlDCL3) silencing was induced by crossing the generated responder line (OP:amiRDCL3) with constitu…	small RNAs
	2	PRJNA232640	Backgropund:In a major paradigm shift in the last decade, the knowledge about a whole class of non-coding RNAs known as miRNAs has emerged, which have proved these to be important regulators of a wide range of cellular processes by the way of modulation of gene expression. It is reported that some of these miRNAs are modified by addition or deletion of nucleotides at their ends, after biogenesis.…	small RNAs
	16	PRJNA351828	Identification and expression profiling of microRNAs involved in the stigma exsertion under high-temperature stress in tomato	small RNAs
	6	PRJNA355215	To elucidate the intricate regulatory roles of small RNAs in ethylene signaling pathway in tomato.	small RNAs
	2	PRJNA80165	The small RNA (sRNA) sequences were generated using the Illumina/Solexa sequencing platform for tomato fruits at four developmental stages: immature (17 DPA), mature green (39 DPA), breaker (42 DPA), and fully ripe (52 DPA).	small RNAs
5' or 3' RNA-Seq	3	PRJNA128851	Solanum lycopersicum RNA degradome sequencing Overall design: Isolated polyadenylated RNA from total RNA extracts of Solanum lycopersicum, were ligated to 5'-adapter that includes an MmeI recognition site. The ligated products were purified again, reverse transcribed and cleaved with MmeI. The 5' fragments were purified from gel and ligated to a 3'- dsDNA adapter and PCR amplified. After PCR ampl…	5' RNA-Seq
	7	PRJNA182523	By using parallel analysis of RNA ends (PARE) for global identification of miRNA targets and comparing four different stages of tomato fruit development we identified a large number of target genes of miRNAs. Overall design: PARE libraries were produced, one each, for tomato fruits at 5 days after pollination, mature green fruit, Breaker fruit, and 7 days after Breaker stge fruits	PARE Seq & fruits
	18	PRJNA432165	High-throughput RNA-sequencing technologies hold great value for exploring gene expression. Here, we describe ‘TranSeq’, a 3’ end-based sequencing approach enabling comprehensive transcriptome assays. Its application in plants is anticipated to upsurge the size of transcriptomics sample sets to the hundreds- and even the thousands- scale. TranSeq also outcompetes standard ‘full transcript length’…	3' RNA-Seq & fruit
	1	PRJNA287524	5′ RNA ligase mediated rapid amplification of cDNA ends (5′ RLM-RACE) is the widely used tool for confirming the direct cleavage of target mRNA by a miRNA. Recently, 5′ RLM-RACE combined with high-throughput sequencing such as parallel analysis of RNA ends (PARE) are gaining importance as these techniques allows to assess the large number of sample in a single experiment. In order to validate the…	PARE Seq & leaves
	1	PRJNA287551	5′ RNA ligase mediated rapid amplification of cDNA ends (5′ RLM-RACE) is the widely used tool for confirming the direct cleavage of target mRNA by a miRNA. Recently, 5′ RLM-RACE combined with high-throughput sequencing such as parallel analysis of RNA ends (PARE) are gaining importance as these techniques allows to assess the large number of sample in a single experiment. In order to validate the…	PARE Seq & leaves
	1	PRJNA348319	5′ RNA ligase mediated rapid amplification of cDNA ends (5′ RLM-RACE) is the widely used tool for confirming the direct cleavage of target mRNA by a miRNA. Recently, 5′ RLM-RACE combined with high-throughput sequencing such as parallel analysis of RNA ends (PARE) are gaining importance as these techniques allows to assess the large number of sample in a single experiment. In order to verify the c…	PARE-Seq, infection & leaves

## Sheet: Table S2
	Pearson squared correlation coefficient
	Sol.H_1	Sol.H_2	Sol.C_1	Sol.C_2	Sol.R.A_1	Sol.R.A_2	Sol.R_1	Sol.R_2	Sol.M.v_1	Sol.M.v_2	Sol.M_1	Sol.M_2	Sol.M.f_1	Sol.M.f_2	Sol.L.y_1	Sol.L.y_2	Sol.LAM_1	Sol.LAM_2	Sol.VN_1	Sol.VN_2	Sol.L.sn_1	Sol.L.sn_2	Sol.IN_1	Sol.IN_2	Sol.F.ad_1	Sol.F.ad_2	Sol.PL_1	Sol.PL_2	Sol.CA.ad_1	Sol.CA.ad_2	Sol.AN.ad_1	Sol.AN.ad_2	Sol.PT.ad_1	Sol.PT.ad_2	Sol.SP.ad_1	Sol.SP.ad_2	Sol.CA.y_1	Sol.CA.y_2	Sol.ST.y_1	Sol.ST.y_2	Sol.PT.y_1	Sol.PT.y_2	Sol.SP.y_1	Sol.SP.y_2	Sol.OV_1	Sol.OV_2	Sol.SD.y_1	Sol.SD.y_2	Sol.SD.i_1
Sol.H_1	1	0.918	0.411	0.423	0.415	0.519	0.626	0.377	0.129	0.128	0.221	0.245	0.147	0.153	0.21	0.212	0.281	0.322	0.557	0.57	0.357	0.349	0.576	0.536	0.223	0.354	0.029	0.026	0.328	0.315	0.02	0.032	0.2	0.211	0.444	0.411	0.198	0.271	0.112	0.114	0.058	0.072	0.309	0.335	0.105	0.076	0.002	0.007	0.001
Sol.H_2	0.918	1	0.336	0.346	0.273	0.408	0.535	0.249	0.058	0.058	0.104	0.119	0.069	0.073	0.1	0.1	0.186	0.199	0.371	0.366	0.198	0.191	0.4	0.359	0.107	0.195	0.017	0.015	0.194	0.196	0.014	0.022	0.151	0.162	0.303	0.277	0.098	0.135	0.053	0.055	0.028	0.035	0.182	0.199	0.051	0.036	0.001	0.003	0
Sol.C_1	0.411	0.336	1	0.997	0.164	0.201	0.227	0.156	0.057	0.062	0.159	0.155	0.067	0.074	0.091	0.091	0.611	0.555	0.407	0.409	0.207	0.203	0.288	0.303	0.191	0.259	0.018	0.017	0.151	0.144	0.013	0.022	0.176	0.18	0.329	0.314	0.109	0.153	0.095	0.101	0.037	0.045	0.575	0.634	0.05	0.035	0.001	0.004	0
Sol.C_2	0.423	0.346	0.997	1	0.168	0.205	0.235	0.161	0.062	0.066	0.164	0.159	0.07	0.077	0.095	0.094	0.617	0.569	0.405	0.41	0.218	0.214	0.287	0.301	0.2	0.268	0.018	0.017	0.159	0.15	0.013	0.022	0.177	0.183	0.346	0.331	0.114	0.16	0.101	0.105	0.04	0.049	0.592	0.648	0.053	0.037	0.001	0.004	0
Sol.R.A_1	0.415	0.273	0.164	0.168	1	0.879	0.817	0.938	0.371	0.375	0.482	0.542	0.442	0.425	0.503	0.523	0.143	0.184	0.354	0.4	0.297	0.293	0.47	0.421	0.453	0.493	0.045	0.05	0.46	0.451	0.022	0.033	0.133	0.132	0.218	0.187	0.348	0.496	0.209	0.227	0.08	0.101	0.192	0.217	0.183	0.138	0.006	0.015	0.001
Sol.R.A_2	0.519	0.408	0.201	0.205	0.879	1	0.963	0.824	0.247	0.25	0.321	0.359	0.284	0.278	0.343	0.349	0.156	0.2	0.344	0.386	0.292	0.283	0.46	0.414	0.318	0.391	0.051	0.058	0.388	0.368	0.024	0.036	0.171	0.175	0.251	0.217	0.275	0.379	0.158	0.167	0.064	0.079	0.18	0.199	0.155	0.115	0.004	0.012	0.001
Sol.R_1	0.626	0.535	0.227	0.235	0.817	0.963	1	0.787	0.229	0.228	0.285	0.317	0.247	0.241	0.303	0.306	0.16	0.213	0.35	0.386	0.287	0.279	0.463	0.417	0.303	0.377	0.051	0.055	0.392	0.357	0.023	0.036	0.184	0.19	0.282	0.245	0.262	0.359	0.161	0.166	0.068	0.084	0.201	0.218	0.146	0.105	0.004	0.012	0.001
Sol.R_2	0.377	0.249	0.156	0.161	0.938	0.824	0.787	1	0.368	0.366	0.417	0.462	0.39	0.368	0.422	0.44	0.124	0.18	0.298	0.336	0.259	0.256	0.38	0.354	0.488	0.462	0.038	0.039	0.445	0.392	0.02	0.031	0.129	0.13	0.223	0.194	0.334	0.48	0.256	0.265	0.099	0.121	0.23	0.247	0.167	0.118	0.005	0.015	0.001
Sol.M.v_1	0.129	0.058	0.057	0.062	0.371	0.247	0.229	0.368	1	0.981	0.779	0.737	0.921	0.899	0.708	0.702	0.075	0.126	0.144	0.169	0.155	0.156	0.183	0.157	0.776	0.63	0.027	0.03	0.564	0.545	0.006	0.01	0.127	0.128	0.17	0.149	0.67	0.719	0.184	0.187	0.46	0.494	0.211	0.206	0.531	0.471	0.003	0.01	0.001
Sol.M.v_2	0.128	0.058	0.062	0.066	0.375	0.25	0.228	0.366	0.981	1	0.813	0.752	0.932	0.917	0.681	0.678	0.077	0.12	0.149	0.174	0.156	0.157	0.187	0.163	0.808	0.657	0.029	0.033	0.573	0.575	0.007	0.012	0.145	0.146	0.163	0.143	0.72	0.748	0.183	0.189	0.516	0.551	0.212	0.207	0.6	0.546	0.003	0.01	0.001
Sol.M_1	0.221	0.104	0.159	0.164	0.482	0.321	0.285	0.417	0.779	0.813	1	0.968	0.865	0.867	0.758	0.77	0.168	0.195	0.28	0.318	0.224	0.226	0.322	0.28	0.791	0.758	0.028	0.03	0.577	0.632	0.009	0.016	0.141	0.137	0.212	0.19	0.689	0.776	0.186	0.204	0.368	0.409	0.29	0.312	0.512	0.467	0.004	0.011	0.001
Sol.M_2	0.245	0.119	0.155	0.159	0.542	0.359	0.317	0.462	0.737	0.752	0.968	1	0.852	0.845	0.828	0.848	0.169	0.194	0.316	0.355	0.244	0.245	0.367	0.316	0.738	0.739	0.023	0.025	0.561	0.61	0.01	0.017	0.113	0.109	0.211	0.189	0.613	0.751	0.188	0.209	0.251	0.29	0.267	0.295	0.4	0.351	0.004	0.012	0.001
Sol.M.f_1	0.147	0.069	0.067	0.07	0.442	0.284	0.247	0.39	0.921	0.932	0.865	0.852	1	0.987	0.83	0.835	0.081	0.101	0.189	0.215	0.164	0.165	0.239	0.203	0.728	0.638	0.023	0.028	0.509	0.563	0.007	0.012	0.108	0.105	0.126	0.108	0.624	0.699	0.154	0.171	0.342	0.377	0.157	0.168	0.472	0.433	0.004	0.01	0.001
Sol.M.f_2	0.153	0.073	0.074	0.077	0.425	0.278	0.241	0.368	0.899	0.917	0.867	0.845	0.987	1	0.816	0.818	0.085	0.101	0.198	0.223	0.164	0.165	0.25	0.212	0.719	0.642	0.024	0.029	0.494	0.562	0.008	0.013	0.117	0.114	0.124	0.108	0.636	0.694	0.147	0.164	0.354	0.389	0.158	0.169	0.493	0.459	0.003	0.009	0.001
Sol.L.y_1	0.21	0.1	0.091	0.095	0.503	0.343	0.303	0.422	0.708	0.681	0.758	0.828	0.83	0.816	1	0.991	0.11	0.142	0.249	0.286	0.218	0.219	0.316	0.262	0.545	0.563	0.014	0.015	0.452	0.459	0.007	0.011	0.055	0.053	0.153	0.134	0.432	0.608	0.156	0.17	0.104	0.13	0.161	0.185	0.223	0.175	0.004	0.011	0.001
Sol.L.y_2	0.212	0.1	0.091	0.094	0.523	0.349	0.306	0.44	0.702	0.678	0.77	0.848	0.835	0.818	0.991	1	0.108	0.137	0.257	0.293	0.216	0.217	0.322	0.268	0.554	0.564	0.013	0.014	0.449	0.461	0.007	0.011	0.051	0.049	0.146	0.128	0.431	0.613	0.157	0.172	0.098	0.125	0.157	0.182	0.217	0.17	0.004	0.012	0.001
Sol.LAM_1	0.281	0.186	0.611	0.617	0.143	0.156	0.16	0.124	0.075	0.077	0.168	0.169	0.081	0.085	0.11	0.108	1	0.916	0.406	0.432	0.367	0.369	0.294	0.286	0.174	0.259	0.03	0.032	0.164	0.149	0.012	0.018	0.152	0.155	0.554	0.57	0.117	0.155	0.073	0.076	0.036	0.044	0.558	0.547	0.062	0.045	0.001	0.004	0
Sol.LAM_2	0.322	0.199	0.555	0.569	0.184	0.2	0.213	0.18	0.126	0.12	0.195	0.194	0.101	0.101	0.142	0.137	0.916	1	0.418	0.466	0.442	0.441	0.326	0.317	0.245	0.327	0.039	0.04	0.267	0.202	0.013	0.02	0.178	0.185	0.678	0.681	0.176	0.233	0.121	0.116	0.071	0.082	0.641	0.615	0.095	0.063	0.002	0.007	0
Sol.VN_1	0.557	0.371	0.407	0.405	0.354	0.344	0.35	0.298	0.144	0.149	0.28	0.316	0.189	0.198	0.249	0.257	0.406	0.418	1	0.984	0.498	0.495	0.817	0.86	0.271	0.42	0.038	0.036	0.328	0.342	0.022	0.036	0.196	0.201	0.462	0.442	0.223	0.3	0.124	0.135	0.053	0.067	0.373	0.411	0.118	0.092	0.003	0.008	0.001
Sol.VN_2	0.57	0.366	0.409	0.41	0.4	0.386	0.386	0.336	0.169	0.174	0.318	0.355	0.215	0.223	0.286	0.293	0.432	0.466	0.984	1	0.558	0.555	0.832	0.859	0.305	0.466	0.044	0.042	0.375	0.382	0.024	0.039	0.208	0.214	0.501	0.475	0.26	0.347	0.139	0.15	0.062	0.079	0.396	0.433	0.139	0.108	0.003	0.009	0.001
Sol.L.sn_1	0.357	0.198	0.207	0.218	0.297	0.292	0.287	0.259	0.155	0.156	0.224	0.244	0.164	0.164	0.218	0.216	0.367	0.442	0.498	0.558	1	0.997	0.481	0.469	0.254	0.398	0.052	0.049	0.367	0.328	0.033	0.052	0.256	0.278	0.544	0.516	0.229	0.3	0.145	0.148	0.067	0.081	0.333	0.342	0.134	0.097	0.003	0.009	0.001
Sol.L.sn_2	0.349	0.191	0.203	0.214	0.293	0.283	0.279	0.256	0.156	0.157	0.226	0.245	0.165	0.165	0.219	0.217	0.369	0.441	0.495	0.555	0.997	1	0.47	0.458	0.254	0.393	0.049	0.045	0.356	0.319	0.032	0.05	0.245	0.265	0.54	0.514	0.226	0.296	0.144	0.148	0.066	0.08	0.333	0.341	0.132	0.096	0.003	0.008	0.001
Sol.IN_1	0.576	0.4	0.288	0.287	0.47	0.46	0.463	0.38	0.183	0.187	0.322	0.367	0.239	0.25	0.316	0.322	0.294	0.326	0.817	0.832	0.481	0.47	1	0.967	0.282	0.487	0.082	0.09	0.469	0.502	0.032	0.052	0.225	0.229	0.431	0.394	0.274	0.363	0.127	0.141	0.056	0.072	0.277	0.316	0.153	0.12	0.004	0.012	0.001
Sol.IN_2	0.536	0.359	0.303	0.301	0.421	0.414	0.417	0.354	0.157	0.163	0.28	0.316	0.203	0.212	0.262	0.268	0.286	0.317	0.86	0.859	0.469	0.458	0.967	1	0.273	0.455	0.08	0.086	0.419	0.443	0.033	0.054	0.236	0.24	0.42	0.385	0.247	0.328	0.132	0.145	0.054	0.068	0.295	0.335	0.136	0.106	0.004	0.011	0.001
Sol.F.ad_1	0.223	0.107	0.191	0.2	0.453	0.318	0.303	0.488	0.776	0.808	0.791	0.738	0.728	0.719	0.545	0.554	0.174	0.245	0.271	0.305	0.254	0.254	0.282	0.273	1	0.852	0.039	0.038	0.688	0.641	0.016	0.028	0.22	0.221	0.307	0.277	0.788	0.869	0.321	0.322	0.537	0.58	0.47	0.47	0.586	0.511	0.005	0.014	0.001
Sol.F.ad_2	0.354	0.195	0.259	0.268	0.493	0.391	0.377	0.462	0.63	0.657	0.758	0.739	0.638	0.642	0.563	0.564	0.259	0.327	0.42	0.466	0.398	0.393	0.487	0.455	0.852	1	0.045	0.043	0.817	0.818	0.029	0.05	0.286	0.291	0.452	0.409	0.773	0.871	0.285	0.293	0.405	0.448	0.505	0.523	0.561	0.486	0.005	0.014	0.001
Sol.PL_1	0.029	0.017	0.018	0.018	0.045	0.051	0.051	0.038	0.027	0.029	0.028	0.023	0.023	0.024	0.014	0.013	0.03	0.039	0.038	0.044	0.052	0.049	0.082	0.08	0.039	0.045	1	0.95	0.07	0.07	0.044	0.078	0.141	0.126	0.049	0.041	0.05	0.043	0.11	0.121	0.036	0.037	0.027	0.026	0.051	0.047	0.001	0.004	0
Sol.PL_2	0.026	0.015	0.017	0.017	0.05	0.058	0.055	0.039	0.03	0.033	0.03	0.025	0.028	0.029	0.015	0.014	0.032	0.04	0.036	0.042	0.049	0.045	0.09	0.086	0.038	0.043	0.95	1	0.072	0.077	0.039	0.066	0.14	0.127	0.044	0.036	0.05	0.041	0.093	0.104	0.039	0.04	0.02	0.02	0.056	0.054	0.001	0.004	0
Sol.CA.ad_1	0.328	0.194	0.151	0.159	0.46	0.388	0.392	0.445	0.564	0.573	0.577	0.561	0.509	0.494	0.452	0.449	0.164	0.267	0.328	0.375	0.367	0.356	0.469	0.419	0.688	0.817	0.07	0.072	1	0.93	0.025	0.044	0.297	0.308	0.468	0.41	0.711	0.786	0.264	0.258	0.399	0.435	0.391	0.394	0.548	0.454	0.005	0.015	0.001
Sol.CA.ad_2	0.315	0.196	0.144	0.15	0.451	0.368	0.357	0.392	0.545	0.575	0.632	0.61	0.563	0.562	0.459	0.461	0.149	0.202	0.342	0.382	0.328	0.319	0.502	0.443	0.641	0.818	0.07	0.077	0.93	1	0.025	0.044	0.3	0.306	0.371	0.321	0.715	0.744	0.195	0.205	0.402	0.437	0.29	0.305	0.599	0.537	0.004	0.013	0.001
Sol.AN.ad_1	0.02	0.014	0.013	0.013	0.022	0.024	0.023	0.02	0.006	0.007	0.009	0.01	0.007	0.008	0.007	0.007	0.012	0.013	0.022	0.024	0.033	0.032	0.032	0.033	0.016	0.029	0.044	0.039	0.025	0.025	1	0.95	0.071	0.068	0.024	0.021	0.017	0.019	0.035	0.043	0.005	0.006	0.015	0.016	0.014	0.01	0	0.001	0
Sol.AN.ad_2	0.032	0.022	0.022	0.022	0.033	0.036	0.036	0.031	0.01	0.012	0.016	0.017	0.012	0.013	0.011	0.011	0.018	0.02	0.036	0.039	0.052	0.05	0.052	0.054	0.028	0.05	0.078	0.066	0.044	0.044	0.95	1	0.126	0.118	0.041	0.036	0.03	0.033	0.056	0.067	0.01	0.011	0.026	0.029	0.024	0.018	0	0.001	0
Sol.PT.ad_1	0.2	0.151	0.176	0.177	0.133	0.171	0.184	0.129	0.127	0.145	0.141	0.113	0.108	0.117	0.055	0.051	0.152	0.178	0.196	0.208	0.256	0.245	0.225	0.236	0.22	0.286	0.141	0.14	0.297	0.3	0.071	0.126	1	0.99	0.287	0.254	0.251	0.218	0.13	0.133	0.271	0.281	0.199	0.199	0.257	0.238	0.002	0.005	0
Sol.PT.ad_2	0.211	0.162	0.18	0.183	0.132	0.175	0.19	0.13	0.128	0.146	0.137	0.109	0.105	0.114	0.053	0.049	0.155	0.185	0.201	0.214	0.278	0.265	0.229	0.24	0.221	0.291	0.126	0.127	0.308	0.306	0.068	0.118	0.99	1	0.308	0.273	0.254	0.221	0.131	0.134	0.273	0.282	0.21	0.209	0.259	0.238	0.002	0.005	0
Sol.SP.ad_1	0.444	0.303	0.329	0.346	0.218	0.251	0.282	0.223	0.17	0.163	0.212	0.211	0.126	0.124	0.153	0.146	0.554	0.678	0.462	0.501	0.544	0.54	0.431	0.42	0.307	0.452	0.049	0.044	0.468	0.371	0.024	0.041	0.287	0.308	1	0.991	0.261	0.321	0.168	0.155	0.134	0.15	0.673	0.624	0.168	0.116	0.003	0.008	0.001
Sol.SP.ad_2	0.411	0.277	0.314	0.331	0.187	0.217	0.245	0.194	0.149	0.143	0.19	0.189	0.108	0.108	0.134	0.128	0.57	0.681	0.442	0.475	0.516	0.514	0.394	0.385	0.277	0.409	0.041	0.036	0.41	0.321	0.021	0.036	0.254	0.273	0.991	1	0.23	0.282	0.152	0.14	0.119	0.133	0.667	0.61	0.146	0.1	0.002	0.007	0.001
Sol.CA.y_1	0.198	0.098	0.109	0.114	0.348	0.275	0.262	0.334	0.67	0.72	0.689	0.613	0.624	0.636	0.432	0.431	0.117	0.176	0.223	0.26	0.229	0.226	0.274	0.247	0.788	0.773	0.05	0.05	0.711	0.715	0.017	0.03	0.251	0.254	0.261	0.23	1	0.916	0.296	0.298	0.67	0.697	0.325	0.316	0.878	0.805	0.004	0.012	0.001
Sol.CA.y_2	0.271	0.135	0.153	0.16	0.496	0.379	0.359	0.48	0.719	0.748	0.776	0.751	0.699	0.694	0.608	0.613	0.155	0.233	0.3	0.347	0.3	0.296	0.363	0.328	0.869	0.871	0.043	0.041	0.786	0.744	0.019	0.033	0.218	0.221	0.321	0.282	0.916	1	0.335	0.338	0.475	0.516	0.394	0.401	0.664	0.57	0.006	0.016	0.001
Sol.ST.y_1	0.112	0.053	0.095	0.101	0.209	0.158	0.161	0.256	0.184	0.183	0.186	0.188	0.154	0.147	0.156	0.157	0.073	0.121	0.124	0.139	0.145	0.144	0.127	0.132	0.321	0.285	0.11	0.093	0.264	0.195	0.035	0.056	0.13	0.131	0.168	0.152	0.296	0.335	1	0.989	0.137	0.145	0.239	0.236	0.173	0.119	0.003	0.009	0
Sol.ST.y_2	0.114	0.055	0.101	0.105	0.227	0.167	0.166	0.265	0.187	0.189	0.204	0.209	0.171	0.164	0.17	0.172	0.076	0.116	0.135	0.15	0.148	0.148	0.141	0.145	0.322	0.293	0.121	0.104	0.258	0.205	0.043	0.067	0.133	0.134	0.155	0.14	0.298	0.338	0.989	1	0.127	0.135	0.224	0.226	0.175	0.124	0.003	0.009	0
Sol.PT.y_1	0.058	0.028	0.037	0.04	0.08	0.064	0.068	0.099	0.46	0.516	0.368	0.251	0.342	0.354	0.104	0.098	0.036	0.071	0.053	0.062	0.067	0.066	0.056	0.054	0.537	0.405	0.036	0.039	0.399	0.402	0.005	0.01	0.271	0.273	0.134	0.119	0.67	0.475	0.137	0.127	1	0.996	0.21	0.178	0.808	0.811	0.001	0.003	0
Sol.PT.y_2	0.072	0.035	0.045	0.049	0.101	0.079	0.084	0.121	0.494	0.551	0.409	0.29	0.377	0.389	0.13	0.125	0.044	0.082	0.067	0.079	0.081	0.08	0.072	0.068	0.58	0.448	0.037	0.04	0.435	0.437	0.006	0.011	0.281	0.282	0.15	0.133	0.697	0.516	0.145	0.135	0.996	1	0.23	0.199	0.813	0.811	0.001	0.004	0
Sol.SP.y_1	0.309	0.182	0.575	0.592	0.192	0.18	0.201	0.23	0.211	0.212	0.29	0.267	0.157	0.158	0.161	0.157	0.558	0.641	0.373	0.396	0.333	0.333	0.277	0.295	0.47	0.505	0.027	0.02	0.391	0.29	0.015	0.026	0.199	0.21	0.673	0.667	0.325	0.394	0.239	0.224	0.21	0.23	1	0.982	0.193	0.139	0.002	0.008	0
Sol.SP.y_2	0.335	0.199	0.634	0.648	0.217	0.199	0.218	0.247	0.206	0.207	0.312	0.295	0.168	0.169	0.185	0.182	0.547	0.615	0.411	0.433	0.342	0.341	0.316	0.335	0.47	0.523	0.026	0.02	0.394	0.305	0.016	0.029	0.199	0.209	0.624	0.61	0.316	0.401	0.236	0.226	0.178	0.199	0.982	1	0.174	0.123	0.003	0.008	0
Sol.OV_1	0.105	0.051	0.05	0.053	0.183	0.155	0.146	0.167	0.531	0.6	0.512	0.4	0.472	0.493	0.223	0.217	0.062	0.095	0.118	0.139	0.134	0.132	0.153	0.136	0.586	0.561	0.051	0.056	0.548	0.599	0.014	0.024	0.257	0.259	0.168	0.146	0.878	0.664	0.173	0.175	0.808	0.813	0.193	0.174	1	0.981	0.002	0.006	0
Sol.OV_2	0.076	0.036	0.035	0.037	0.138	0.115	0.105	0.118	0.471	0.546	0.467	0.351	0.433	0.459	0.175	0.17	0.045	0.063	0.092	0.108	0.097	0.096	0.12	0.106	0.511	0.486	0.047	0.054	0.454	0.537	0.01	0.018	0.238	0.238	0.116	0.1	0.805	0.57	0.119	0.124	0.811	0.811	0.139	0.123	0.981	1	0.001	0.004	0
Sol.SD.y_1	0.002	0.001	0.001	0.001	0.006	0.004	0.004	0.005	0.003	0.003	0.004	0.004	0.004	0.003	0.004	0.004	0.001	0.002	0.003	0.003	0.003	0.003	0.004	0.004	0.005	0.005	0.001	0.001	0.005	0.004	0	0	0.002	0.002	0.003	0.002	0.004	0.006	0.003	0.003	0.001	0.001	0.002	0.003	0.002	0.001	1	0.983	0.642
Sol.SD.y_2	0.007	0.003	0.004	0.004	0.015	0.012	0.012	0.015	0.01	0.01	0.011	0.012	0.01	0.009	0.011	0.012	0.004	0.007	0.008	0.009	0.009	0.008	0.012	0.011	0.014	0.014	0.004	0.004	0.015	0.013	0.001	0.001	0.005	0.005	0.008	0.007	0.012	0.016	0.009	0.009	0.003	0.004	0.008	0.008	0.006	0.004	0.983	1	0.62
Sol.SD.i_1	0.001	0	0	0	0.001	0.001	0.001	0.001	0.001	0.001	0.001	0.001	0.001	0.001	0.001	0.001	0	0	0.001	0.001	0.001	0.001	0.001	0.001	0.001	0.001	0	0	0.001	0.001	0	0	0	0	0.001	0.001	0.001	0.001	0	0	0	0	0	0	0	0	0.642	0.62	1
Sol.SD.i_2	0.001	0	0	0	0.001	0.001	0.001	0.001	0.001	0.001	0.001	0.001	0.001	0.001	0.001	0.001	0	0	0.001	0.001	0.001	0.001	0.001	0.001	0.001	0.001	0	0	0.001	0.001	0	0	0	0	0.001	0.001	0.001	0.001	0	0	0	0	0	0	0	0	0.661	0.639	0.999
Sol.SD.ad_1	0.008	0.005	0.004	0.005	0.005	0.006	0.008	0.007	0.007	0.006	0.003	0.003	0.002	0.002	0.004	0.003	0.005	0.012	0.005	0.006	0.009	0.009	0.007	0.007	0.01	0.011	0.004	0.003	0.019	0.01	0.001	0.002	0.008	0.009	0.019	0.017	0.008	0.011	0.009	0.007	0.006	0.006	0.016	0.015	0.004	0.002	0.174	0.17	0.481
Sol.SD.ad_2	0.004	0.003	0.002	0.002	0.002	0.002	0.003	0.002	0.002	0.001	0.001	0.001	0.001	0.001	0.001	0.001	0.002	0.003	0.003	0.003	0.004	0.003	0.005	0.004	0.002	0.004	0.002	0.002	0.006	0.005	0.001	0.001	0.004	0.004	0.006	0.005	0.002	0.003	0.002	0.002	0.001	0.001	0.004	0.004	0.001	0.001	0.111	0.104	0.37
Sol.SD.r_1	0.181	0.091	0.05	0.052	0.353	0.283	0.247	0.266	0.246	0.233	0.337	0.381	0.282	0.269	0.392	0.392	0.085	0.128	0.194	0.233	0.2	0.196	0.293	0.228	0.223	0.34	0.025	0.028	0.377	0.374	0.007	0.011	0.046	0.046	0.165	0.143	0.254	0.339	0.082	0.086	0.054	0.068	0.104	0.117	0.159	0.123	0.025	0.037	0.093
Sol.SD.r_2	0.171	0.087	0.048	0.049	0.35	0.275	0.236	0.256	0.238	0.227	0.337	0.384	0.289	0.275	0.395	0.395	0.08	0.112	0.191	0.227	0.192	0.188	0.289	0.226	0.208	0.329	0.025	0.029	0.352	0.368	0.007	0.012	0.044	0.043	0.144	0.124	0.239	0.318	0.073	0.08	0.045	0.058	0.086	0.1	0.149	0.118	0.026	0.037	0.1
Sol.SD.d_1	0.159	0.083	0.057	0.061	0.313	0.251	0.237	0.287	0.281	0.255	0.282	0.31	0.257	0.232	0.336	0.326	0.078	0.144	0.153	0.182	0.195	0.191	0.22	0.183	0.272	0.342	0.018	0.018	0.401	0.333	0.007	0.011	0.062	0.065	0.207	0.183	0.25	0.339	0.134	0.129	0.078	0.093	0.162	0.168	0.146	0.1	0.024	0.036	0.079
Sol.SD.d_2	0.16	0.09	0.055	0.057	0.3	0.244	0.218	0.236	0.202	0.192	0.262	0.295	0.23	0.221	0.309	0.304	0.07	0.101	0.169	0.196	0.181	0.178	0.253	0.204	0.193	0.283	0.017	0.02	0.306	0.301	0.008	0.012	0.054	0.055	0.146	0.127	0.197	0.266	0.082	0.087	0.043	0.054	0.096	0.108	0.12	0.091	0.038	0.05	0.136
Sol.FL.g_1	0.135	0.096	0.069	0.067	0.154	0.171	0.17	0.111	0.049	0.045	0.071	0.082	0.055	0.056	0.073	0.072	0.107	0.129	0.196	0.209	0.152	0.143	0.381	0.345	0.056	0.111	0.277	0.358	0.192	0.208	0.021	0.034	0.141	0.138	0.149	0.126	0.065	0.082	0.037	0.043	0.013	0.017	0.057	0.065	0.04	0.031	0.003	0.009	0.001
Sol.FL.g_2	0.153	0.11	0.077	0.076	0.166	0.183	0.182	0.121	0.055	0.051	0.078	0.091	0.061	0.062	0.081	0.08	0.115	0.138	0.22	0.231	0.167	0.157	0.413	0.374	0.065	0.125	0.272	0.347	0.211	0.227	0.022	0.037	0.151	0.149	0.167	0.142	0.072	0.092	0.043	0.048	0.015	0.02	0.068	0.077	0.044	0.033	0.003	0.009	0.001
Sol.FL.r_1	0.041	0.032	0.02	0.02	0.025	0.029	0.033	0.022	0.008	0.008	0.013	0.014	0.008	0.009	0.01	0.01	0.015	0.018	0.035	0.036	0.051	0.049	0.059	0.058	0.017	0.033	0.116	0.104	0.038	0.039	0.031	0.063	0.067	0.066	0.042	0.037	0.015	0.02	0.03	0.035	0.005	0.006	0.025	0.028	0.009	0.006	0.001	0.001	0
Sol.FL.r_2	0.048	0.036	0.023	0.023	0.03	0.035	0.039	0.027	0.009	0.01	0.016	0.017	0.01	0.011	0.013	0.012	0.017	0.021	0.041	0.043	0.061	0.058	0.069	0.068	0.021	0.04	0.135	0.121	0.046	0.046	0.036	0.073	0.078	0.077	0.049	0.043	0.019	0.025	0.036	0.042	0.006	0.007	0.029	0.032	0.011	0.008	0.001	0.002	0
[truncated: 11 more columns]

## Sheet: Table S3
Genes expressed in all samples			Genes expressed in at least one sample
5+5 reads	16+ 16 reads		5+5 reads	16+ 16 reads
Solyc01g005000	Solyc01g005000		Solyc01g005000	Solyc01g005000
Solyc01g005010	Solyc01g005020		Solyc01g005010	Solyc01g005010
Solyc01g005020	Solyc01g005030		Solyc01g005020	Solyc01g005020
Solyc01g005030	Solyc01g005080		Solyc01g005030	Solyc01g005030
Solyc01g005060	Solyc01g005100		Solyc01g005040	Solyc01g005040
Solyc01g005080	Solyc01g005110		Solyc01g005050	Solyc01g005050
Solyc01g005100	Solyc01g005120		Solyc01g005060	Solyc01g005060
Solyc01g005110	Solyc01g005130		Solyc01g005070	Solyc01g005070
Solyc01g005120	Solyc01g005210		Solyc01g005080	Solyc01g005080
Solyc01g005130	Solyc01g005240		Solyc01g005090	Solyc01g005090
Solyc01g005210	Solyc01g005250		Solyc01g005100	Solyc01g005100
Solyc01g005240	Solyc01g005300		Solyc01g005110	Solyc01g005110
Solyc01g005250	Solyc01g005330		Solyc01g005120	Solyc01g005120
Solyc01g005260	Solyc01g005340		Solyc01g005130	Solyc01g005130
Solyc01g005270	Solyc01g005370		Solyc01g005140	Solyc01g005140
Solyc01g005300	Solyc01g005380		Solyc01g005150	Solyc01g005150
Solyc01g005330	Solyc01g005430		Solyc01g005160	Solyc01g005160
Solyc01g005340	Solyc01g005440		Solyc01g005170	Solyc01g005180
Solyc01g005370	Solyc01g005480		Solyc01g005180	Solyc01g005200
Solyc01g005380	Solyc01g005520		Solyc01g005190	Solyc01g005210
Solyc01g005430	Solyc01g005530		Solyc01g005200	Solyc01g005220
Solyc01g005440	Solyc01g005540		Solyc01g005210	Solyc01g005230
Solyc01g005480	Solyc01g005550		Solyc01g005220	Solyc01g005240
Solyc01g005520	Solyc01g005560		Solyc01g005230	Solyc01g005250
Solyc01g005530	Solyc01g005570		Solyc01g005240	Solyc01g005260
Solyc01g005540	Solyc01g005580		Solyc01g005250	Solyc01g005270
Solyc01g005550	Solyc01g005600		Solyc01g005260	Solyc01g005280
Solyc01g005560	Solyc01g005620		Solyc01g005270	Solyc01g005290
Solyc01g005570	Solyc01g005640		Solyc01g005280	Solyc01g005300
Solyc01g005580	Solyc01g005670		Solyc01g005290	Solyc01g005310
Solyc01g005590	Solyc01g005690		Solyc01g005300	Solyc01g005320
Solyc01g005600	Solyc01g005700		Solyc01g005310	Solyc01g005330
Solyc01g005620	Solyc01g005790		Solyc01g005320	Solyc01g005340
Solyc01g005640	Solyc01g005810		Solyc01g005330	Solyc01g005350
Solyc01g005670	Solyc01g005820		Solyc01g005340	Solyc01g005360
Solyc01g005690	Solyc01g005840		Solyc01g005350	Solyc01g005370
Solyc01g005700	Solyc01g005910		Solyc01g005360	Solyc01g005380
Solyc01g005790	Solyc01g005950		Solyc01g005370	Solyc01g005390
Solyc01g005810	Solyc01g005960		Solyc01g005380	Solyc01g005400
Solyc01g005820	Solyc01g005970		Solyc01g005390	Solyc01g005410
Solyc01g005830	Solyc01g005980		Solyc01g005400	Solyc01g005420
Solyc01g005840	Solyc01g006000		Solyc01g005410	Solyc01g005430
Solyc01g005900	Solyc01g006010		Solyc01g005420	Solyc01g005440
Solyc01g005910	Solyc01g006020		Solyc01g005430	Solyc01g005450
Solyc01g005930	Solyc01g006030		Solyc01g005440	Solyc01g005460
Solyc01g005950	Solyc01g006040		Solyc01g005450	Solyc01g005470
Solyc01g005960	Solyc01g006110		Solyc01g005460	Solyc01g005480
Solyc01g005970	Solyc01g006120		Solyc01g005470	Solyc01g005510
Solyc01g005980	Solyc01g006130		Solyc01g005480	Solyc01g005520
Solyc01g005990	Solyc01g006150		Solyc01g005500	Solyc01g005530
Solyc01g006000	Solyc01g006160		Solyc01g005510	Solyc01g005540
Solyc01g006010	Solyc01g006170		Solyc01g005520	Solyc01g005550
Solyc01g006020	Solyc01g006180		Solyc01g005530	Solyc01g005560
Solyc01g006030	Solyc01g006190		Solyc01g005540	Solyc01g005570
Solyc01g006040	Solyc01g006230		Solyc01g005550	Solyc01g005580
Solyc01g006090	Solyc01g006260		Solyc01g005560	Solyc01g005590
Solyc01g006110	Solyc01g006280		Solyc01g005570	Solyc01g005600
Solyc01g006120	Solyc01g006340		Solyc01g005580	Solyc01g005610
Solyc01g006130	Solyc01g006350		Solyc01g005590	Solyc01g005620
Solyc01g006150	Solyc01g006360		Solyc01g005600	Solyc01g005630
Solyc01g006160	Solyc01g006370		Solyc01g005610	Solyc01g005640
Solyc01g006170	Solyc01g006400		Solyc01g005620	Solyc01g005650
Solyc01g006180	Solyc01g006430		Solyc01g005630	Solyc01g005660
Solyc01g006190	Solyc01g006450		Solyc01g005640	Solyc01g005670
Solyc01g006220	Solyc01g006480		Solyc01g005650	Solyc01g005680
Solyc01g006230	Solyc01g006490		Solyc01g005660	Solyc01g005690
Solyc01g006250	Solyc01g006500		Solyc01g005670	Solyc01g005700
Solyc01g006260	Solyc01g006510		Solyc01g005680	Solyc01g005710
Solyc01g006280	Solyc01g006630		Solyc01g005690	Solyc01g005720
Solyc01g006340	Solyc01g006670		Solyc01g005700	Solyc01g005730
Solyc01g006350	Solyc01g006680		Solyc01g005710	Solyc01g005760
Solyc01g006360	Solyc01g006700		Solyc01g005720	Solyc01g005770
Solyc01g006370	Solyc01g006710		Solyc01g005730	Solyc01g005780
Solyc01g006400	Solyc01g006740		Solyc01g005740	Solyc01g005790
Solyc01g006430	Solyc01g006800		Solyc01g005760	Solyc01g005800
Solyc01g006450	Solyc01g006810		Solyc01g005770	Solyc01g005810
Solyc01g006480	Solyc01g006820		Solyc01g005780	Solyc01g005820
Solyc01g006490	Solyc01g006830		Solyc01g005790	Solyc01g005830
Solyc01g006500	Solyc01g006860		Solyc01g005800	Solyc01g005840
Solyc01g006510	Solyc01g006870		Solyc01g005810	Solyc01g005850
Solyc01g006630	Solyc01g006880		Solyc01g005820	Solyc01g005860
Solyc01g006650	Solyc01g006890		Solyc01g005830	Solyc01g005870
Solyc01g006670	Solyc01g006900		Solyc01g005840	Solyc01g005880
Solyc01g006680	Solyc01g006930		Solyc01g005850	Solyc01g005890
Solyc01g006700	Solyc01g006940		Solyc01g005860	Solyc01g005900
Solyc01g006710	Solyc01g006960		Solyc01g005870	Solyc01g005910
Solyc01g006740	Solyc01g006970		Solyc01g005880	Solyc01g005920
Solyc01g006800	Solyc01g006980		Solyc01g005890	Solyc01g005930
Solyc01g006810	Solyc01g006990		Solyc01g005900	Solyc01g005950
Solyc01g006820	Solyc01g007060		Solyc01g005910	Solyc01g005960
Solyc01g006830	Solyc01g007100		Solyc01g005920	Solyc01g005970
Solyc01g006850	Solyc01g007110		Solyc01g005930	Solyc01g005980
Solyc01g006860	Solyc01g007120		Solyc01g005950	Solyc01g005990
Solyc01g006870	Solyc01g007130		Solyc01g005960	Solyc01g006000
Solyc01g006880	Solyc01g007140		Solyc01g005970	Solyc01g006010
Solyc01g006890	Solyc01g007150		Solyc01g005980	Solyc01g006020
Solyc01g006900	Solyc01g007180		Solyc01g005990	Solyc01g006030
Solyc01g006930	Solyc01g007190		Solyc01g006000	Solyc01g006040
Solyc01g006940	Solyc01g007230		Solyc01g006010	Solyc01g006050
Solyc01g006960	Solyc01g007250		Solyc01g006020	Solyc01g006060
Solyc01g006970	Solyc01g007330		Solyc01g006030	Solyc01g006070
Solyc01g006980	Solyc01g007690		Solyc01g006040	Solyc01g006090
Solyc01g006990	Solyc01g007700		Solyc01g006050	Solyc01g006100
Solyc01g007060	Solyc01g007710		Solyc01g006060	Solyc01g006110
Solyc01g007070	Solyc01g007730		Solyc01g006070	Solyc01g006120
Solyc01g007100	Solyc01g007740		Solyc01g006080	Solyc01g006130
Solyc01g007110	Solyc01g007750		Solyc01g006090	Solyc01g006140
Solyc01g007120	Solyc01g007760		Solyc01g006100	Solyc01g006150
Solyc01g007130	Solyc01g007770		Solyc01g006110	Solyc01g006160
Solyc01g007140	Solyc01g007780		Solyc01g006120	Solyc01g006170
Solyc01g007150	Solyc01g007790		Solyc01g006130	Solyc01g006180
Solyc01g007180	Solyc01g007840		Solyc01g006140	Solyc01g006190
Solyc01g007190	Solyc01g007850		Solyc01g006150	Solyc01g006200
Solyc01g007230	Solyc01g007860		Solyc01g006160	Solyc01g006210
Solyc01g007250	Solyc01g007880		Solyc01g006170	Solyc01g006220
Solyc01g007330	Solyc01g007900		Solyc01g006180	Solyc01g006230
Solyc01g007690	Solyc01g007910		Solyc01g006190	Solyc01g006240
Solyc01g007700	Solyc01g007920		Solyc01g006200	Solyc01g006250
Solyc01g007710	Solyc01g007930		Solyc01g006210	Solyc01g006260
Solyc01g007730	Solyc01g007990		Solyc01g006220	Solyc01g006280
Solyc01g007740	Solyc01g008000		Solyc01g006230	Solyc01g006290
Solyc01g007750	Solyc01g008010		Solyc01g006240	Solyc01g006300
Solyc01g007760	Solyc01g008060		Solyc01g006250	Solyc01g006310
Solyc01g007770	Solyc01g008070		Solyc01g006260	Solyc01g006320
Solyc01g007780	Solyc01g008080		Solyc01g006280	Solyc01g006330
Solyc01g007790	Solyc01g008090		Solyc01g006290	Solyc01g006340
Solyc01g007840	Solyc01g008100		Solyc01g006300	Solyc01g006350
Solyc01g007850	Solyc01g008110		Solyc01g006310	Solyc01g006360
Solyc01g007860	Solyc01g008120		Solyc01g006320	Solyc01g006370
Solyc01g007880	Solyc01g008130		Solyc01g006330	Solyc01g006380
Solyc01g007900	Solyc01g008140		Solyc01g006340	Solyc01g006390
Solyc01g007910	Solyc01g008160		Solyc01g006350	Solyc01g006400
Solyc01g007920	Solyc01g008170		Solyc01g006360	Solyc01g006430
Solyc01g007930	Solyc01g008180		Solyc01g006370	Solyc01g006440
Solyc01g007990	Solyc01g008190		Solyc01g006380	Solyc01g006450
Solyc01g008000	Solyc01g008200		Solyc01g006390	Solyc01g006460
Solyc01g008010	Solyc01g008230		Solyc01g006400	Solyc01g006480
Solyc01g008020	Solyc01g008250		Solyc01g006420	Solyc01g006490
Solyc01g008060	Solyc01g008260		Solyc01g006430	Solyc01g006500
Solyc01g008070	Solyc01g008270		Solyc01g006440	Solyc01g006510
Solyc01g008080	Solyc01g008280		Solyc01g006450	Solyc01g006520
Solyc01g008090	Solyc01g008290		Solyc01g006460	Solyc01g006540
Solyc01g008100	Solyc01g008310		Solyc01g006470	Solyc01g006550
Solyc01g008110	Solyc01g008320		Solyc01g006480	Solyc01g006560
Solyc01g008120	Solyc01g008330		Solyc01g006490	Solyc01g006580
Solyc01g008130	Solyc01g008340		Solyc01g006500	Solyc01g006590
Solyc01g008140	Solyc01g008360		Solyc01g006510	Solyc01g006600
Solyc01g008160	Solyc01g008370		Solyc01g006520	Solyc01g006610
Solyc01g008170	Solyc01g008440		Solyc01g006540	Solyc01g006620
Solyc01g008180	Solyc01g008460		Solyc01g006550	Solyc01g006630
Solyc01g008190	Solyc01g008470		Solyc01g006560	Solyc01g006640
Solyc01g008200	Solyc01g008480		Solyc01g006580	Solyc01g006650
Solyc01g008230	Solyc01g008490		Solyc01g006590	Solyc01g006660
Solyc01g008250	Solyc01g008550		Solyc01g006600	Solyc01g006670
Solyc01g008260	Solyc01g008560		Solyc01g006610	Solyc01g006680
Solyc01g008270	Solyc01g008600		Solyc01g006620	Solyc01g006690
Solyc01g008280	Solyc01g008700		Solyc01g006630	Solyc01g006700
Solyc01g008290	Solyc01g008730		Solyc01g006640	Solyc01g006710
Solyc01g008310	Solyc01g008760		Solyc01g006650	Solyc01g006720
Solyc01g008320	Solyc01g008770		Solyc01g006660	Solyc01g006730
Solyc01g008330	Solyc01g008780		Solyc01g006670	Solyc01g006740
Solyc01g008340	Solyc01g008810		Solyc01g006680	Solyc01g006750
Solyc01g008360	Solyc01g008820		Solyc01g006690	Solyc01g006760
Solyc01g008370	Solyc01g008840		Solyc01g006700	Solyc01g006770
Solyc01g008440	Solyc01g008850		Solyc01g006710	Solyc01g006780
Solyc01g008460	Solyc01g008890		Solyc01g006720	Solyc01g006790
Solyc01g008470	Solyc01g008900		Solyc01g006730	Solyc01g006800
Solyc01g008480	Solyc01g008910		Solyc01g006740	Solyc01g006810
Solyc01g008490	Solyc01g008930		Solyc01g006750	Solyc01g006820
Solyc01g008550	Solyc01g008950		Solyc01g006760	Solyc01g006830
Solyc01g008560	Solyc01g008960		Solyc01g006770	Solyc01g006840
Solyc01g008600	Solyc01g008970		Solyc01g006780	Solyc01g006850
Solyc01g008700	Solyc01g008980		Solyc01g006790	Solyc01g006860
Solyc01g008730	Solyc01g008990		Solyc01g006800	Solyc01g006870
Solyc01g008760	Solyc01g009000		Solyc01g006810	Solyc01g006880
Solyc01g008770	Solyc01g009010		Solyc01g006820	Solyc01g006890
Solyc01g008780	Solyc01g009020		Solyc01g006830	Solyc01g006900
Solyc01g008790	Solyc01g009030		Solyc01g006840	Solyc01g006910
Solyc01g008810	Solyc01g009050		Solyc01g006850	Solyc01g006920
Solyc01g008820	Solyc01g009060		Solyc01g006860	Solyc01g006930
Solyc01g008840	Solyc01g009070		Solyc01g006870	Solyc01g006940
Solyc01g008850	Solyc01g009090		Solyc01g006880	Solyc01g006950
Solyc01g008890	Solyc01g009100		Solyc01g006890	Solyc01g006960
Solyc01g008900	Solyc01g009110		Solyc01g006900	Solyc01g006970
Solyc01g008910	Solyc01g009150		Solyc01g006910	Solyc01g006980
Solyc01g008930	Solyc01g009160		Solyc01g006920	Solyc01g006990
Solyc01g008950	Solyc01g009170		Solyc01g006930	Solyc01g007000
Solyc01g008960	Solyc01g009180		Solyc01g006940	Solyc01g007010
Solyc01g008970	Solyc01g009230		Solyc01g006950	Solyc01g007020
Solyc01g008980	Solyc01g009280		Solyc01g006960	Solyc01g007030
Solyc01g008990	Solyc01g009290		Solyc01g006970	Solyc01g007060
Solyc01g009000	Solyc01g009300		Solyc01g006980	Solyc01g007070
Solyc01g009010	Solyc01g009310		Solyc01g006990	Solyc01g007080
Solyc01g009020	Solyc01g009380		Solyc01g007000	Solyc01g007090
Solyc01g009030	Solyc01g009390		Solyc01g007010	Solyc01g007100
Solyc01g009050	Solyc01g009420		Solyc01g007020	Solyc01g007110
Solyc01g009060	Solyc01g009430		Solyc01g007030	Solyc01g007120
Solyc01g009070	Solyc01g009450		Solyc01g007060	Solyc01g007130
Solyc01g009090	Solyc01g009520		Solyc01g007070	Solyc01g007140
Solyc01g009100	Solyc01g009610		Solyc01g007080	Solyc01g007150
Solyc01g009110	Solyc01g009620		Solyc01g007090	Solyc01g007160
Solyc01g009120	Solyc01g009630		Solyc01g007100	Solyc01g007170
Solyc01g009150	Solyc01g009750		Solyc01g007110	Solyc01g007180
Solyc01g009160	Solyc01g009780		Solyc01g007120	Solyc01g007190
Solyc01g009170	Solyc01g009820		Solyc01g007130	Solyc01g007200
Solyc01g009180	Solyc01g009850		Solyc01g007140	Solyc01g007210
Solyc01g009230	Solyc01g009860		Solyc01g007150	Solyc01g007220
Solyc01g009280	Solyc01g009970		Solyc01g007160	Solyc01g007230
Solyc01g009290	Solyc01g009990		Solyc01g007170	Solyc01g007240
Solyc01g009300	Solyc01g010000		Solyc01g007180	Solyc01g007250
Solyc01g009310	Solyc01g010030		Solyc01g007190	Solyc01g007260
Solyc01g009380	Solyc01g010130		Solyc01g007200	Solyc01g007270
Solyc01g009390	Solyc01g010150		Solyc01g007210	Solyc01g007280
Solyc01g009420	Solyc01g010220		Solyc01g007220	Solyc01g007290
Solyc01g009430	Solyc01g010270		Solyc01g007230	Solyc01g007300
Solyc01g009450	Solyc01g010290		Solyc01g007240	Solyc01g007310
Solyc01g009500	Solyc01g010370		Solyc01g007250	Solyc01g007320
Solyc01g009520	Solyc01g010430		Solyc01g007260	Solyc01g007330
Solyc01g009610	Solyc01g010440		Solyc01g007270	Solyc01g007340
Solyc01g009620	Solyc01g010540		Solyc01g007280	Solyc01g007350
Solyc01g009630	Solyc01g010570		Solyc01g007290	Solyc01g007360
Solyc01g009670	Solyc01g010580		Solyc01g007300	Solyc01g007370
Solyc01g009750	Solyc01g010590		Solyc01g007310	Solyc01g007380
Solyc01g009780	Solyc01g010640		Solyc01g007320	Solyc01g007400
Solyc01g009820	Solyc01g010650		Solyc01g007330	Solyc01g007410
Solyc01g009850	Solyc01g010660		Solyc01g007340	Solyc01g007420
Solyc01g009860	Solyc01g010700		Solyc01g007350	Solyc01g007430
Solyc01g009970	Solyc01g010750		Solyc01g007360	Solyc01g007460
Solyc01g009990	Solyc01g010760		Solyc01g007370	Solyc01g007470
Solyc01g010000	Solyc01g010780		Solyc01g007380	Solyc01g007490
Solyc01g010020	Solyc01g010810		Solyc01g007390	Solyc01g007500
Solyc01g010030	Solyc01g010820		Solyc01g007400	Solyc01g007520
Solyc01g010130	Solyc01g010830		Solyc01g007410	Solyc01g007530
Solyc01g010150	Solyc01g010860		Solyc01g007420	Solyc01g007540
Solyc01g010180	Solyc01g010870		Solyc01g007430	Solyc01g007570
Solyc01g010220	Solyc01g010880		Solyc01g007460	Solyc01g007600
Solyc01g010270	Solyc01g010940		Solyc01g007470	Solyc01g007610
Solyc01g010290	Solyc01g010950		Solyc01g007480	Solyc01g007630
Solyc01g010370	Solyc01g010970		Solyc01g007490	Solyc01g007640
Solyc01g010430	Solyc01g010990		Solyc01g007500	Solyc01g007660
Solyc01g010440	Solyc01g011000		Solyc01g007520	Solyc01g007670
Solyc01g010470	Solyc01g011010		Solyc01g007530	Solyc01g007690
Solyc01g010480	Solyc01g011030		Solyc01g007540	Solyc01g007700
Solyc01g010510	Solyc01g011040		Solyc01g007550	Solyc01g007710
Solyc01g010520	Solyc01g011080		Solyc01g007560	Solyc01g007720
Solyc01g010540	Solyc01g011090		Solyc01g007570	Solyc01g007730
Solyc01g010570	Solyc01g011100		Solyc01g007580	Solyc01g007740
Solyc01g010580	Solyc01g011340		Solyc01g007600	Solyc01g007750
Solyc01g010590	Solyc01g011350		Solyc01g007610	Solyc01g007760
Solyc01g010640	Solyc01g014180		Solyc01g007630	Solyc01g007770
Solyc01g010650	Solyc01g014230		Solyc01g007640	Solyc01g007780
Solyc01g010660	Solyc01g014250		Solyc01g007660	Solyc01g007790
Solyc01g010700	Solyc01g014480		Solyc01g007670	Solyc01g007800
Solyc01g010750	Solyc01g014490		Solyc01g007690	Solyc01g007810
Solyc01g010760	Solyc01g014850		Solyc01g007700	Solyc01g007820
Solyc01g010780	Solyc01g015020		Solyc01g007710	Solyc01g007840
Solyc01g010810	Solyc01g016410		Solyc01g007720	Solyc01g007850
Solyc01g010820	Solyc01g016470		Solyc01g007730	Solyc01g007860
Solyc01g010830	Solyc01g020240		Solyc01g007740	Solyc01g007870
Solyc01g010860	Solyc01g020320		Solyc01g007750	Solyc01g007880
Solyc01g010870	Solyc01g020440		Solyc01g007760	Solyc01g007890
Solyc01g010880	Solyc01g020520		Solyc01g007770	Solyc01g007900
Solyc01g010940	Solyc01g021640		Solyc01g007780	Solyc01g007910
Solyc01g010950	Solyc01g021670		Solyc01g007790	Solyc01g007920
Solyc01g010970	Solyc01g022740		Solyc01g007800	Solyc01g007930
Solyc01g010990	Solyc01g022750		Solyc01g007810	Solyc01g007940
Solyc01g011000	Solyc01g028810		Solyc01g007820	Solyc01g007950
Solyc01g011010	Solyc01g028830		Solyc01g007830	Solyc01g007960
Solyc01g011030	Solyc01g028860		Solyc01g007840	Solyc01g007970
Solyc01g011040	Solyc01g028870		Solyc01g007850	Solyc01g007980
Solyc01g011080	Solyc01g028900		Solyc01g007860	Solyc01g007990
Solyc01g011090	Solyc01g028930		Solyc01g007870	Solyc01g008000
Solyc01g011100	Solyc01g033980		Solyc01g007880	Solyc01g008010
Solyc01g011340	Solyc01g034020		Solyc01g007890	Solyc01g008020
Solyc01g011350	Solyc01g034150		Solyc01g007900	Solyc01g008030
Solyc01g011510	Solyc01g044270		Solyc01g007910	Solyc01g008040
Solyc01g014180	Solyc01g044350		Solyc01g007920	Solyc01g008050
Solyc01g014230	Solyc01g044360		Solyc01g007930	Solyc01g008060
Solyc01g014250	Solyc01g044490		Solyc01g007940	Solyc01g008070
Solyc01g014480	Solyc01g049650		Solyc01g007950	Solyc01g008080
Solyc01g014490	Solyc01g049680		Solyc01g007960	Solyc01g008090
Solyc01g014560	Solyc01g049690		Solyc01g007970	Solyc01g008100
Solyc01g014850	Solyc01g049890		Solyc01g007980	Solyc01g008110
Solyc01g015020	Solyc01g049900		Solyc01g007990	Solyc01g008120
Solyc01g016410	Solyc01g049960		Solyc01g008000	Solyc01g008130
Solyc01g016470	Solyc01g050040		Solyc01g008010	Solyc01g008140
Solyc01g020220	Solyc01g050070		Solyc01g008020	Solyc01g008160
Solyc01g020240	Solyc01g056340		Solyc01g008030	Solyc01g008170
Solyc01g020320	Solyc01g056350		Solyc01g008040	Solyc01g008180
Solyc01g020440	Solyc01g056520		Solyc01g008050	Solyc01g008190
Solyc01g020520	Solyc01g056570		Solyc01g008060	Solyc01g008200
Solyc01g021640	Solyc01g056620		Solyc01g008070	Solyc01g008210
Solyc01g021670	Solyc01g056690		Solyc01g008080	Solyc01g008220
Solyc01g022740	Solyc01g056720		Solyc01g008090	Solyc01g008230
Solyc01g022750	Solyc01g056780		Solyc01g008100	Solyc01g008240
Solyc01g028810	Solyc01g056810		Solyc01g008110	Solyc01g008250
Solyc01g028830	Solyc01g056850		Solyc01g008120	Solyc01g008260
Solyc01g028860	Solyc01g056940		Solyc01g008130	Solyc01g008270
Solyc01g028870	Solyc01g056980		Solyc01g008140	Solyc01g008280
Solyc01g028900	Solyc01g057020		Solyc01g008150	Solyc01g008290
Solyc01g028930	Solyc01g057040		Solyc01g008160	Solyc01g008300
Solyc01g033980	Solyc01g057090		Solyc01g008170	Solyc01g008310
Solyc01g034020	Solyc01g057200		Solyc01g008180	Solyc01g008320
Solyc01g034150	Solyc01g057210		Solyc01g008190	Solyc01g008330
Solyc01g044270	Solyc01g057270		Solyc01g008200	Solyc01g008340
Solyc01g044350	Solyc01g057460		Solyc01g008210	Solyc01g008360
Solyc01g044360	Solyc01g057520		Solyc01g008220	Solyc01g008370
Solyc01g044490	Solyc01g057570		Solyc01g008230	Solyc01g008380
Solyc01g049650	Solyc01g057760		Solyc01g008240	Solyc01g008390
Solyc01g049680	Solyc01g057780		Solyc01g008250	Solyc01g008400
Solyc01g049690	Solyc01g057830		Solyc01g008260	Solyc01g008410
Solyc01g049770	Solyc01g057840		Solyc01g008270	Solyc01g008420
Solyc01g049890	Solyc01g057850		Solyc01g008280	Solyc01g008430
Solyc01g049900	Solyc01g057900		Solyc01g008290	Solyc01g008440
Solyc01g049960	Solyc01g058010		Solyc01g008300	Solyc01g008460
Solyc01g050010	Solyc01g058140		Solyc01g008310	Solyc01g008470
Solyc01g050040	Solyc01g058190		Solyc01g008320	Solyc01g008480
Solyc01g050070	Solyc01g058260		Solyc01g008330	Solyc01g008490
Solyc01g056340	Solyc01g058280		Solyc01g008340	Solyc01g008500
Solyc01g056350	Solyc01g058390		Solyc01g008350	Solyc01g008510
Solyc01g056480	Solyc01g058450		Solyc01g008360	Solyc01g008520
Solyc01g056520	Solyc01g058490		Solyc01g008370	Solyc01g008530
Solyc01g056570	Solyc01g058500		Solyc01g008380	Solyc01g008540
Solyc01g056600	Solyc01g058670		Solyc01g008390	Solyc01g008550
Solyc01g056620	Solyc01g058730		Solyc01g008400	Solyc01g008560
Solyc01g056690	Solyc01g059830		Solyc01g008410	Solyc01g008600
Solyc01g056720	Solyc01g059860		Solyc01g008420	Solyc01g008610
Solyc01g056730	Solyc01g059870		Solyc01g008430	Solyc01g008620
Solyc01g056750	Solyc01g059880		Solyc01g008440	Solyc01g008650
Solyc01g056760	Solyc01g059920		Solyc01g008450	Solyc01g008660
Solyc01g056780	Solyc01g059930		Solyc01g008460	Solyc01g008670
Solyc01g056810	Solyc01g060030		Solyc01g008470	Solyc01g008680
Solyc01g056850	Solyc01g060040		Solyc01g008480	Solyc01g008690
Solyc01g056940	Solyc01g060070		Solyc01g008490	Solyc01g008700
Solyc01g056980	Solyc01g060080		Solyc01g008500	Solyc01g008710
Solyc01g057020	Solyc01g060130		Solyc01g008510	Solyc01g008720
Solyc01g057040	Solyc01g060140		Solyc01g008520	Solyc01g008730
Solyc01g057090	Solyc01g060180		Solyc01g008530	Solyc01g008740
Solyc01g057200	Solyc01g060240		Solyc01g008540	Solyc01g008760
Solyc01g057210	Solyc01g060280		Solyc01g008550	Solyc01g008770
Solyc01g057270	Solyc01g060470		Solyc01g008560	Solyc01g008780
Solyc01g057310	Solyc01g065490		Solyc01g008600	Solyc01g008790
Solyc01g057340	Solyc01g065530		Solyc01g008610	Solyc01g008800
Solyc01g057460	Solyc01g065540		Solyc01g008620	Solyc01g008810
Solyc01g057520	Solyc01g065550		Solyc01g008640	Solyc01g008820
Solyc01g057570	Solyc01g065560		Solyc01g008650	Solyc01g008830
Solyc01g057760	Solyc01g065580		Solyc01g008660	Solyc01g008840
Solyc01g057770	Solyc01g065710		Solyc01g008670	Solyc01g008850
Solyc01g057780	Solyc01g065720		Solyc01g008680	Solyc01g008880
Solyc01g057830	Solyc01g065840		Solyc01g008690	Solyc01g008890
Solyc01g057840	Solyc01g065980		Solyc01g008700	Solyc01g008900
Solyc01g057850	Solyc01g066050		Solyc01g008710	Solyc01g008910
Solyc01g057900	Solyc01g066060		Solyc01g008720	Solyc01g008920
Solyc01g058010	Solyc01g066310		Solyc01g008730	Solyc01g008930
Solyc01g058020	Solyc01g066340		Solyc01g008740	Solyc01g008940
Solyc01g058140	Solyc01g066430		Solyc01g008760	Solyc01g008950
Solyc01g058190	Solyc01g066480		Solyc01g008770	Solyc01g008960
Solyc01g058260	Solyc01g066520		Solyc01g008780	Solyc01g008970
Solyc01g058270	Solyc01g066590		Solyc01g008790	Solyc01g008980
Solyc01g058280	Solyc01g066690		Solyc01g008800	Solyc01g008990
Solyc01g058390	Solyc01g066720		Solyc01g008810	Solyc01g009000
Solyc01g058450	Solyc01g066770		Solyc01g008820	Solyc01g009010
Solyc01g058470	Solyc01g066830		Solyc01g008830	Solyc01g009020
Solyc01g058490	Solyc01g066840		Solyc01g008840	Solyc01g009030
Solyc01g058500	Solyc01g066870		Solyc01g008850	Solyc01g009040
Solyc01g058530	Solyc01g066880		Solyc01g008880	Solyc01g009050
Solyc01g058670	Solyc01g066940		Solyc01g008890	Solyc01g009060
Solyc01g058730	Solyc01g067000		Solyc01g008900	Solyc01g009070
Solyc01g059830	Solyc01g067010		Solyc01g008910	Solyc01g009080
Solyc01g059860	Solyc01g067070		Solyc01g008920	Solyc01g009090
Solyc01g059870	Solyc01g067080		Solyc01g008930	Solyc01g009100
Solyc01g059880	Solyc01g067100		Solyc01g008940	Solyc01g009110
Solyc01g059920	Solyc01g067270		Solyc01g008950	Solyc01g009120
Solyc01g059930	Solyc01g067280		Solyc01g008960	Solyc01g009150
Solyc01g060030	Solyc01g067290		Solyc01g008970	Solyc01g009160
Solyc01g060040	Solyc01g067380		Solyc01g008980	Solyc01g009170
Solyc01g060050	Solyc01g067390		Solyc01g008990	Solyc01g009180
Solyc01g060070	Solyc01g067400		Solyc01g009000	Solyc01g009190
Solyc01g060080	Solyc01g067480		Solyc01g009010	Solyc01g009200
Solyc01g060090	Solyc01g067490		Solyc01g009020	Solyc01g009220
Solyc01g060130	Solyc01g067500		Solyc01g009030	Solyc01g009230
Solyc01g060140	Solyc01g067530		Solyc01g009040	Solyc01g009240
Solyc01g060150	Solyc01g067550		Solyc01g009050	Solyc01g009250
Solyc01g060170	Solyc01g067560		Solyc01g009060	Solyc01g009260
Solyc01g060180	Solyc01g067570		Solyc01g009070	Solyc01g009270
Solyc01g060240	Solyc01g067580		Solyc01g009080	Solyc01g009280
Solyc01g060280	Solyc01g067590		Solyc01g009090	Solyc01g009290
Solyc01g060470	Solyc01g067600		Solyc01g009100	Solyc01g009300
Solyc01g065490	Solyc01g067610		Solyc01g009110	Solyc01g009310
Solyc01g065530	Solyc01g067630		Solyc01g009120	Solyc01g009330
Solyc01g065540	Solyc01g067640		Solyc01g009150	Solyc01g009340
Solyc01g065550	Solyc01g067660		Solyc01g009160	Solyc01g009370
Solyc01g065560	Solyc01g067680		Solyc01g009170	Solyc01g009380
Solyc01g065580	Solyc01g067710		Solyc01g009180	Solyc01g009390
Solyc01g065710	Solyc01g067720		Solyc01g009190	Solyc01g009400
Solyc01g065720	Solyc01g067730		Solyc01g009200	Solyc01g009410
Solyc01g065840	Solyc01g067740		Solyc01g009210	Solyc01g009420
Solyc01g065980	Solyc01g067750		Solyc01g009220	Solyc01g009430
Solyc01g066050	Solyc01g067790		Solyc01g009230	Solyc01g009440
Solyc01g066060	Solyc01g067800		Solyc01g009240	Solyc01g009450
Solyc01g066310	Solyc01g067820		Solyc01g009250	Solyc01g009470
Solyc01g066340	Solyc01g067830		Solyc01g009260	Solyc01g009480
Solyc01g066430	Solyc01g067890		Solyc01g009270	Solyc01g009500
Solyc01g066480	Solyc01g067900		Solyc01g009280	Solyc01g009510
Solyc01g066520	Solyc01g067910		Solyc01g009290	Solyc01g009520
Solyc01g066570	Solyc01g067930		Solyc01g009300	Solyc01g009570
Solyc01g066590	Solyc01g067940		Solyc01g009310	Solyc01g009590
Solyc01g066690	Solyc01g068000		Solyc01g009330	Solyc01g009600
Solyc01g066720	Solyc01g068020		Solyc01g009340	Solyc01g009610
Solyc01g066730	Solyc01g068030		Solyc01g009370	Solyc01g009620
Solyc01g066740	Solyc01g068050		Solyc01g009380	Solyc01g009630
Solyc01g066770	Solyc01g068060		Solyc01g009390	Solyc01g009660
Solyc01g066820	Solyc01g068070		Solyc01g009400	Solyc01g009670
Solyc01g066830	Solyc01g068080		Solyc01g009410	Solyc01g009690
Solyc01g066840	Solyc01g068100		Solyc01g009420	Solyc01g009700
Solyc01g066870	Solyc01g068130		Solyc01g009430	Solyc01g009710
Solyc01g066880	Solyc01g068150		Solyc01g009440	Solyc01g009720
Solyc01g066900	Solyc01g068160		Solyc01g009450	Solyc01g009750
Solyc01g066940	Solyc01g068170		Solyc01g009470	Solyc01g009760
Solyc01g067000	Solyc01g068180		Solyc01g009480	Solyc01g009770
Solyc01g067010	Solyc01g068190		Solyc01g009500	Solyc01g009780
Solyc01g067030	Solyc01g068200		Solyc01g009510	Solyc01g009820
Solyc01g067070	Solyc01g068210		Solyc01g009520	Solyc01g009830
Solyc01g067080	Solyc01g068240		Solyc01g009570	Solyc01g009850
Solyc01g067090	Solyc01g068260		Solyc01g009590	Solyc01g009860
Solyc01g067100	Solyc01g068270		Solyc01g009600	Solyc01g009870
Solyc01g067180	Solyc01g068280		Solyc01g009610	Solyc01g009890
Solyc01g067270	Solyc01g068290		Solyc01g009620	Solyc01g009900
Solyc01g067280	Solyc01g068330		Solyc01g009630	Solyc01g009910
Solyc01g067290	Solyc01g068370		Solyc01g009660	Solyc01g009920
Solyc01g067360	Solyc01g068390		Solyc01g009670	Solyc01g009930
Solyc01g067380	Solyc01g068400		Solyc01g009690	Solyc01g009970
Solyc01g067390	Solyc01g068450		Solyc01g009700	Solyc01g009990
Solyc01g067400	Solyc01g068470		Solyc01g009710	Solyc01g010000
Solyc01g067480	Solyc01g068480		Solyc01g009720	Solyc01g010020
Solyc01g067490	Solyc01g068530		Solyc01g009750	Solyc01g010030
Solyc01g067500	Solyc01g068560		Solyc01g009760	Solyc01g010060
Solyc01g067530	Solyc01g068580		Solyc01g009770	Solyc01g010080
Solyc01g067550	Solyc01g068610		Solyc01g009780	Solyc01g010130
Solyc01g067560	Solyc01g068620		Solyc01g009810	Solyc01g010150
Solyc01g067570	Solyc01g068640		Solyc01g009820	Solyc01g010180
Solyc01g067580	Solyc01g073650		Solyc01g009830	Solyc01g010190
Solyc01g067590	Solyc01g073660		Solyc01g009850	Solyc01g010200
Solyc01g067600	Solyc01g073690		Solyc01g009860	Solyc01g010220
Solyc01g067610	Solyc01g073710		Solyc01g009870	Solyc01g010230
Solyc01g067630	Solyc01g073730		Solyc01g009880	Solyc01g010240
Solyc01g067640	Solyc01g073740		Solyc01g009890	Solyc01g010250
Solyc01g067660	Solyc01g073750		Solyc01g009900	Solyc01g010270
Solyc01g067670	Solyc01g073760		Solyc01g009910	Solyc01g010280
Solyc01g067680	Solyc01g073770		Solyc01g009920	Solyc01g010290
Solyc01g067690	Solyc01g073870		Solyc01g009930	Solyc01g010300
Solyc01g067700	Solyc01g073900		Solyc01g009970	Solyc01g010310
Solyc01g067710	Solyc01g073920		Solyc01g009990	Solyc01g010350
Solyc01g067720	Solyc01g073930		Solyc01g010000	Solyc01g010360
Solyc01g067730	Solyc01g073940		Solyc01g010020	Solyc01g010370
Solyc01g067740	Solyc01g073950		Solyc01g010030	Solyc01g010390
Solyc01g067750	Solyc01g073960		Solyc01g010060	Solyc01g010410
Solyc01g067790	Solyc01g074010		Solyc01g010080	Solyc01g010420
Solyc01g067800	Solyc01g074020		Solyc01g010130	Solyc01g010430
Solyc01g067820	Solyc01g079060		Solyc01g010140	Solyc01g010440
Solyc01g067830	Solyc01g079070		Solyc01g010150	Solyc01g010460
Solyc01g067890	Solyc01g079090		Solyc01g010160	Solyc01g010470
Solyc01g067900	Solyc01g079210		Solyc01g010170	Solyc01g010480
Solyc01g067910	Solyc01g079220		Solyc01g010180	Solyc01g010490
Solyc01g067930	Solyc01g079230		Solyc01g010190	Solyc01g010500
Solyc01g067940	Solyc01g079250		Solyc01g010200	Solyc01g010510
Solyc01g068000	Solyc01g079310		Solyc01g010220	Solyc01g010520
Solyc01g068020	Solyc01g079330		Solyc01g010230	Solyc01g010530
Solyc01g068030	Solyc01g079340		Solyc01g010240	Solyc01g010540
Solyc01g068050	Solyc01g079350		Solyc01g010250	Solyc01g010570
Solyc01g068060	Solyc01g079360		Solyc01g010270	Solyc01g010580
Solyc01g068070	Solyc01g079390		Solyc01g010280	Solyc01g010590
Solyc01g068080	Solyc01g079400		Solyc01g010290	Solyc01g010600
Solyc01g068100	Solyc01g079410		Solyc01g010300	Solyc01g010640
Solyc01g068130	Solyc01g079420		Solyc01g010310	Solyc01g010650
Solyc01g068140	Solyc01g079450		Solyc01g010350	Solyc01g010660
Solyc01g068150	Solyc01g079480		Solyc01g010360	Solyc01g010670
Solyc01g068160	Solyc01g079490		Solyc01g010370	Solyc01g010690
Solyc01g068170	Solyc01g079500		Solyc01g010390	Solyc01g010700
Solyc01g068180	Solyc01g079510		Solyc01g010410	Solyc01g010710
Solyc01g068190	Solyc01g079520		Solyc01g010420	Solyc01g010720
Solyc01g068200	Solyc01g079540		Solyc01g010430	Solyc01g010740
Solyc01g068210	Solyc01g079590		Solyc01g010440	Solyc01g010750
Solyc01g068240	Solyc01g079600		Solyc01g010460	Solyc01g010760
Solyc01g068260	Solyc01g079610		Solyc01g010470	Solyc01g010770
Solyc01g068270	Solyc01g079630		Solyc01g010480	Solyc01g010780
Solyc01g068280	Solyc01g079640		Solyc01g010490	Solyc01g010810
Solyc01g068290	Solyc01g079650		Solyc01g010500	Solyc01g010820
Solyc01g068330	Solyc01g079680		Solyc01g010510	Solyc01g010830
Solyc01g068340	Solyc01g079690		Solyc01g010520	Solyc01g010860
Solyc01g068350	Solyc01g079710		Solyc01g010530	Solyc01g010870
Solyc01g068360	Solyc01g079720		Solyc01g010540	Solyc01g010880
Solyc01g068370	Solyc01g079760		Solyc01g010570	Solyc01g010890
Solyc01g068390	Solyc01g079770		Solyc01g010580	Solyc01g010900
Solyc01g068400	Solyc01g079780		Solyc01g010590	Solyc01g010910
Solyc01g068450	Solyc01g079800		Solyc01g010600	Solyc01g010920
Solyc01g068460	Solyc01g079810		Solyc01g010640	Solyc01g010930
Solyc01g068470	Solyc01g079820		Solyc01g010650	Solyc01g010940
Solyc01g068480	Solyc01g079840		Solyc01g010660	Solyc01g010950
Solyc01g068500	Solyc01g079860		Solyc01g010670	Solyc01g010970
Solyc01g068530	Solyc01g079870		Solyc01g010680	Solyc01g010990
Solyc01g068560	Solyc01g079880		Solyc01g010690	Solyc01g011000
Solyc01g068580	Solyc01g080020		Solyc01g010700	Solyc01g011010
Solyc01g068610	Solyc01g080040		Solyc01g010710	Solyc01g011030
Solyc01g068620	Solyc01g080070		Solyc01g010720	Solyc01g011040
Solyc01g068640	Solyc01g080080		Solyc01g010730	Solyc01g011050
Solyc01g073650	Solyc01g080090		Solyc01g010740	Solyc01g011080
Solyc01g073660	Solyc01g080110		Solyc01g010750	Solyc01g011090
Solyc01g073690	Solyc01g080130		Solyc01g010760	Solyc01g011100
Solyc01g073710	Solyc01g080140		Solyc01g010770	Solyc01g011200
Solyc01g073730	Solyc01g080160		Solyc01g010780	Solyc01g011220
Solyc01g073740	Solyc01g080170		Solyc01g010810	Solyc01g011230
Solyc01g073750	Solyc01g080180		Solyc01g010820	Solyc01g011340
Solyc01g073760	Solyc01g080190		Solyc01g010830	Solyc01g011350
Solyc01g073770	Solyc01g080200		Solyc01g010860	Solyc01g011390
Solyc01g073870	Solyc01g080210		Solyc01g010870	Solyc01g011410
Solyc01g073900	Solyc01g080240		Solyc01g010880	Solyc01g011430
Solyc01g073920	Solyc01g080250		Solyc01g010890	Solyc01g011510
Solyc01g073930	Solyc01g080270		Solyc01g010900	Solyc01g014100
Solyc01g073940	Solyc01g080300		Solyc01g010910	Solyc01g014110
Solyc01g073950	Solyc01g080330		Solyc01g010920	Solyc01g014120
Solyc01g073960	Solyc01g080340		Solyc01g010930	Solyc01g014140
Solyc01g074010	Solyc01g080350		Solyc01g010940	Solyc01g014150
Solyc01g074020	Solyc01g080360		Solyc01g010950	Solyc01g014160
Solyc01g079060	Solyc01g080400		Solyc01g010970	Solyc01g014180
Solyc01g079070	Solyc01g080410		Solyc01g010990	Solyc01g014200
Solyc01g079090	Solyc01g080430		Solyc01g011000	Solyc01g014230
Solyc01g079210	Solyc01g080450		Solyc01g011010	Solyc01g014250
Solyc01g079220	Solyc01g080460		Solyc01g011030	Solyc01g014270
Solyc01g079230	Solyc01g080470		Solyc01g011040	Solyc01g014280
Solyc01g079250	Solyc01g080500		Solyc01g011050	Solyc01g014290
Solyc01g079260	Solyc01g080510		Solyc01g011070	Solyc01g014320
Solyc01g079310	Solyc01g080530		Solyc01g011080	Solyc01g014380
Solyc01g079320	Solyc01g080540		Solyc01g011090	Solyc01g014470
Solyc01g079330	Solyc01g080590		Solyc01g011100	Solyc01g014480
Solyc01g079340	Solyc01g080620		Solyc01g011200	Solyc01g014490
Solyc01g079350	Solyc01g080640		Solyc01g011220	Solyc01g014530
Solyc01g079360	Solyc01g080650		Solyc01g011230	Solyc01g014560
Solyc01g079390	Solyc01g080660		Solyc01g011340	Solyc01g014620
Solyc01g079400	Solyc01g080670		Solyc01g011350	Solyc01g014700
Solyc01g079410	Solyc01g080690		Solyc01g011390	Solyc01g014840
Solyc01g079420	Solyc01g080720		Solyc01g011410	Solyc01g014850
Solyc01g079430	Solyc01g080760		Solyc01g011430	Solyc01g014880
Solyc01g079450	Solyc01g080770		Solyc01g011490	Solyc01g014910
Solyc01g079480	Solyc01g080780		Solyc01g011510	Solyc01g014930
Solyc01g079490	Solyc01g080810		Solyc01g014100	Solyc01g014940
Solyc01g079500	Solyc01g080830		Solyc01g014110	Solyc01g014950
Solyc01g079510	Solyc01g080840		Solyc01g014120	Solyc01g014980
Solyc01g079520	Solyc01g080850		Solyc01g014140	Solyc01g014990
Solyc01g079540	Solyc01g080860		Solyc01g014150	Solyc01g015020
Solyc01g079580	Solyc01g080890		Solyc01g014160	Solyc01g015070
Solyc01g079590	Solyc01g080910		Solyc01g014180	Solyc01g015080
Solyc01g079600	Solyc01g080930		Solyc01g014200	Solyc01g015250
Solyc01g079610	Solyc01g080940		Solyc01g014230	Solyc01g016380
Solyc01g079630	Solyc01g081010		Solyc01g014250	Solyc01g016390
Solyc01g079640	Solyc01g081030		Solyc01g014270	Solyc01g016410
Solyc01g079650	Solyc01g081050		Solyc01g014280	Solyc01g016470
Solyc01g079680	Solyc01g081070		Solyc01g014290	Solyc01g016560
Solyc01g079690	Solyc01g081120		Solyc01g014320	Solyc01g016570
Solyc01g079700	Solyc01g081150		Solyc01g014380	Solyc01g016610
Solyc01g079710	Solyc01g081190		Solyc01g014390	Solyc01g016720
Solyc01g079720	Solyc01g081200		Solyc01g014470	Solyc01g016970
Solyc01g079750	Solyc01g081290		Solyc01g014480	Solyc01g017050
Solyc01g079760	Solyc01g081300		Solyc01g014490	Solyc01g017300
Solyc01g079770	Solyc01g081310		Solyc01g014530	Solyc01g017320
Solyc01g079780	Solyc01g081320		Solyc01g014550	Solyc01g017330
Solyc01g079790	Solyc01g081330		Solyc01g014560	Solyc01g017380
Solyc01g079800	Solyc01g081380		Solyc01g014620	Solyc01g017490
Solyc01g079810	Solyc01g081390		Solyc01g014690	Solyc01g017530
Solyc01g079820	Solyc01g081400		Solyc01g014700	Solyc01g017560
Solyc01g079840	Solyc01g081430		Solyc01g014720	Solyc01g017600
Solyc01g079860	Solyc01g081440		Solyc01g014840	Solyc01g017710
Solyc01g079870	Solyc01g081450		Solyc01g014850	Solyc01g017720
Solyc01g079880	Solyc01g081460		Solyc01g014880	Solyc01g017730
Solyc01g080020	Solyc01g081470		Solyc01g014910	Solyc01g017740
Solyc01g080040	Solyc01g081490		Solyc01g014930	Solyc01g017860
Solyc01g080070	Solyc01g081500		Solyc01g014940	Solyc01g018020
Solyc01g080080	Solyc01g081510		Solyc01g014950	Solyc01g018090
Solyc01g080090	Solyc01g081520		Solyc01g014980	Solyc01g020130
Solyc01g080110	Solyc01g081540		Solyc01g014990	Solyc01g020140
Solyc01g080130	Solyc01g086650		Solyc01g015000	Solyc01g020150
Solyc01g080140	Solyc01g086710		Solyc01g015020	Solyc01g020160
Solyc01g080160	Solyc01g086740		Solyc01g015070	Solyc01g020190
Solyc01g080170	Solyc01g086750		Solyc01g015080	Solyc01g020220
Solyc01g080180	Solyc01g086850		Solyc01g015250	Solyc01g020230
Solyc01g080190	Solyc01g086860		Solyc01g016360	Solyc01g020240
Solyc01g080200	Solyc01g086870		Solyc01g016370	Solyc01g020320
Solyc01g080210	Solyc01g086890		Solyc01g016380	Solyc01g020330
Solyc01g080220	Solyc01g086900		Solyc01g016390	Solyc01g020340
Solyc01g080240	Solyc01g086940		Solyc01g016400	Solyc01g020440
Solyc01g080250	Solyc01g086950		Solyc01g016410	Solyc01g020500
Solyc01g080270	Solyc01g086960		Solyc01g016470	Solyc01g020520
Solyc01g080300	Solyc01g086970		Solyc01g016510	Solyc01g021600
Solyc01g080330	Solyc01g086980		Solyc01g016530	Solyc01g021640
Solyc01g080340	Solyc01g086990		Solyc01g016540	Solyc01g021670
Solyc01g080350	Solyc01g087030		Solyc01g016560	Solyc01g021720
Solyc01g080360	Solyc01g087040		Solyc01g016570	Solyc01g021730
Solyc01g080400	Solyc01g087090		Solyc01g016610	Solyc01g022740
Solyc01g080410	Solyc01g087120		Solyc01g016620	Solyc01g022750
Solyc01g080430	Solyc01g087160		Solyc01g016720	Solyc01g022780
Solyc01g080450	Solyc01g087170		Solyc01g016810	Solyc01g028800
Solyc01g080460	Solyc01g087190		Solyc01g016970	Solyc01g028810
Solyc01g080470	Solyc01g087200		Solyc01g017050	Solyc01g028830
Solyc01g080500	Solyc01g087210		Solyc01g017300	Solyc01g028860
Solyc01g080510	Solyc01g087230		Solyc01g017320	Solyc01g028870
Solyc01g080530	Solyc01g087240		Solyc01g017330	Solyc01g028900
Solyc01g080540	Solyc01g087250		Solyc01g017340	Solyc01g028930
Solyc01g080590	Solyc01g087260		Solyc01g017350	Solyc01g033980
Solyc01g080620	Solyc01g087290		Solyc01g017360	Solyc01g034010
Solyc01g080640	Solyc01g087300		Solyc01g017370	Solyc01g034020
Solyc01g080650	Solyc01g087310		Solyc01g017380	Solyc01g034080
Solyc01g080660	Solyc01g087340		Solyc01g017420	Solyc01g034150
Solyc01g080670	Solyc01g087370		Solyc01g017460	Solyc01g044240
Solyc01g080690	Solyc01g087380		Solyc01g017490	Solyc01g044250
Solyc01g080720	Solyc01g087400		Solyc01g017530	Solyc01g044270
Solyc01g080760	Solyc01g087410		Solyc01g017560	Solyc01g044340
Solyc01g080770	Solyc01g087420		Solyc01g017590	Solyc01g044350
Solyc01g080780	Solyc01g087430		Solyc01g017600	Solyc01g044360
Solyc01g080810	Solyc01g087450		Solyc01g017710	Solyc01g044370
Solyc01g080830	Solyc01g087470		Solyc01g017720	Solyc01g044420
Solyc01g080840	Solyc01g087490		Solyc01g017730	Solyc01g044480
Solyc01g080850	Solyc01g087520		Solyc01g017740	Solyc01g044490
Solyc01g080860	Solyc01g087530		Solyc01g017860	Solyc01g044520
Solyc01g080890	Solyc01g087550		Solyc01g017870	Solyc01g048590
Solyc01g080910	Solyc01g087560		Solyc01g018010	Solyc01g049650
Solyc01g080930	Solyc01g087570		Solyc01g018020	Solyc01g049680
Solyc01g080940	Solyc01g087600		Solyc01g018090	Solyc01g049690
Solyc01g081000	Solyc01g087610		Solyc01g020130	Solyc01g049770
Solyc01g081010	Solyc01g087620		Solyc01g020140	Solyc01g049810
Solyc01g081030	Solyc01g087640		Solyc01g020150	Solyc01g049820
Solyc01g081050	Solyc01g087650		Solyc01g020160	Solyc01g049880
Solyc01g081070	Solyc01g087670		Solyc01g020190	Solyc01g049890
Solyc01g081120	Solyc01g087680		Solyc01g020200	Solyc01g049900
Solyc01g081150	Solyc01g087720		Solyc01g020220	Solyc01g049920
Solyc01g081190	Solyc01g087730		Solyc01g020230	Solyc01g049930
Solyc01g081200	Solyc01g087870		Solyc01g020240	Solyc01g049960
Solyc01g081240	Solyc01g087880		Solyc01g020320	Solyc01g049980
Solyc01g081290	Solyc01g087890		Solyc01g020330	Solyc01g050000
Solyc01g081300	Solyc01g087900		Solyc01g020340	Solyc01g050010
Solyc01g081310	Solyc01g087910		Solyc01g020440	Solyc01g050040
Solyc01g081320	Solyc01g087980		Solyc01g020500	Solyc01g050070
Solyc01g081330	Solyc01g088000		Solyc01g020520	Solyc01g056220
Solyc01g081380	Solyc01g088020		Solyc01g020550	Solyc01g056290
Solyc01g081390	Solyc01g088040		Solyc01g020600	Solyc01g056310
Solyc01g081400	Solyc01g088050		Solyc01g021600	Solyc01g056320
Solyc01g081410	Solyc01g088060		Solyc01g021640	Solyc01g056340
Solyc01g081430	Solyc01g088080		Solyc01g021670	Solyc01g056350
Solyc01g081440	Solyc01g088090		Solyc01g021720	Solyc01g056360
Solyc01g081450	Solyc01g088100		Solyc01g021730	Solyc01g056370
Solyc01g081460	Solyc01g088140		Solyc01g022740	Solyc01g056480
Solyc01g081470	Solyc01g088150		Solyc01g022750	Solyc01g056520
Solyc01g081490	Solyc01g088170		Solyc01g022770	Solyc01g056530
Solyc01g081500	Solyc01g088240		Solyc01g022780	Solyc01g056570
Solyc01g081510	Solyc01g088310		Solyc01g028800	Solyc01g056580
Solyc01g081520	Solyc01g088350		Solyc01g028810	Solyc01g056600
Solyc01g081540	Solyc01g088370		Solyc01g028830	Solyc01g056610
Solyc01g081570	Solyc01g088390		Solyc01g028860	Solyc01g056620
Solyc01g081610	Solyc01g088450		Solyc01g028870	Solyc01g056670
Solyc01g086640	Solyc01g088460		Solyc01g028900	Solyc01g056690
Solyc01g086650	Solyc01g088480		Solyc01g028930	Solyc01g056720
Solyc01g086710	Solyc01g088510		Solyc01g033980	Solyc01g056730
Solyc01g086740	Solyc01g088520		Solyc01g034010	Solyc01g056740
Solyc01g086750	Solyc01g088550		Solyc01g034020	Solyc01g056750
Solyc01g086850	Solyc01g088560		Solyc01g034040	Solyc01g056760
Solyc01g086860	Solyc01g088570		Solyc01g034080	Solyc01g056770
Solyc01g086870	Solyc01g088600		Solyc01g034150	Solyc01g056780
Solyc01g086890	Solyc01g088610		Solyc01g044240	Solyc01g056790
Solyc01g086900	Solyc01g088640		Solyc01g044250	Solyc01g056800
Solyc01g086930	Solyc01g088650		Solyc01g044270	Solyc01g056810
Solyc01g086940	Solyc01g088660		Solyc01g044340	Solyc01g056830
Solyc01g086950	Solyc01g088690		Solyc01g044350	Solyc01g056850
Solyc01g086960	Solyc01g088700		Solyc01g044360	Solyc01g056940
Solyc01g086970	Solyc01g088710		Solyc01g044370	Solyc01g056980
Solyc01g086980	Solyc01g088720		Solyc01g044380	Solyc01g056990
Solyc01g086990	Solyc01g088730		Solyc01g044420	Solyc01g057000
Solyc01g087000	Solyc01g088740		Solyc01g044480	Solyc01g057020
Solyc01g087030	Solyc01g088750		Solyc01g044490	Solyc01g057040
Solyc01g087040	Solyc01g088770		Solyc01g044520	Solyc01g057090
Solyc01g087090	Solyc01g088800		Solyc01g044540	Solyc01g057160
Solyc01g087120	Solyc01g088820		Solyc01g048590	Solyc01g057170
Solyc01g087160	Solyc01g089860		Solyc01g049650	Solyc01g057200
Solyc01g087170	Solyc01g089870		Solyc01g049680	Solyc01g057210
Solyc01g087190	Solyc01g089900		Solyc01g049690	Solyc01g057220
Solyc01g087200	Solyc01g089970		Solyc01g049770	Solyc01g057260
Solyc01g087210	Solyc01g089980		Solyc01g049810	Solyc01g057270
Solyc01g087230	Solyc01g090170		Solyc01g049820	Solyc01g057300
Solyc01g087240	Solyc01g090190		Solyc01g049830	Solyc01g057310
Solyc01g087250	Solyc01g090200		Solyc01g049840	Solyc01g057320
Solyc01g087260	Solyc01g090220		Solyc01g049880	Solyc01g057340
Solyc01g087290	Solyc01g090230		Solyc01g049890	Solyc01g057430
Solyc01g087300	Solyc01g090250		Solyc01g049900	Solyc01g057440
Solyc01g087310	Solyc01g090260		Solyc01g049910	Solyc01g057460
Solyc01g087330	Solyc01g090270		Solyc01g049920	Solyc01g057480
Solyc01g087340	Solyc01g090280		Solyc01g049930	Solyc01g057490
Solyc01g087350	Solyc01g090290		Solyc01g049960	Solyc01g057520
Solyc01g087370	Solyc01g090380		Solyc01g049980	Solyc01g057570
Solyc01g087380	Solyc01g090420		Solyc01g050000	Solyc01g057600
Solyc01g087390	Solyc01g090430		Solyc01g050010	Solyc01g057680
Solyc01g087400	Solyc01g090450		Solyc01g050040	Solyc01g057690
Solyc01g087410	Solyc01g090470		Solyc01g050050	Solyc01g057760
Solyc01g087420	Solyc01g090480		Solyc01g050070	Solyc01g057770
Solyc01g087430	Solyc01g090500		Solyc01g055160	Solyc01g057780
Solyc01g087450	Solyc01g090550		Solyc01g056220	Solyc01g057830
Solyc01g087470	Solyc01g090590		Solyc01g056270	Solyc01g057840
Solyc01g087490	Solyc01g090670		Solyc01g056290	Solyc01g057850
Solyc01g087520	Solyc01g090690		Solyc01g056310	Solyc01g057880
Solyc01g087530	Solyc01g090700		Solyc01g056320	Solyc01g057900
Solyc01g087540	Solyc01g090720		Solyc01g056330	Solyc01g057910
Solyc01g087550	Solyc01g090750		Solyc01g056340	Solyc01g058010
Solyc01g087560	Solyc01g090770		Solyc01g056350	Solyc01g058020
Solyc01g087570	Solyc01g090780		Solyc01g056360	Solyc01g058030
Solyc01g087600	Solyc01g090850		Solyc01g056370	Solyc01g058040
Solyc01g087610	Solyc01g090860		Solyc01g056480	Solyc01g058100
Solyc01g087620	Solyc01g090880		Solyc01g056520	Solyc01g058140
Solyc01g087640	Solyc01g090900		Solyc01g056530	Solyc01g058160
Solyc01g087650	Solyc01g090910		Solyc01g056570	Solyc01g058170
Solyc01g087670	Solyc01g090940		Solyc01g056580	Solyc01g058190
Solyc01g087680	Solyc01g090950		Solyc01g056600	Solyc01g058210
Solyc01g087720	Solyc01g090990		Solyc01g056610	Solyc01g058230
Solyc01g087730	Solyc01g091020		Solyc01g056620	Solyc01g058250
Solyc01g087860	Solyc01g091070		Solyc01g056670	Solyc01g058260
Solyc01g087870	Solyc01g091080		Solyc01g056690	Solyc01g058270
Solyc01g087880	Solyc01g091090		Solyc01g056720	Solyc01g058280
Solyc01g087890	Solyc01g091120		Solyc01g056730	Solyc01g058320
Solyc01g087900	Solyc01g091130		Solyc01g056740	Solyc01g058350
Solyc01g087910	Solyc01g091160		Solyc01g056750	Solyc01g058390
Solyc01g087980	Solyc01g091190		Solyc01g056760	Solyc01g058400
Solyc01g087990	Solyc01g091200		Solyc01g056770	Solyc01g058450
Solyc01g088000	Solyc01g091210		Solyc01g056780	Solyc01g058470
Solyc01g088020	Solyc01g091220		Solyc01g056790	Solyc01g058490
Solyc01g088030	Solyc01g091270		Solyc01g056800	Solyc01g058500
Solyc01g088040	Solyc01g091280		Solyc01g056810	Solyc01g058510
Solyc01g088050	Solyc01g091310		Solyc01g056830	Solyc01g058520
Solyc01g088060	Solyc01g091340		Solyc01g056850	Solyc01g058530
Solyc01g088080	Solyc01g091350		Solyc01g056860	Solyc01g058540
Solyc01g088090	Solyc01g091370		Solyc01g056930	Solyc01g058670
Solyc01g088100	Solyc01g091380		Solyc01g056940	Solyc01g058720
Solyc01g088140	Solyc01g091390		Solyc01g056980	Solyc01g058730
Solyc01g088150	Solyc01g091460		Solyc01g056990	Solyc01g059760
Solyc01g088170	Solyc01g091480		Solyc01g057000	Solyc01g059830
Solyc01g088240	Solyc01g091500		Solyc01g057020	Solyc01g059840
Solyc01g088250	Solyc01g091510		Solyc01g057040	Solyc01g059860
Solyc01g088310	Solyc01g091520		Solyc01g057090	Solyc01g059870
Solyc01g088350	Solyc01g091550		Solyc01g057160	Solyc01g059880
Solyc01g088370	Solyc01g091570		Solyc01g057170	Solyc01g059900
Solyc01g088390	Solyc01g091580		Solyc01g057200	Solyc01g059910
Solyc01g088400	Solyc01g091600		Solyc01g057210	Solyc01g059920
Solyc01g088440	Solyc01g091620		Solyc01g057220	Solyc01g059930
Solyc01g088450	Solyc01g091630		Solyc01g057260	Solyc01g059940
Solyc01g088460	Solyc01g091640		Solyc01g057270	Solyc01g059950
Solyc01g088470	Solyc01g091650		Solyc01g057280	Solyc01g060030
Solyc01g088480	Solyc01g091710		Solyc01g057300	Solyc01g060040
Solyc01g088510	Solyc01g091720		Solyc01g057310	Solyc01g060050
Solyc01g088520	Solyc01g091730		Solyc01g057320	Solyc01g060070
Solyc01g088530	Solyc01g091740		Solyc01g057340	Solyc01g060080
Solyc01g088550	Solyc01g091750		Solyc01g057390	Solyc01g060090
Solyc01g088560	Solyc01g091780		Solyc01g057430	Solyc01g060100
Solyc01g088570	Solyc01g091800		Solyc01g057440	Solyc01g060130
Solyc01g088600	Solyc01g091820		Solyc01g057460	Solyc01g060140
Solyc01g088610	Solyc01g091860		Solyc01g057480	Solyc01g060150
Solyc01g088640	Solyc01g091880		Solyc01g057490	Solyc01g060170
Solyc01g088650	Solyc01g091890		Solyc01g057510	Solyc01g060180
Solyc01g088660	Solyc01g091900		Solyc01g057520	Solyc01g060200
Solyc01g088690	Solyc01g091910		Solyc01g057540	Solyc01g060210
Solyc01g088700	Solyc01g091940		Solyc01g057570	Solyc01g060240
Solyc01g088710	Solyc01g091950		Solyc01g057600	Solyc01g060250
Solyc01g088720	Solyc01g093970		Solyc01g057680	Solyc01g060260
Solyc01g088730	Solyc01g094000		Solyc01g057690	Solyc01g060280
Solyc01g088740	Solyc01g094010		Solyc01g057700	Solyc01g060410
Solyc01g088750	Solyc01g094020		Solyc01g057720	Solyc01g060420
Solyc01g088760	Solyc01g094030		Solyc01g057730	Solyc01g060450
Solyc01g088770	Solyc01g094040		Solyc01g057760	Solyc01g060460
Solyc01g088800	Solyc01g094050		Solyc01g057770	Solyc01g060470
Solyc01g088820	Solyc01g094060		Solyc01g057780	Solyc01g060490
Solyc01g089860	Solyc01g094150		Solyc01g057830	Solyc01g065490
Solyc01g089870	Solyc01g094190		Solyc01g057840	Solyc01g065500
Solyc01g089900	Solyc01g094200		Solyc01g057850	Solyc01g065510
Solyc01g089970	Solyc01g094220		Solyc01g057880	Solyc01g065530
Solyc01g089980	Solyc01g094280		Solyc01g057900	Solyc01g065540
Solyc01g090170	Solyc01g094290		Solyc01g057910	Solyc01g065550
Solyc01g090190	Solyc01g094330		Solyc01g058010	Solyc01g065560
Solyc01g090200	Solyc01g094340		Solyc01g058020	Solyc01g065570
Solyc01g090210	Solyc01g094350		Solyc01g058030	Solyc01g065580
Solyc01g090220	Solyc01g094370		Solyc01g058040	Solyc01g065680
Solyc01g090230	Solyc01g094410		Solyc01g058060	Solyc01g065690
Solyc01g090240	Solyc01g094420		Solyc01g058080	Solyc01g065700
Solyc01g090250	Solyc01g094470		Solyc01g058100	Solyc01g065710
Solyc01g090260	Solyc01g094480		Solyc01g058140	Solyc01g065720
Solyc01g090270	Solyc01g094520		Solyc01g058160	Solyc01g065740
Solyc01g090280	Solyc01g094530		Solyc01g058170	Solyc01g065750
Solyc01g090290	Solyc01g094540		Solyc01g058190	Solyc01g065840
Solyc01g090380	Solyc01g094550		Solyc01g058210	Solyc01g065910
Solyc01g090420	Solyc01g094560		Solyc01g058230	Solyc01g065980
Solyc01g090430	Solyc01g094570		Solyc01g058250	Solyc01g066020
Solyc01g090450	Solyc01g094580		Solyc01g058260	Solyc01g066050
Solyc01g090470	Solyc01g094620		Solyc01g058270	Solyc01g066060
Solyc01g090480	Solyc01g094630		Solyc01g058280	Solyc01g066070
Solyc01g090490	Solyc01g094640		Solyc01g058320	Solyc01g066190
Solyc01g090500	Solyc01g094660		Solyc01g058350	Solyc01g066200
Solyc01g090550	Solyc01g094670		Solyc01g058360	Solyc01g066260
Solyc01g090590	Solyc01g094680		Solyc01g058390	Solyc01g066270
Solyc01g090640	Solyc01g094690		Solyc01g058400	Solyc01g066290
Solyc01g090650	Solyc01g094700		Solyc01g058450	Solyc01g066310
Solyc01g090670	Solyc01g094720		Solyc01g058470	Solyc01g066340
Solyc01g090680	Solyc01g094770		Solyc01g058490	Solyc01g066360
Solyc01g090690	Solyc01g094780		Solyc01g058500	Solyc01g066410
Solyc01g090700	Solyc01g094790		Solyc01g058510	Solyc01g066420
Solyc01g090720	Solyc01g094800		Solyc01g058520	Solyc01g066430
Solyc01g090740	Solyc01g094810		Solyc01g058530	Solyc01g066440
Solyc01g090750	Solyc01g094820		Solyc01g058540	Solyc01g066450
Solyc01g090770	Solyc01g094830		Solyc01g058660	Solyc01g066460
Solyc01g090780	Solyc01g094840		Solyc01g058670	Solyc01g066470
Solyc01g090850	Solyc01g094860		Solyc01g058720	Solyc01g066480
Solyc01g090860	Solyc01g094880		Solyc01g058730	Solyc01g066490
Solyc01g090880	Solyc01g094920		Solyc01g058740	Solyc01g066510
Solyc01g090900	Solyc01g094930		Solyc01g059740	Solyc01g066520
Solyc01g090910	Solyc01g094940		Solyc01g059760	Solyc01g066560
Solyc01g090940	Solyc01g094950		Solyc01g059830	Solyc01g066570
Solyc01g090950	Solyc01g094960		Solyc01g059840	Solyc01g066590
Solyc01g090990	Solyc01g095000		Solyc01g059860	Solyc01g066600
Solyc01g091020	Solyc01g095010		Solyc01g059870	Solyc01g066610
Solyc01g091040	Solyc01g095020		Solyc01g059880	Solyc01g066620
Solyc01g091070	Solyc01g095030		Solyc01g059900	Solyc01g066640
Solyc01g091080	Solyc01g095040		Solyc01g059910	Solyc01g066680
Solyc01g091090	Solyc01g095050		Solyc01g059920	Solyc01g066690
Solyc01g091120	Solyc01g095060		Solyc01g059930	Solyc01g066700
Solyc01g091130	Solyc01g095070		Solyc01g059940	Solyc01g066710
Solyc01g091160	Solyc01g095120		Solyc01g059950	Solyc01g066720
Solyc01g091190	Solyc01g095150		Solyc01g059980	Solyc01g066730
Solyc01g091200	Solyc01g095180		Solyc01g060030	Solyc01g066740
Solyc01g091210	Solyc01g095200		Solyc01g060040	Solyc01g066760
Solyc01g091220	Solyc01g095210		Solyc01g060050	Solyc01g066770
Solyc01g091240	Solyc01g095230		Solyc01g060070	Solyc01g066810
Solyc01g091260	Solyc01g095270		Solyc01g060080	Solyc01g066820
Solyc01g091270	Solyc01g095280		Solyc01g060090	Solyc01g066830
Solyc01g091280	Solyc01g095290		Solyc01g060100	Solyc01g066840
Solyc01g091310	Solyc01g095300		Solyc01g060130	Solyc01g066850
Solyc01g091340	Solyc01g095370		Solyc01g060140	Solyc01g066860
Solyc01g091350	Solyc01g095400		Solyc01g060150	Solyc01g066870
Solyc01g091370	Solyc01g095410		Solyc01g060170	Solyc01g066880
Solyc01g091380	Solyc01g095420		Solyc01g060180	Solyc01g066900
Solyc01g091390	Solyc01g095430		Solyc01g060200	Solyc01g066910
Solyc01g091450	Solyc01g095460		Solyc01g060210	Solyc01g066940
Solyc01g091460	Solyc01g095470		Solyc01g060220	Solyc01g066970
Solyc01g091480	Solyc01g095480		Solyc01g060240	Solyc01g067000
Solyc01g091500	Solyc01g095490		Solyc01g060250	Solyc01g067010
Solyc01g091510	Solyc01g095510		Solyc01g060260	Solyc01g067020
Solyc01g091520	Solyc01g095540		Solyc01g060280	Solyc01g067030
Solyc01g091550	Solyc01g095570		Solyc01g060300	Solyc01g067040
Solyc01g091570	Solyc01g095580		Solyc01g060350	Solyc01g067070
Solyc01g091580	Solyc01g095590		Solyc01g060380	Solyc01g067080
Solyc01g091600	Solyc01g095670		Solyc01g060390	Solyc01g067090
Solyc01g091620	Solyc01g095680		Solyc01g060410	Solyc01g067100
Solyc01g091630	Solyc01g095700		Solyc01g060420	Solyc01g067120
Solyc01g091640	Solyc01g095710		Solyc01g060450	Solyc01g067130
Solyc01g091650	Solyc01g095730		Solyc01g060460	Solyc01g067160
Solyc01g091700	Solyc01g095740		Solyc01g060470	Solyc01g067180
Solyc01g091710	Solyc01g095790		Solyc01g060490	Solyc01g067210
Solyc01g091720	Solyc01g095800		Solyc01g065490	Solyc01g067220
Solyc01g091730	Solyc01g095890		Solyc01g065500	Solyc01g067230
Solyc01g091740	Solyc01g095900		Solyc01g065510	Solyc01g067240
Solyc01g091750	Solyc01g095970		Solyc01g065530	Solyc01g067260
Solyc01g091780	Solyc01g095990		Solyc01g065540	Solyc01g067270
Solyc01g091790	Solyc01g096000		Solyc01g065550	Solyc01g067280
Solyc01g091800	Solyc01g096010		Solyc01g065560	Solyc01g067290
Solyc01g091820	Solyc01g096020		Solyc01g065570	Solyc01g067300
Solyc01g091840	Solyc01g096030		Solyc01g065580	Solyc01g067330
Solyc01g091860	Solyc01g096040		Solyc01g065590	Solyc01g067340
Solyc01g091880	Solyc01g096050		Solyc01g065600	Solyc01g067360
Solyc01g091890	Solyc01g096060		Solyc01g065610	Solyc01g067370
Solyc01g091900	Solyc01g096080		Solyc01g065620	Solyc01g067380
Solyc01g091910	Solyc01g096090		Solyc01g065680	Solyc01g067390
Solyc01g091940	Solyc01g096100		Solyc01g065690	Solyc01g067400
Solyc01g091950	Solyc01g096110		Solyc01g065700	Solyc01g067410
Solyc01g093970	Solyc01g096130		Solyc01g065710	Solyc01g067420
Solyc01g093990	Solyc01g096160		Solyc01g065720	Solyc01g067440
Solyc01g094000	Solyc01g096180		Solyc01g065740	Solyc01g067460
Solyc01g094010	Solyc01g096190		Solyc01g065750	Solyc01g067480
Solyc01g094020	Solyc01g096200		Solyc01g065770	Solyc01g067490
Solyc01g094030	Solyc01g096210		Solyc01g065780	Solyc01g067500
Solyc01g094040	Solyc01g096230		Solyc01g065790	Solyc01g067510
Solyc01g094050	Solyc01g096240		Solyc01g065800	Solyc01g067520
Solyc01g094060	Solyc01g096270		Solyc01g065810	Solyc01g067530
Solyc01g094080	Solyc01g096290		Solyc01g065820	Solyc01g067540
Solyc01g094150	Solyc01g096300		Solyc01g065840	Solyc01g067550
Solyc01g094170	Solyc01g096350		Solyc01g065910	Solyc01g067560
Solyc01g094190	Solyc01g096390		Solyc01g065980	Solyc01g067570
Solyc01g094200	Solyc01g096430		Solyc01g066020	Solyc01g067580
Solyc01g094220	Solyc01g096460		Solyc01g066040	Solyc01g067590
Solyc01g094280	Solyc01g096470		Solyc01g066050	Solyc01g067600
Solyc01g094290	Solyc01g096480		Solyc01g066060	Solyc01g067610
Solyc01g094330	Solyc01g096490		Solyc01g066070	Solyc01g067620
Solyc01g094340	Solyc01g096500		Solyc01g066100	Solyc01g067630
Solyc01g094350	Solyc01g096520		Solyc01g066110	Solyc01g067640
Solyc01g094370	Solyc01g096530		Solyc01g066190	Solyc01g067650
Solyc01g094410	Solyc01g096540		Solyc01g066200	Solyc01g067660
Solyc01g094420	Solyc01g096550		Solyc01g066260	Solyc01g067670
Solyc01g094460	Solyc01g096570		Solyc01g066270	Solyc01g067680
Solyc01g094470	Solyc01g096580		Solyc01g066290	Solyc01g067690
Solyc01g094480	Solyc01g096590		Solyc01g066300	Solyc01g067700
Solyc01g094500	Solyc01g096600		Solyc01g066310	Solyc01g067710
Solyc01g094520	Solyc01g096610		Solyc01g066340	Solyc01g067720
Solyc01g094530	Solyc01g096660		Solyc01g066360	Solyc01g067730
Solyc01g094540	Solyc01g096670		Solyc01g066370	Solyc01g067740
Solyc01g094550	Solyc01g096700		Solyc01g066410	Solyc01g067750
Solyc01g094560	Solyc01g096710		Solyc01g066420	Solyc01g067780
Solyc01g094570	Solyc01g096760		Solyc01g066430	Solyc01g067790
Solyc01g094580	Solyc01g096780		Solyc01g066440	Solyc01g067800
Solyc01g094620	Solyc01g096800		Solyc01g066450	Solyc01g067820
Solyc01g094630	Solyc01g096810		Solyc01g066460	Solyc01g067830
Solyc01g094640	Solyc01g096830		Solyc01g066470	Solyc01g067850
Solyc01g094660	Solyc01g096850		Solyc01g066480	Solyc01g067860
Solyc01g094670	Solyc01g096870		Solyc01g066490	Solyc01g067870
Solyc01g094680	Solyc01g096890		Solyc01g066500	Solyc01g067890
Solyc01g094690	Solyc01g096900		Solyc01g066510	Solyc01g067900
Solyc01g094700	Solyc01g096910		Solyc01g066520	Solyc01g067910
Solyc01g094720	Solyc01g096920		Solyc01g066560	Solyc01g067930
Solyc01g094760	Solyc01g096930		Solyc01g066570	Solyc01g067940
Solyc01g094770	Solyc01g096940		Solyc01g066590	Solyc01g067950
Solyc01g094780	Solyc01g096950		Solyc01g066600	Solyc01g068000
Solyc01g094790	Solyc01g096990		Solyc01g066610	Solyc01g068020
Solyc01g094800	Solyc01g097010		Solyc01g066620	Solyc01g068030
Solyc01g094810	Solyc01g097020		Solyc01g066640	Solyc01g068040
Solyc01g094820	Solyc01g097030		Solyc01g066680	Solyc01g068050
Solyc01g094830	Solyc01g097040		Solyc01g066690	Solyc01g068060
Solyc01g094840	Solyc01g097120		Solyc01g066700	Solyc01g068070
Solyc01g094860	Solyc01g097130		Solyc01g066710	Solyc01g068080
Solyc01g094880	Solyc01g097140		Solyc01g066720	Solyc01g068100
Solyc01g094920	Solyc01g097150		Solyc01g066730	Solyc01g068110
Solyc01g094930	Solyc01g097160		Solyc01g066740	Solyc01g068120
Solyc01g094940	Solyc01g097170		Solyc01g066760	Solyc01g068130
Solyc01g094950	Solyc01g097190		Solyc01g066770	Solyc01g068140
Solyc01g094960	Solyc01g097230		Solyc01g066790	Solyc01g068150
Solyc01g095000	Solyc01g097250		Solyc01g066810	Solyc01g068160
Solyc01g095010	Solyc01g097300		Solyc01g066820	Solyc01g068170
Solyc01g095020	Solyc01g097310		Solyc01g066830	Solyc01g068180
Solyc01g095030	Solyc01g097320		Solyc01g066840	Solyc01g068190
Solyc01g095040	Solyc01g097330		Solyc01g066850	Solyc01g068200
Solyc01g095050	Solyc01g097340		Solyc01g066860	Solyc01g068210
Solyc01g095060	Solyc01g097350		Solyc01g066870	Solyc01g068240
Solyc01g095070	Solyc01g097360		Solyc01g066880	Solyc01g068250
Solyc01g095100	Solyc01g097440		Solyc01g066900	Solyc01g068260
Solyc01g095110	Solyc01g097460		Solyc01g066910	Solyc01g068270
Solyc01g095120	Solyc01g097500		Solyc01g066940	Solyc01g068280
Solyc01g095130	Solyc01g097510		Solyc01g066970	Solyc01g068290
Solyc01g095150	Solyc01g097520		Solyc01g066990	Solyc01g068320
Solyc01g095180	Solyc01g097540		Solyc01g067000	Solyc01g068330
Solyc01g095200	Solyc01g097590		Solyc01g067010	Solyc01g068340
Solyc01g095210	Solyc01g097610		Solyc01g067020	Solyc01g068350
Solyc01g095220	Solyc01g097640		Solyc01g067030	Solyc01g068360
Solyc01g095230	Solyc01g097730		Solyc01g067040	Solyc01g068370
Solyc01g095270	Solyc01g097740		Solyc01g067070	Solyc01g068380
Solyc01g095280	Solyc01g097760		Solyc01g067080	Solyc01g068390
Solyc01g095290	Solyc01g097790		Solyc01g067090	Solyc01g068400
Solyc01g095300	Solyc01g097810		Solyc01g067100	Solyc01g068410
Solyc01g095320	Solyc01g097820		Solyc01g067120	Solyc01g068420
Solyc01g095370	Solyc01g097830		Solyc01g067130	Solyc01g068430
Solyc01g095390	Solyc01g097840		Solyc01g067160	Solyc01g068440
Solyc01g095400	Solyc01g097860		Solyc01g067180	Solyc01g068450
Solyc01g095410	Solyc01g097870		Solyc01g067200	Solyc01g068460
Solyc01g095420	Solyc01g097880		Solyc01g067210	Solyc01g068470
Solyc01g095430	Solyc01g097890		Solyc01g067220	Solyc01g068480
Solyc01g095460	Solyc01g097910		Solyc01g067230	Solyc01g068490
Solyc01g095470	Solyc01g097970		Solyc01g067240	Solyc01g068500
Solyc01g095480	Solyc01g097980		Solyc01g067260	Solyc01g068510
Solyc01g095490	Solyc01g098000		Solyc01g067270	Solyc01g068530
Solyc01g095510	Solyc01g098030		Solyc01g067280	Solyc01g068540
Solyc01g095540	Solyc01g098040		Solyc01g067290	Solyc01g068550
Solyc01g095570	Solyc01g098080		Solyc01g067300	Solyc01g068560
Solyc01g095580	Solyc01g098090		Solyc01g067330	Solyc01g068580
Solyc01g095590	Solyc01g098100		Solyc01g067340	Solyc01g068600
Solyc01g095600	Solyc01g098110		Solyc01g067360	Solyc01g068610
Solyc01g095620	Solyc01g098150		Solyc01g067370	Solyc01g068620
Solyc01g095630	Solyc01g098160		Solyc01g067380	Solyc01g068630
Solyc01g095670	Solyc01g098170		Solyc01g067390	Solyc01g068640
Solyc01g095680	Solyc01g098180		Solyc01g067400	Solyc01g073640
Solyc01g095700	Solyc01g098200		Solyc01g067410	Solyc01g073650
Solyc01g095710	Solyc01g098210		Solyc01g067420	Solyc01g073660
Solyc01g095720	Solyc01g098230		Solyc01g067440	Solyc01g073670
Solyc01g095730	Solyc01g098250		Solyc01g067460	Solyc01g073680
Solyc01g095740	Solyc01g098340		Solyc01g067480	Solyc01g073690
Solyc01g095790	Solyc01g098350		Solyc01g067490	Solyc01g073700
Solyc01g095800	Solyc01g098380		Solyc01g067500	Solyc01g073710
Solyc01g095890	Solyc01g098390		Solyc01g067510	Solyc01g073720
Solyc01g095900	Solyc01g098430		Solyc01g067520	Solyc01g073730
Solyc01g095970	Solyc01g098450		Solyc01g067530	Solyc01g073740
Solyc01g095980	Solyc01g098460		Solyc01g067540	Solyc01g073750
Solyc01g095990	Solyc01g098500		Solyc01g067550	Solyc01g073760
Solyc01g096000	Solyc01g098550		Solyc01g067560	Solyc01g073770
Solyc01g096010	Solyc01g098560		Solyc01g067570	Solyc01g073780
Solyc01g096020	Solyc01g098580		Solyc01g067580	Solyc01g073800
Solyc01g096030	Solyc01g098600		Solyc01g067590	Solyc01g073810
Solyc01g096040	Solyc01g098610		Solyc01g067600	Solyc01g073820
Solyc01g096050	Solyc01g098640		Solyc01g067610	Solyc01g073830
Solyc01g096060	Solyc01g098650		Solyc01g067620	Solyc01g073860
Solyc01g096070	Solyc01g098700		Solyc01g067630	Solyc01g073870
Solyc01g096080	Solyc01g098710		Solyc01g067640	Solyc01g073880
Solyc01g096090	Solyc01g098730		Solyc01g067650	Solyc01g073890
Solyc01g096100	Solyc01g098750		Solyc01g067660	Solyc01g073900
Solyc01g096110	Solyc01g098760		Solyc01g067670	Solyc01g073910
Solyc01g096130	Solyc01g098780		Solyc01g067680	Solyc01g073920
Solyc01g096150	Solyc01g098800		Solyc01g067690	Solyc01g073930
Solyc01g096160	Solyc01g098810		Solyc01g067700	Solyc01g073940
Solyc01g096180	Solyc01g098830		Solyc01g067710	Solyc01g073950
Solyc01g096190	Solyc01g098840		Solyc01g067720	Solyc01g073960
Solyc01g096200	Solyc01g098870		Solyc01g067730	Solyc01g073970
Solyc01g096210	Solyc01g098880		Solyc01g067740	Solyc01g073990
Solyc01g096230	Solyc01g098900		Solyc01g067750	Solyc01g074000
Solyc01g096240	Solyc01g098910		Solyc01g067760	Solyc01g074010
Solyc01g096270	Solyc01g098920		Solyc01g067780	Solyc01g074020
Solyc01g096290	Solyc01g098990		Solyc01g067790	Solyc01g074030
Solyc01g096300	Solyc01g099090		Solyc01g067800	Solyc01g079060
Solyc01g096340	Solyc01g099100		Solyc01g067820	Solyc01g079070
Solyc01g096350	Solyc01g099110		Solyc01g067830	Solyc01g079080
Solyc01g096390	Solyc01g099120		Solyc01g067840	Solyc01g079090
Solyc01g096400	Solyc01g099130		Solyc01g067850	Solyc01g079100
Solyc01g096430	Solyc01g099140		Solyc01g067860	Solyc01g079110
Solyc01g096450	Solyc01g099220		Solyc01g067870	Solyc01g079130
Solyc01g096460	Solyc01g099230		Solyc01g067890	Solyc01g079140
Solyc01g096470	Solyc01g099240		Solyc01g067900	Solyc01g079150
Solyc01g096480	Solyc01g099280		Solyc01g067910	Solyc01g079160
Solyc01g096490	Solyc01g099300		Solyc01g067930	Solyc01g079170
Solyc01g096500	Solyc01g099350		Solyc01g067940	Solyc01g079180
Solyc01g096520	Solyc01g099360		Solyc01g067950	Solyc01g079200
Solyc01g096530	Solyc01g099380		Solyc01g068000	Solyc01g079210
Solyc01g096540	Solyc01g099400		Solyc01g068020	Solyc01g079220
Solyc01g096550	Solyc01g099410		Solyc01g068030	Solyc01g079230
Solyc01g096570	Solyc01g099520		Solyc01g068040	Solyc01g079250
Solyc01g096580	Solyc01g099600		Solyc01g068050	Solyc01g079260
Solyc01g096590	Solyc01g099640		Solyc01g068060	Solyc01g079270
Solyc01g096600	Solyc01g099670		Solyc01g068070	Solyc01g079290
Solyc01g096610	Solyc01g099680		Solyc01g068080	Solyc01g079300
Solyc01g096620	Solyc01g099690		Solyc01g068100	Solyc01g079310
Solyc01g096660	Solyc01g099700		Solyc01g068110	Solyc01g079320
Solyc01g096670	Solyc01g099710		Solyc01g068120	Solyc01g079330
Solyc01g096700	Solyc01g099720		Solyc01g068130	Solyc01g079340
Solyc01g096710	Solyc01g099730		Solyc01g068140	Solyc01g079350
Solyc01g096730	Solyc01g099740		Solyc01g068150	Solyc01g079360
Solyc01g096760	Solyc01g099750		Solyc01g068160	Solyc01g079370
Solyc01g096780	Solyc01g099760		Solyc01g068170	Solyc01g079390
Solyc01g096790	Solyc01g099770		Solyc01g068180	Solyc01g079400
Solyc01g096800	Solyc01g099780		Solyc01g068190	Solyc01g079410
Solyc01g096810	Solyc01g099790		Solyc01g068200	Solyc01g079420
Solyc01g096830	Solyc01g099800		Solyc01g068210	Solyc01g079430
Solyc01g096850	Solyc01g099810		Solyc01g068240	Solyc01g079440
Solyc01g096870	Solyc01g099830		Solyc01g068250	Solyc01g079450
Solyc01g096890	Solyc01g099840		Solyc01g068260	Solyc01g079460
Solyc01g096900	Solyc01g099850		Solyc01g068270	Solyc01g079470
Solyc01g096910	Solyc01g099860		Solyc01g068280	Solyc01g079480
Solyc01g096920	Solyc01g099890		Solyc01g068290	Solyc01g079490
Solyc01g096930	Solyc01g099900		Solyc01g068320	Solyc01g079500
Solyc01g096940	Solyc01g099930		Solyc01g068330	Solyc01g079510
Solyc01g096950	Solyc01g099970		Solyc01g068340	Solyc01g079520
Solyc01g096960	Solyc01g100040		Solyc01g068350	Solyc01g079530
Solyc01g096980	Solyc01g100050		Solyc01g068360	Solyc01g079540
Solyc01g096990	Solyc01g100060		Solyc01g068370	Solyc01g079550
Solyc01g097010	Solyc01g100080		Solyc01g068380	Solyc01g079570
Solyc01g097020	Solyc01g100110		Solyc01g068390	Solyc01g079580
Solyc01g097030	Solyc01g100130		Solyc01g068400	Solyc01g079590
Solyc01g097040	Solyc01g100140		Solyc01g068410	Solyc01g079600
Solyc01g097120	Solyc01g100170		Solyc01g068420	Solyc01g079610
Solyc01g097130	Solyc01g100180		Solyc01g068430	Solyc01g079620
Solyc01g097140	Solyc01g100190		Solyc01g068440	Solyc01g079630
Solyc01g097150	Solyc01g100200		Solyc01g068450	Solyc01g079640
Solyc01g097160	Solyc01g100230		Solyc01g068460	Solyc01g079650
Solyc01g097170	Solyc01g100240		Solyc01g068470	Solyc01g079660
Solyc01g097190	Solyc01g100250		Solyc01g068480	Solyc01g079670
Solyc01g097230	Solyc01g100260		Solyc01g068490	Solyc01g079680
Solyc01g097250	Solyc01g100280		Solyc01g068500	Solyc01g079690
Solyc01g097270	Solyc01g100290		Solyc01g068510	Solyc01g079700
Solyc01g097300	Solyc01g100320		Solyc01g068530	Solyc01g079710
Solyc01g097310	Solyc01g100330		Solyc01g068540	Solyc01g079720
Solyc01g097320	Solyc01g100350		Solyc01g068550	Solyc01g079740
Solyc01g097330	Solyc01g100360		Solyc01g068560	Solyc01g079750
Solyc01g097340	Solyc01g100370		Solyc01g068580	Solyc01g079760
Solyc01g097350	Solyc01g100380		Solyc01g068600	Solyc01g079770
Solyc01g097360	Solyc01g100400		Solyc01g068610	Solyc01g079780
Solyc01g097440	Solyc01g100410		Solyc01g068620	Solyc01g079790
Solyc01g097460	Solyc01g100420		Solyc01g068630	Solyc01g079800
Solyc01g097500	Solyc01g100430		Solyc01g068640	Solyc01g079810
Solyc01g097510	Solyc01g100450		Solyc01g073640	Solyc01g079820
Solyc01g097520	Solyc01g100480		Solyc01g073650	Solyc01g079830
Solyc01g097540	Solyc01g100500		Solyc01g073660	Solyc01g079840
Solyc01g097590	Solyc01g100520		Solyc01g073670	Solyc01g079850
Solyc01g097600	Solyc01g100540		Solyc01g073680	Solyc01g079860
Solyc01g097610	Solyc01g100570		Solyc01g073690	Solyc01g079870
Solyc01g097640	Solyc01g100590		Solyc01g073700	Solyc01g079880
Solyc01g097730	Solyc01g100610		Solyc01g073710	Solyc01g079890
Solyc01g097740	Solyc01g100650		Solyc01g073720	Solyc01g079910
Solyc01g097760	Solyc01g100660		Solyc01g073730	Solyc01g079920
Solyc01g097790	Solyc01g100690		Solyc01g073740	Solyc01g079940
Solyc01g097810	Solyc01g100700		Solyc01g073750	Solyc01g079950
Solyc01g097820	Solyc01g100710		Solyc01g073760	Solyc01g079960
Solyc01g097830	Solyc01g100720		Solyc01g073770	Solyc01g079970
Solyc01g097840	Solyc01g100730		Solyc01g073780	Solyc01g079980
Solyc01g097860	Solyc01g100780		Solyc01g073800	Solyc01g080000
Solyc01g097870	Solyc01g100810		Solyc01g073810	Solyc01g080010
Solyc01g097880	Solyc01g100820		Solyc01g073820	Solyc01g080020
Solyc01g097890	Solyc01g100840		Solyc01g073830	Solyc01g080030
Solyc01g097910	Solyc01g100850		Solyc01g073840	Solyc01g080040
Solyc01g097970	Solyc01g100860		Solyc01g073860	Solyc01g080050
Solyc01g097980	Solyc01g100870		Solyc01g073870	Solyc01g080070
Solyc01g098000	Solyc01g100950		Solyc01g073880	Solyc01g080080
Solyc01g098020	Solyc01g100970		Solyc01g073890	Solyc01g080090
Solyc01g098030	Solyc01g100990		Solyc01g073900	Solyc01g080110
Solyc01g098040	Solyc01g101000		Solyc01g073910	Solyc01g080120
Solyc01g098080	Solyc01g101010		Solyc01g073920	Solyc01g080130
Solyc01g098090	Solyc01g101020		Solyc01g073930	Solyc01g080140
Solyc01g098100	Solyc01g101030		Solyc01g073940	Solyc01g080150
Solyc01g098110	Solyc01g101040		Solyc01g073950	Solyc01g080160
Solyc01g098130	Solyc01g101060		Solyc01g073960	Solyc01g080170
Solyc01g098150	Solyc01g101070		Solyc01g073970	Solyc01g080180
Solyc01g098160	Solyc01g101090		Solyc01g073990	Solyc01g080190
Solyc01g098170	Solyc01g101100		Solyc01g074000	Solyc01g080200
Solyc01g098180	Solyc01g101120		Solyc01g074010	Solyc01g080210
Solyc01g098190	Solyc01g101140		Solyc01g074020	Solyc01g080220
Solyc01g098200	Solyc01g101160		Solyc01g074030	Solyc01g080230
Solyc01g098210	Solyc01g101240		Solyc01g079060	Solyc01g080240
Solyc01g098230	Solyc01g101250		Solyc01g079070	Solyc01g080250
Solyc01g098250	Solyc01g102270		Solyc01g079080	Solyc01g080260
Solyc01g098320	Solyc01g102300		Solyc01g079090	Solyc01g080270
Solyc01g098340	Solyc01g102310		Solyc01g079100	Solyc01g080280
Solyc01g098350	Solyc01g102330		Solyc01g079110	Solyc01g080290
Solyc01g098380	Solyc01g102350		Solyc01g079130	Solyc01g080300
Solyc01g098390	Solyc01g102370		Solyc01g079140	Solyc01g080310
Solyc01g098410	Solyc01g102400		Solyc01g079150	Solyc01g080320
Solyc01g098430	Solyc01g102410		Solyc01g079160	Solyc01g080330
Solyc01g098450	Solyc01g102460		Solyc01g079170	Solyc01g080340
Solyc01g098460	Solyc01g102470		Solyc01g079180	Solyc01g080350
Solyc01g098480	Solyc01g102480		Solyc01g079200	Solyc01g080360
Solyc01g098500	Solyc01g102490		Solyc01g079210	Solyc01g080370
Solyc01g098540	Solyc01g102500		Solyc01g079220	Solyc01g080380
Solyc01g098550	Solyc01g102510		Solyc01g079230	Solyc01g080400
Solyc01g098560	Solyc01g102530		Solyc01g079250	Solyc01g080410
Solyc01g098580	Solyc01g102540		Solyc01g079260	Solyc01g080430
Solyc01g098600	Solyc01g102560		Solyc01g079270	Solyc01g080450
Solyc01g098610	Solyc01g102570		Solyc01g079290	Solyc01g080460
Solyc01g098630	Solyc01g102580		Solyc01g079300	Solyc01g080470
Solyc01g098640	Solyc01g102590		Solyc01g079310	Solyc01g080480
Solyc01g098650	Solyc01g102600		Solyc01g079320	Solyc01g080490
Solyc01g098700	Solyc01g102660		Solyc01g079330	Solyc01g080500
Solyc01g098710	Solyc01g102670		Solyc01g079340	Solyc01g080510
Solyc01g098730	Solyc01g102700		Solyc01g079350	Solyc01g080520
Solyc01g098750	Solyc01g102730		Solyc01g079360	Solyc01g080530
Solyc01g098760	Solyc01g102750		Solyc01g079370	Solyc01g080540
Solyc01g098780	Solyc01g102760		Solyc01g079390	Solyc01g080570
Solyc01g098800	Solyc01g102800		Solyc01g079400	Solyc01g080580
Solyc01g098810	Solyc01g102820		Solyc01g079410	Solyc01g080590
Solyc01g098830	Solyc01g102830		Solyc01g079420	Solyc01g080600
Solyc01g098840	Solyc01g102840		Solyc01g079430	Solyc01g080620
Solyc01g098870	Solyc01g102880		Solyc01g079440	Solyc01g080640
Solyc01g098880	Solyc01g102940		Solyc01g079450	Solyc01g080650
Solyc01g098900	Solyc01g102970		Solyc01g079460	Solyc01g080660
Solyc01g098910	Solyc01g102990		Solyc01g079470	Solyc01g080670
Solyc01g098920	Solyc01g103010		Solyc01g079480	Solyc01g080680
Solyc01g098990	Solyc01g103020		Solyc01g079490	Solyc01g080690
Solyc01g099000	Solyc01g103040		Solyc01g079500	Solyc01g080700
Solyc01g099090	Solyc01g103050		Solyc01g079510	Solyc01g080720
Solyc01g099100	Solyc01g103080		Solyc01g079520	Solyc01g080740
Solyc01g099110	Solyc01g103090		Solyc01g079530	Solyc01g080750
Solyc01g099120	Solyc01g103100		Solyc01g079540	Solyc01g080760
Solyc01g099130	Solyc01g103110		Solyc01g079550	Solyc01g080770
Solyc01g099140	Solyc01g103140		Solyc01g079570	Solyc01g080780
Solyc01g099220	Solyc01g103150		Solyc01g079580	Solyc01g080790
Solyc01g099230	Solyc01g103160		Solyc01g079590	Solyc01g080800
Solyc01g099240	Solyc01g103170		Solyc01g079600	Solyc01g080810
Solyc01g099280	Solyc01g103180		Solyc01g079610	Solyc01g080830
Solyc01g099300	Solyc01g103190		Solyc01g079620	Solyc01g080840
Solyc01g099310	Solyc01g103200		Solyc01g079630	Solyc01g080850
Solyc01g099350	Solyc01g103210		Solyc01g079640	Solyc01g080860
Solyc01g099360	Solyc01g103220		Solyc01g079650	Solyc01g080870
Solyc01g099370	Solyc01g103230		Solyc01g079660	Solyc01g080890
Solyc01g099380	Solyc01g103250		Solyc01g079670	Solyc01g080900
Solyc01g099400	Solyc01g103320		Solyc01g079680	Solyc01g080910
Solyc01g099410	Solyc01g103340		Solyc01g079690	Solyc01g080920
Solyc01g099460	Solyc01g103350		Solyc01g079700	Solyc01g080930
Solyc01g099470	Solyc01g103370		Solyc01g079710	Solyc01g080940
Solyc01g099520	Solyc01g103380		Solyc01g079720	Solyc01g080950
Solyc01g099530	Solyc01g103400		Solyc01g079740	Solyc01g080960
Solyc01g099600	Solyc01g103410		Solyc01g079750	Solyc01g080970
Solyc01g099640	Solyc01g103420		Solyc01g079760	Solyc01g080990
Solyc01g099670	Solyc01g103430		Solyc01g079770	Solyc01g081000
Solyc01g099680	Solyc01g103440		Solyc01g079780	Solyc01g081010
Solyc01g099690	Solyc01g103450		Solyc01g079790	Solyc01g081020
Solyc01g099700	Solyc01g103460		Solyc01g079800	Solyc01g081030
Solyc01g099710	Solyc01g103480		Solyc01g079810	Solyc01g081040
Solyc01g099720	Solyc01g103490		Solyc01g079820	Solyc01g081050
Solyc01g099730	Solyc01g103510		Solyc01g079830	Solyc01g081060
Solyc01g099740	Solyc01g103540		Solyc01g079840	Solyc01g081070
Solyc01g099750	Solyc01g103560		Solyc01g079850	Solyc01g081080
Solyc01g099760	Solyc01g103570		Solyc01g079860	Solyc01g081090
Solyc01g099770	Solyc01g103580		Solyc01g079870	Solyc01g081100
Solyc01g099780	Solyc01g103610		Solyc01g079880	Solyc01g081110
Solyc01g099790	Solyc01g103670		Solyc01g079890	Solyc01g081120
Solyc01g099800	Solyc01g103680		Solyc01g079910	Solyc01g081130
Solyc01g099810	Solyc01g103690		Solyc01g079920	Solyc01g081140
Solyc01g099830	Solyc01g103710		Solyc01g079930	Solyc01g081150
Solyc01g099840	Solyc01g103720		Solyc01g079940	Solyc01g081160
Solyc01g099850	Solyc01g103740		Solyc01g079950	Solyc01g081170
Solyc01g099860	Solyc01g103750		Solyc01g079960	Solyc01g081190
Solyc01g099890	Solyc01g103760		Solyc01g079970	Solyc01g081200
Solyc01g099900	Solyc01g103770		Solyc01g079980	Solyc01g081210
Solyc01g099930	Solyc01g103780		Solyc01g080000	Solyc01g081230
Solyc01g099940	Solyc01g103800		Solyc01g080010	Solyc01g081240
Solyc01g099970	Solyc01g103850		Solyc01g080020	Solyc01g081250
Solyc01g099980	Solyc01g103890		Solyc01g080030	Solyc01g081270
Solyc01g100030	Solyc01g103930		Solyc01g080040	Solyc01g081280
Solyc01g100040	Solyc01g103940		Solyc01g080050	Solyc01g081290
Solyc01g100050	Solyc01g103950		Solyc01g080070	Solyc01g081300
Solyc01g100060	Solyc01g103960		Solyc01g080080	Solyc01g081310
Solyc01g100080	Solyc01g103970		Solyc01g080090	Solyc01g081320
Solyc01g100110	Solyc01g103980		Solyc01g080100	Solyc01g081330
Solyc01g100130	Solyc01g103990		Solyc01g080110	Solyc01g081340
Solyc01g100140	Solyc01g104000		Solyc01g080120	Solyc01g081350
Solyc01g100170	Solyc01g104020		Solyc01g080130	Solyc01g081360
Solyc01g100180	Solyc01g104040		Solyc01g080140	Solyc01g081370
Solyc01g100190	Solyc01g104050		Solyc01g080150	Solyc01g081380
Solyc01g100200	Solyc01g104060		Solyc01g080160	Solyc01g081390
Solyc01g100230	Solyc01g104070		Solyc01g080170	Solyc01g081400
Solyc01g100240	Solyc01g104080		Solyc01g080180	Solyc01g081410
Solyc01g100250	Solyc01g104140		Solyc01g080190	Solyc01g081420
Solyc01g100260	Solyc01g104160		Solyc01g080200	Solyc01g081430
Solyc01g100270	Solyc01g104170		Solyc01g080210	Solyc01g081440
Solyc01g100280	Solyc01g104190		Solyc01g080220	Solyc01g081450
Solyc01g100290	Solyc01g104220		Solyc01g080230	Solyc01g081460
Solyc01g100320	Solyc01g104240		Solyc01g080240	Solyc01g081470
Solyc01g100330	Solyc01g104250		Solyc01g080250	Solyc01g081480
Solyc01g100350	Solyc01g104270		Solyc01g080260	Solyc01g081490
Solyc01g100360	Solyc01g104280		Solyc01g080270	Solyc01g081500
Solyc01g100370	Solyc01g104300		Solyc01g080280	Solyc01g081510
Solyc01g100380	Solyc01g104310		Solyc01g080290	Solyc01g081520
Solyc01g100400	Solyc01g104350		Solyc01g080300	Solyc01g081540
Solyc01g100410	Solyc01g104370		Solyc01g080310	Solyc01g081560
Solyc01g100420	Solyc01g104410		Solyc01g080320	Solyc01g081570
Solyc01g100430	Solyc01g104460		Solyc01g080330	Solyc01g081590
Solyc01g100450	Solyc01g104470		Solyc01g080340	Solyc01g081600
Solyc01g100460	Solyc01g104480		Solyc01g080350	Solyc01g081610
Solyc01g100480	Solyc01g104500		Solyc01g080360	Solyc01g081620
Solyc01g100500	Solyc01g104510		Solyc01g080370	Solyc01g081630
Solyc01g100510	Solyc01g104530		Solyc01g080380	Solyc01g081640
Solyc01g100520	Solyc01g104540		Solyc01g080390	Solyc01g086640
Solyc01g100530	Solyc01g104560		Solyc01g080400	Solyc01g086650
Solyc01g100540	Solyc01g104570		Solyc01g080410	Solyc01g086660
Solyc01g100570	Solyc01g104580		Solyc01g080420	Solyc01g086670
Solyc01g100580	Solyc01g104590		Solyc01g080430	Solyc01g086680
Solyc01g100590	Solyc01g104600		Solyc01g080450	Solyc01g086690
Solyc01g100610	Solyc01g104630		Solyc01g080460	Solyc01g086700
Solyc01g100650	Solyc01g104640		Solyc01g080470	Solyc01g086710
Solyc01g100660	Solyc01g104650		Solyc01g080480	Solyc01g086720
Solyc01g100690	Solyc01g104660		Solyc01g080490	Solyc01g086730
Solyc01g100700	Solyc01g104670		Solyc01g080500	Solyc01g086740
Solyc01g100710	Solyc01g104680		Solyc01g080510	Solyc01g086750
Solyc01g100720	Solyc01g104690		Solyc01g080520	Solyc01g086760
Solyc01g100730	Solyc01g104700		Solyc01g080530	Solyc01g086800
Solyc01g100740	Solyc01g104720		Solyc01g080540	Solyc01g086810
Solyc01g100780	Solyc01g104790		Solyc01g080550	Solyc01g086820
Solyc01g100810	Solyc01g104840		Solyc01g080560	Solyc01g086830
Solyc01g100820	Solyc01g104880		Solyc01g080570	Solyc01g086840
Solyc01g100840	Solyc01g104890		Solyc01g080580	Solyc01g086850
Solyc01g100850	Solyc01g104910		Solyc01g080590	Solyc01g086860
Solyc01g100860	Solyc01g104920		Solyc01g080600	Solyc01g086870
Solyc01g100870	Solyc01g104950		Solyc01g080620	Solyc01g086890
Solyc01g100950	Solyc01g104970		Solyc01g080640	Solyc01g086900
Solyc01g100970	Solyc01g104980		Solyc01g080650	Solyc01g086920
Solyc01g100990	Solyc01g104990		Solyc01g080660	Solyc01g086930
Solyc01g101000	Solyc01g105010		Solyc01g080670	Solyc01g086940
Solyc01g101010	Solyc01g105020		Solyc01g080680	Solyc01g086950
Solyc01g101020	Solyc01g105030		Solyc01g080690	Solyc01g086960
Solyc01g101030	Solyc01g105040		Solyc01g080700	Solyc01g086970
Solyc01g101040	Solyc01g105060		Solyc01g080720	Solyc01g086980
Solyc01g101060	Solyc01g105090		Solyc01g080740	Solyc01g086990
Solyc01g101070	Solyc01g105100		Solyc01g080750	Solyc01g087000
Solyc01g101090	Solyc01g105120		Solyc01g080760	Solyc01g087010
Solyc01g101100	Solyc01g105130		Solyc01g080770	Solyc01g087020
Solyc01g101120	Solyc01g105140		Solyc01g080780	Solyc01g087030
Solyc01g101140	Solyc01g105150		Solyc01g080790	Solyc01g087040
Solyc01g101160	Solyc01g105160		Solyc01g080800	Solyc01g087050
Solyc01g101240	Solyc01g105170		Solyc01g080810	Solyc01g087060
Solyc01g101250	Solyc01g105220		Solyc01g080830	Solyc01g087070
Solyc01g102270	Solyc01g105230		Solyc01g080840	Solyc01g087080
Solyc01g102300	Solyc01g105240		Solyc01g080850	Solyc01g087090
Solyc01g102310	Solyc01g105270		Solyc01g080860	Solyc01g087120
Solyc01g102330	Solyc01g105280		Solyc01g080870	Solyc01g087130
Solyc01g102350	Solyc01g105290		Solyc01g080890	Solyc01g087140
Solyc01g102370	Solyc01g105330		Solyc01g080900	Solyc01g087150
Solyc01g102390	Solyc01g105340		Solyc01g080910	Solyc01g087160
Solyc01g102400	Solyc01g105370		Solyc01g080920	Solyc01g087170
Solyc01g102410	Solyc01g105410		Solyc01g080930	Solyc01g087180
Solyc01g102460	Solyc01g105420		Solyc01g080940	Solyc01g087190
Solyc01g102470	Solyc01g105460		Solyc01g080950	Solyc01g087200
Solyc01g102480	Solyc01g105480		Solyc01g080960	Solyc01g087210
Solyc01g102490	Solyc01g105510		Solyc01g080970	Solyc01g087230
Solyc01g102500	Solyc01g105540		Solyc01g080990	Solyc01g087240
Solyc01g102510	Solyc01g105560		Solyc01g081000	Solyc01g087250
Solyc01g102530	Solyc01g105570		Solyc01g081010	Solyc01g087260
Solyc01g102540	Solyc01g105670		Solyc01g081020	Solyc01g087290
Solyc01g102560	Solyc01g105690		Solyc01g081030	Solyc01g087300
Solyc01g102570	Solyc01g105710		Solyc01g081040	Solyc01g087310
Solyc01g102580	Solyc01g105720		Solyc01g081050	Solyc01g087320
Solyc01g102590	Solyc01g105780		Solyc01g081060	Solyc01g087330
Solyc01g102600	Solyc01g105970		Solyc01g081070	Solyc01g087340
Solyc01g102660	Solyc01g105980		Solyc01g081080	Solyc01g087350
Solyc01g102670	Solyc01g105990		Solyc01g081090	Solyc01g087360
Solyc01g102690	Solyc01g106000		Solyc01g081100	Solyc01g087370
Solyc01g102700	Solyc01g106010		Solyc01g081110	Solyc01g087380
Solyc01g102730	Solyc01g106020		Solyc01g081120	Solyc01g087390
Solyc01g102750	Solyc01g106030		Solyc01g081130	Solyc01g087400
Solyc01g102760	Solyc01g106040		Solyc01g081140	Solyc01g087410
Solyc01g102800	Solyc01g106050		Solyc01g081150	Solyc01g087420
Solyc01g102810	Solyc01g106060		Solyc01g081160	Solyc01g087430
Solyc01g102820	Solyc01g106090		Solyc01g081170	Solyc01g087440
Solyc01g102830	Solyc01g106100		Solyc01g081190	Solyc01g087450
Solyc01g102840	Solyc01g106190		Solyc01g081200	Solyc01g087460
Solyc01g102860	Solyc01g106210		Solyc01g081210	Solyc01g087470
Solyc01g102880	Solyc01g106260		Solyc01g081230	Solyc01g087490
Solyc01g102940	Solyc01g106280		Solyc01g081240	Solyc01g087500
Solyc01g102970	Solyc01g106290		Solyc01g081250	Solyc01g087520
Solyc01g102990	Solyc01g106320		Solyc01g081270	Solyc01g087530
Solyc01g103010	Solyc01g106330		Solyc01g081280	Solyc01g087540
Solyc01g103020	Solyc01g106350		Solyc01g081290	Solyc01g087550
Solyc01g103040	Solyc01g106360		Solyc01g081300	Solyc01g087560
Solyc01g103050	Solyc01g106370		Solyc01g081310	Solyc01g087570
Solyc01g103080	Solyc01g106390		Solyc01g081320	Solyc01g087580
Solyc01g103090	Solyc01g106420		Solyc01g081330	Solyc01g087590
Solyc01g103100	Solyc01g106430		Solyc01g081340	Solyc01g087600
Solyc01g103110	Solyc01g106440		Solyc01g081350	Solyc01g087610
Solyc01g103140	Solyc01g106450		Solyc01g081360	Solyc01g087620
Solyc01g103150	Solyc01g106470		Solyc01g081370	Solyc01g087630
Solyc01g103160	Solyc01g106560		Solyc01g081380	Solyc01g087640
Solyc01g103170	Solyc01g106570		Solyc01g081390	Solyc01g087650
Solyc01g103180	Solyc01g106580		Solyc01g081400	Solyc01g087660
Solyc01g103190	Solyc01g106590		Solyc01g081410	Solyc01g087670
Solyc01g103200	Solyc01g106680		Solyc01g081420	Solyc01g087680
Solyc01g103210	Solyc01g106690		Solyc01g081430	Solyc01g087690
Solyc01g103220	Solyc01g106740		Solyc01g081440	Solyc01g087710
Solyc01g103230	Solyc01g106770		Solyc01g081450	Solyc01g087720
Solyc01g103250	Solyc01g106780		Solyc01g081460	Solyc01g087730
Solyc01g103320	Solyc01g106790		Solyc01g081470	Solyc01g087740
Solyc01g103340	Solyc01g106810		Solyc01g081480	Solyc01g087750
Solyc01g103350	Solyc01g106820		Solyc01g081490	Solyc01g087760
Solyc01g103370	Solyc01g106870		Solyc01g081500	Solyc01g087770
Solyc01g103380	Solyc01g106880		Solyc01g081510	Solyc01g087780
Solyc01g103390	Solyc01g106890		Solyc01g081520	Solyc01g087790
Solyc01g103400	Solyc01g106900		Solyc01g081540	Solyc01g087800
Solyc01g103410	Solyc01g106940		Solyc01g081560	Solyc01g087810
Solyc01g103420	Solyc01g106950		Solyc01g081570	Solyc01g087820
Solyc01g103430	Solyc01g107010		Solyc01g081590	Solyc01g087830
Solyc01g103440	Solyc01g107030		Solyc01g081600	Solyc01g087840
Solyc01g103450	Solyc01g107040		Solyc01g081610	Solyc01g087850
Solyc01g103460	Solyc01g107130		Solyc01g081620	Solyc01g087860
Solyc01g103480	Solyc01g107150		Solyc01g081630	Solyc01g087870
Solyc01g103490	Solyc01g107160		Solyc01g081640	Solyc01g087880
Solyc01g103510	Solyc01g107180		Solyc01g086640	Solyc01g087890
Solyc01g103530	Solyc01g107200		Solyc01g086650	Solyc01g087900
Solyc01g103540	Solyc01g107210		Solyc01g086660	Solyc01g087910
Solyc01g103560	Solyc01g107250		Solyc01g086670	Solyc01g087920
Solyc01g103570	Solyc01g107290		Solyc01g086680	Solyc01g087940
Solyc01g103580	Solyc01g107310		Solyc01g086690	Solyc01g087950
Solyc01g103590	Solyc01g107320		Solyc01g086700	Solyc01g087960
Solyc01g103610	Solyc01g107330		Solyc01g086710	Solyc01g087970
Solyc01g103620	Solyc01g107350		Solyc01g086720	Solyc01g087980
Solyc01g103650	Solyc01g107360		Solyc01g086730	Solyc01g087990
Solyc01g103670	Solyc01g107380		Solyc01g086740	Solyc01g088000
Solyc01g103680	Solyc01g107410		Solyc01g086750	Solyc01g088010
Solyc01g103690	Solyc01g107450		Solyc01g086760	Solyc01g088020
Solyc01g103710	Solyc01g107470		Solyc01g086800	Solyc01g088030
Solyc01g103720	Solyc01g107510		Solyc01g086810	Solyc01g088040
Solyc01g103740	Solyc01g107550		Solyc01g086820	Solyc01g088050
Solyc01g103750	Solyc01g107600		Solyc01g086830	Solyc01g088060
Solyc01g103760	Solyc01g107610		Solyc01g086840	Solyc01g088070
Solyc01g103770	Solyc01g107620		Solyc01g086850	Solyc01g088080
Solyc01g103780	Solyc01g107630		Solyc01g086860	Solyc01g088090
Solyc01g103800	Solyc01g107640		Solyc01g086870	Solyc01g088100
Solyc01g103850	Solyc01g107660		Solyc01g086890	Solyc01g088130
Solyc01g103890	Solyc01g107670		Solyc01g086900	Solyc01g088140
Solyc01g103930	Solyc01g107690		Solyc01g086920	Solyc01g088150
Solyc01g103940	Solyc01g107700		Solyc01g086930	Solyc01g088160
Solyc01g103950	Solyc01g107740		Solyc01g086940	Solyc01g088170
Solyc01g103960	Solyc01g107750		Solyc01g086950	Solyc01g088240
Solyc01g103970	Solyc01g107800		Solyc01g086960	Solyc01g088250
Solyc01g103980	Solyc01g107860		Solyc01g086970	Solyc01g088260
Solyc01g103990	Solyc01g107870		Solyc01g086980	Solyc01g088300
Solyc01g104000	Solyc01g107880		Solyc01g086990	Solyc01g088310
Solyc01g104020	Solyc01g107930		Solyc01g087000	Solyc01g088320
Solyc01g104030	Solyc01g107940		Solyc01g087010	Solyc01g088350
Solyc01g104040	Solyc01g107980		Solyc01g087020	Solyc01g088360
Solyc01g104050	Solyc01g108010		Solyc01g087030	Solyc01g088370
Solyc01g104060	Solyc01g108020		Solyc01g087040	Solyc01g088380
Solyc01g104070	Solyc01g108030		Solyc01g087050	Solyc01g088390
Solyc01g104080	Solyc01g108050		Solyc01g087060	Solyc01g088400
Solyc01g104140	Solyc01g108070		Solyc01g087070	Solyc01g088410
Solyc01g104160	Solyc01g108080		Solyc01g087080	Solyc01g088420
Solyc01g104170	Solyc01g108100		Solyc01g087090	Solyc01g088430
Solyc01g104190	Solyc01g108110		Solyc01g087120	Solyc01g088440
Solyc01g104220	Solyc01g108120		Solyc01g087130	Solyc01g088450
Solyc01g104240	Solyc01g108130		Solyc01g087140	Solyc01g088460
Solyc01g104250	Solyc01g108150		Solyc01g087150	Solyc01g088470
Solyc01g104270	Solyc01g108160		Solyc01g087160	Solyc01g088480
Solyc01g104280	Solyc01g108180		Solyc01g087170	Solyc01g088490
Solyc01g104300	Solyc01g108200		Solyc01g087180	Solyc01g088500
Solyc01g104310	Solyc01g108230		Solyc01g087190	Solyc01g088510
Solyc01g104340	Solyc01g108250		Solyc01g087200	Solyc01g088520
Solyc01g104350	Solyc01g108260		Solyc01g087210	Solyc01g088530
Solyc01g104370	Solyc01g108280		Solyc01g087230	Solyc01g088550
Solyc01g104410	Solyc01g108290		Solyc01g087240	Solyc01g088560
Solyc01g104460	Solyc01g108300		Solyc01g087250	Solyc01g088570
Solyc01g104470	Solyc01g108340		Solyc01g087260	Solyc01g088580
Solyc01g104480	Solyc01g108400		Solyc01g087280	Solyc01g088590
Solyc01g104490	Solyc01g108410		Solyc01g087290	Solyc01g088600
Solyc01g104500	Solyc01g108420		Solyc01g087300	Solyc01g088610
Solyc01g104510	Solyc01g108430		Solyc01g087310	Solyc01g088620
Solyc01g104530	Solyc01g108500		Solyc01g087320	Solyc01g088630
Solyc01g104540	Solyc01g108510		Solyc01g087330	Solyc01g088640
Solyc01g104560	Solyc01g108530		Solyc01g087340	Solyc01g088650
Solyc01g104570	Solyc01g108580		Solyc01g087350	Solyc01g088660
Solyc01g104580	Solyc01g108600		Solyc01g087360	Solyc01g088670
Solyc01g104590	Solyc01g108620		Solyc01g087370	Solyc01g088680
Solyc01g104600	Solyc01g108650		Solyc01g087380	Solyc01g088690
Solyc01g104620	Solyc01g108660		Solyc01g087390	Solyc01g088700
Solyc01g104630	Solyc01g108840		Solyc01g087400	Solyc01g088710
Solyc01g104640	Solyc01g108890		Solyc01g087410	Solyc01g088720
Solyc01g104650	Solyc01g108910		Solyc01g087420	Solyc01g088730
Solyc01g104660	Solyc01g108920		Solyc01g087430	Solyc01g088740
Solyc01g104670	Solyc01g109010		Solyc01g087440	Solyc01g088750
Solyc01g104680	Solyc01g109060		Solyc01g087450	Solyc01g088760
Solyc01g104690	Solyc01g109070		Solyc01g087460	Solyc01g088770
Solyc01g104700	Solyc01g109080		Solyc01g087470	Solyc01g088780
Solyc01g104720	Solyc01g109090		Solyc01g087490	Solyc01g088790
Solyc01g104740	Solyc01g109130		Solyc01g087500	Solyc01g088800
Solyc01g104770	Solyc01g109220		Solyc01g087520	Solyc01g088810
Solyc01g104790	Solyc01g109260		Solyc01g087530	Solyc01g088820
Solyc01g104840	Solyc01g109280		Solyc01g087540	Solyc01g088830
Solyc01g104880	Solyc01g109290		Solyc01g087550	Solyc01g089850
Solyc01g104890	Solyc01g109300		Solyc01g087560	Solyc01g089860
Solyc01g104910	Solyc01g109350		Solyc01g087570	Solyc01g089870
Solyc01g104920	Solyc01g109360		Solyc01g087580	Solyc01g089880
Solyc01g104950	Solyc01g109400		Solyc01g087590	Solyc01g089890
Solyc01g104970	Solyc01g109410		Solyc01g087600	Solyc01g089900
Solyc01g104980	Solyc01g109450		Solyc01g087610	Solyc01g089910
Solyc01g104990	Solyc01g109460		Solyc01g087620	Solyc01g089920
Solyc01g105010	Solyc01g109510		Solyc01g087630	Solyc01g089930
Solyc01g105020	Solyc01g109520		Solyc01g087640	Solyc01g089950
Solyc01g105030	Solyc01g109540		Solyc01g087650	Solyc01g089960
Solyc01g105040	Solyc01g109560		Solyc01g087660	Solyc01g089970
Solyc01g105050	Solyc01g109570		Solyc01g087670	Solyc01g089980
Solyc01g105060	Solyc01g109590		Solyc01g087680	Solyc01g089990
Solyc01g105090	Solyc01g109600		Solyc01g087690	Solyc01g090040
Solyc01g105100	Solyc01g109620		Solyc01g087710	Solyc01g090050
Solyc01g105120	Solyc01g109630		Solyc01g087720	Solyc01g090070
Solyc01g105130	Solyc01g109640		Solyc01g087730	Solyc01g090080
Solyc01g105140	Solyc01g109650		Solyc01g087740	Solyc01g090100
Solyc01g105150	Solyc01g109660		Solyc01g087750	Solyc01g090110
Solyc01g105160	Solyc01g109680		Solyc01g087760	Solyc01g090120
Solyc01g105170	Solyc01g109700		Solyc01g087770	Solyc01g090140
Solyc01g105180	Solyc01g109710		Solyc01g087780	Solyc01g090160
Solyc01g105220	Solyc01g109760		Solyc01g087790	Solyc01g090170
Solyc01g105230	Solyc01g109770		Solyc01g087800	Solyc01g090180
Solyc01g105240	Solyc01g109780		Solyc01g087810	Solyc01g090190
Solyc01g105270	Solyc01g109830		Solyc01g087820	Solyc01g090200
Solyc01g105280	Solyc01g109850		Solyc01g087830	Solyc01g090210
Solyc01g105290	Solyc01g109870		Solyc01g087840	Solyc01g090220
Solyc01g105330	Solyc01g109880		Solyc01g087850	Solyc01g090230
Solyc01g105340	Solyc01g109890		Solyc01g087860	Solyc01g090240
Solyc01g105370	Solyc01g109910		Solyc01g087870	Solyc01g090250
Solyc01g105410	Solyc01g109930		Solyc01g087880	Solyc01g090260
Solyc01g105420	Solyc01g109940		Solyc01g087890	Solyc01g090270
Solyc01g105460	Solyc01g109960		Solyc01g087900	Solyc01g090280
Solyc01g105470	Solyc01g109970		Solyc01g087910	Solyc01g090290
Solyc01g105480	Solyc01g109990		Solyc01g087920	Solyc01g090300
Solyc01g105490	Solyc01g110000		Solyc01g087930	Solyc01g090330
Solyc01g105510	Solyc01g110040		Solyc01g087940	Solyc01g090340
Solyc01g105540	Solyc01g110100		Solyc01g087950	Solyc01g090350
Solyc01g105560	Solyc01g110110		Solyc01g087960	Solyc01g090360
Solyc01g105570	Solyc01g110120		Solyc01g087970	Solyc01g090380
Solyc01g105670	Solyc01g110130		Solyc01g087980	Solyc01g090390
Solyc01g105690	Solyc01g110150		Solyc01g087990	Solyc01g090400
Solyc01g105710	Solyc01g110270		Solyc01g088000	Solyc01g090410
Solyc01g105720	Solyc01g110280		Solyc01g088010	Solyc01g090420
Solyc01g105780	Solyc01g110290		Solyc01g088020	Solyc01g090430
Solyc01g105970	Solyc01g110300		Solyc01g088030	Solyc01g090440
Solyc01g105980	Solyc01g110310		Solyc01g088040	Solyc01g090450
Solyc01g105990	Solyc01g110350		Solyc01g088050	Solyc01g090460
Solyc01g106000	Solyc01g110370		Solyc01g088060	Solyc01g090470
Solyc01g106010	Solyc01g110380		Solyc01g088070	Solyc01g090480
Solyc01g106020	Solyc01g110390		Solyc01g088080	Solyc01g090490
Solyc01g106030	Solyc01g110400		Solyc01g088090	Solyc01g090500
Solyc01g106040	Solyc01g110410		Solyc01g088100	Solyc01g090510
Solyc01g106050	Solyc01g110440		Solyc01g088130	Solyc01g090520
Solyc01g106060	Solyc01g110450		Solyc01g088140	Solyc01g090530
Solyc01g106090	Solyc01g110460		Solyc01g088150	Solyc01g090550
Solyc01g106100	Solyc01g110470		Solyc01g088160	Solyc01g090560
Solyc01g106190	Solyc01g110480		Solyc01g088170	Solyc01g090590
Solyc01g106210	Solyc01g110490		Solyc01g088240	Solyc01g090610
Solyc01g106230	Solyc01g110520		Solyc01g088250	Solyc01g090630
Solyc01g106260	Solyc01g110530		Solyc01g088260	Solyc01g090640
Solyc01g106280	Solyc01g110540		Solyc01g088270	Solyc01g090650
Solyc01g106290	Solyc01g110550		Solyc01g088300	Solyc01g090660
Solyc01g106320	Solyc01g110700		Solyc01g088310	Solyc01g090670
Solyc01g106330	Solyc01g111240		Solyc01g088320	Solyc01g090680
Solyc01g106350	Solyc01g111280		Solyc01g088330	Solyc01g090690
Solyc01g106360	Solyc01g111300		Solyc01g088340	Solyc01g090700
Solyc01g106370	Solyc01g111320		Solyc01g088350	Solyc01g090710
Solyc01g106380	Solyc01g111350		Solyc01g088360	Solyc01g090720
Solyc01g106390	Solyc01g111360		Solyc01g088370	Solyc01g090730
Solyc01g106420	Solyc01g111370		Solyc01g088380	Solyc01g090740
Solyc01g106430	Solyc01g111380		Solyc01g088390	Solyc01g090750
Solyc01g106440	Solyc01g111400		Solyc01g088400	Solyc01g090760
Solyc01g106450	Solyc01g111410		Solyc01g088410	Solyc01g090770
Solyc01g106470	Solyc01g111420		Solyc01g088420	Solyc01g090780
Solyc01g106560	Solyc01g111440		Solyc01g088430	Solyc01g090790
Solyc01g106570	Solyc01g111470		Solyc01g088440	Solyc01g090800
Solyc01g106580	Solyc01g111510		Solyc01g088450	Solyc01g090810
Solyc01g106590	Solyc01g111520		Solyc01g088460	Solyc01g090820
Solyc01g106680	Solyc01g111530		Solyc01g088470	Solyc01g090830
Solyc01g106690	Solyc01g111560		Solyc01g088480	Solyc01g090840
Solyc01g106700	Solyc01g111580		Solyc01g088490	Solyc01g090850
Solyc01g106740	Solyc01g111590		Solyc01g088500	Solyc01g090860
Solyc01g106770	Solyc01g111600		Solyc01g088510	Solyc01g090870
Solyc01g106780	Solyc01g111620		Solyc01g088520	Solyc01g090880
Solyc01g106790	Solyc01g111650		Solyc01g088530	Solyc01g090890
Solyc01g106810	Solyc01g111660		Solyc01g088550	Solyc01g090900
Solyc01g106820	Solyc01g111670		Solyc01g088560	Solyc01g090910
Solyc01g106870	Solyc01g111680		Solyc01g088570	Solyc01g090920
Solyc01g106880	Solyc01g111690		Solyc01g088580	Solyc01g090940
Solyc01g106890	Solyc01g111710		Solyc01g088590	Solyc01g090950
Solyc01g106900	Solyc01g111720		Solyc01g088600	Solyc01g090970
Solyc01g106940	Solyc01g111730		Solyc01g088610	Solyc01g090980
Solyc01g106950	Solyc01g111740		Solyc01g088620	Solyc01g090990
Solyc01g107010	Solyc01g111750		Solyc01g088630	Solyc01g091000
Solyc01g107020	Solyc01g111760		Solyc01g088640	Solyc01g091010
Solyc01g107030	Solyc01g111770		Solyc01g088650	Solyc01g091020
Solyc01g107040	Solyc01g111780		Solyc01g088660	Solyc01g091030
Solyc01g107130	Solyc01g111810		Solyc01g088670	Solyc01g091040
Solyc01g107150	Solyc01g111830		Solyc01g088680	Solyc01g091050
Solyc01g107160	Solyc01g111860		Solyc01g088690	Solyc01g091060
Solyc01g107170	Solyc01g111870		Solyc01g088700	Solyc01g091070
Solyc01g107180	Solyc01g111890		Solyc01g088710	Solyc01g091080
Solyc01g107190	Solyc01g111910		Solyc01g088720	Solyc01g091090
Solyc01g107200	Solyc01g111920		Solyc01g088730	Solyc01g091100
Solyc01g107210	Solyc01g111930		Solyc01g088740	Solyc01g091110
Solyc01g107230	Solyc01g111940		Solyc01g088750	Solyc01g091120
Solyc01g107240	Solyc01g111990		Solyc01g088760	Solyc01g091130
Solyc01g107250	Solyc01g112000		Solyc01g088770	Solyc01g091140
Solyc01g107290	Solyc01g112020		Solyc01g088780	Solyc01g091160
Solyc01g107310	Solyc01g112040		Solyc01g088790	Solyc01g091170
Solyc01g107320	Solyc01g112050		Solyc01g088800	Solyc01g091180
Solyc01g107330	Solyc01g112060		Solyc01g088810	Solyc01g091190
Solyc01g107340	Solyc01g112100		Solyc01g088820	Solyc01g091200
Solyc01g107350	Solyc01g112150		Solyc01g088830	Solyc01g091210
Solyc01g107360	Solyc01g112160		Solyc01g089850	Solyc01g091220
Solyc01g107380	Solyc01g112170		Solyc01g089860	Solyc01g091230
Solyc01g107410	Solyc01g112180		Solyc01g089870	Solyc01g091240
Solyc01g107420	Solyc01g112210		Solyc01g089880	Solyc01g091250
Solyc01g107450	Solyc01g112220		Solyc01g089890	Solyc01g091260
Solyc01g107470	Solyc01g112240		Solyc01g089900	Solyc01g091270
Solyc01g107510	Solyc01g112250		Solyc01g089910	Solyc01g091280
Solyc01g107550	Solyc01g112280		Solyc01g089920	Solyc01g091290
Solyc01g107580	Solyc01g112290		Solyc01g089930	Solyc01g091300
Solyc01g107600	Solyc01g112300		Solyc01g089940	Solyc01g091310
Solyc01g107610	Solyc01g112310		Solyc01g089950	Solyc01g091320
Solyc01g107620	Solyc01g112320		Solyc01g089960	Solyc01g091330
Solyc01g107630	Solyc01g112340		Solyc01g089970	Solyc01g091340
Solyc01g107640	Solyc01g112350		Solyc01g089980	Solyc01g091350
Solyc01g107660	Solyc01g113620		Solyc01g089990	Solyc01g091360
Solyc01g107670	Solyc02g005180		Solyc01g090000	Solyc01g091370
Solyc01g107690	Solyc02g005200		Solyc01g090040	Solyc01g091380
Solyc01g107700	Solyc02g005210		Solyc01g090050	Solyc01g091390
Solyc01g107740	Solyc02g005290		Solyc01g090070	Solyc01g091400
Solyc01g107750	Solyc02g005350		Solyc01g090080	Solyc01g091410
Solyc01g107800	Solyc02g005480		Solyc01g090090	Solyc01g091420
Solyc01g107860	Solyc02g005510		Solyc01g090100	Solyc01g091430
Solyc01g107870	Solyc02g005520		Solyc01g090110	Solyc01g091440
Solyc01g107880	Solyc02g014090		Solyc01g090120	Solyc01g091450
Solyc01g107930	Solyc02g014130		Solyc01g090140	Solyc01g091460
Solyc01g107940	Solyc02g014150		Solyc01g090150	Solyc01g091470
Solyc01g107980	Solyc02g014170		Solyc01g090160	Solyc01g091480
Solyc01g107990	Solyc02g014180		Solyc01g090170	Solyc01g091490
Solyc01g108010	Solyc02g014190		Solyc01g090180	Solyc01g091500
Solyc01g108020	Solyc02g014310		Solyc01g090190	Solyc01g091510
Solyc01g108030	Solyc02g014350		Solyc01g090200	Solyc01g091520
Solyc01g108050	Solyc02g014360		Solyc01g090210	Solyc01g091530
Solyc01g108070	Solyc02g014380		Solyc01g090220	Solyc01g091540
Solyc01g108080	Solyc02g014460		Solyc01g090230	Solyc01g091550
Solyc01g108100	Solyc02g014520		Solyc01g090240	Solyc01g091560
Solyc01g108110	Solyc02g014720		Solyc01g090250	Solyc01g091570
Solyc01g108120	Solyc02g014770		Solyc01g090260	Solyc01g091580
Solyc01g108130	Solyc02g014870		Solyc01g090270	Solyc01g091590
Solyc01g108140	Solyc02g020890		Solyc01g090280	Solyc01g091600
Solyc01g108150	Solyc02g020910		Solyc01g090290	Solyc01g091610
Solyc01g108160	Solyc02g020980		Solyc01g090300	Solyc01g091620
Solyc01g108180	Solyc02g021000		Solyc01g090310	Solyc01g091630
Solyc01g108200	Solyc02g021010		Solyc01g090330	Solyc01g091640
Solyc01g108230	Solyc02g021020		Solyc01g090340	Solyc01g091650
Solyc01g108250	Solyc02g021050		Solyc01g090350	Solyc01g091660
Solyc01g108260	Solyc02g021060		Solyc01g090360	Solyc01g091670
Solyc01g108280	Solyc02g021100		Solyc01g090380	Solyc01g091690
Solyc01g108290	Solyc02g021140		Solyc01g090390	Solyc01g091700
Solyc01g108300	Solyc02g021230		Solyc01g090400	Solyc01g091710
Solyc01g108340	Solyc02g021240		Solyc01g090410	Solyc01g091720
Solyc01g108400	Solyc02g021340		Solyc01g090420	Solyc01g091730
Solyc01g108410	Solyc02g021360		Solyc01g090430	Solyc01g091740
Solyc01g108420	Solyc02g021400		Solyc01g090440	Solyc01g091750
Solyc01g108430	Solyc02g021420		Solyc01g090450	Solyc01g091760
Solyc01g108450	Solyc02g021440		Solyc01g090460	Solyc01g091770
Solyc01g108500	Solyc02g021470		Solyc01g090470	Solyc01g091780
Solyc01g108510	Solyc02g021550		Solyc01g090480	Solyc01g091790
Solyc01g108530	Solyc02g021560		Solyc01g090490	Solyc01g091800
Solyc01g108580	Solyc02g021590		Solyc01g090500	Solyc01g091810
Solyc01g108600	Solyc02g021600		Solyc01g090510	Solyc01g091820
Solyc01g108620	Solyc02g021620		Solyc01g090520	Solyc01g091830
Solyc01g108630	Solyc02g021640		Solyc01g090530	Solyc01g091840
Solyc01g108650	Solyc02g021650		Solyc01g090550	Solyc01g091850
Solyc01g108660	Solyc02g021690		Solyc01g090560	Solyc01g091860
Solyc01g108840	Solyc02g021700		Solyc01g090590	Solyc01g091870
Solyc01g108880	Solyc02g021760		Solyc01g090600	Solyc01g091880
Solyc01g108890	Solyc02g022830		Solyc01g090610	Solyc01g091890
Solyc01g108910	Solyc02g022870		Solyc01g090630	Solyc01g091900
Solyc01g108920	Solyc02g022880		Solyc01g090640	Solyc01g091910
Solyc01g109010	Solyc02g022920		Solyc01g090650	Solyc01g091920
Solyc01g109060	Solyc02g022930		Solyc01g090660	Solyc01g091930
Solyc01g109070	Solyc02g023970		Solyc01g090670	Solyc01g091940
Solyc01g109080	Solyc02g023980		Solyc01g090680	Solyc01g091950
Solyc01g109090	Solyc02g024000		Solyc01g090690	Solyc01g092950
Solyc01g109100	Solyc02g024020		Solyc01g090700	Solyc01g093960
Solyc01g109110	Solyc02g024050		Solyc01g090710	Solyc01g093970
Solyc01g109130	Solyc02g027080		Solyc01g090720	Solyc01g093980
Solyc01g109170	Solyc02g030080		Solyc01g090730	Solyc01g093990
Solyc01g109180	Solyc02g030110		Solyc01g090740	Solyc01g094000
Solyc01g109220	Solyc02g030170		Solyc01g090750	Solyc01g094010
Solyc01g109260	Solyc02g030210		Solyc01g090760	Solyc01g094020
Solyc01g109280	Solyc02g030230		Solyc01g090770	Solyc01g094030
Solyc01g109290	Solyc02g030250		Solyc01g090780	Solyc01g094040
Solyc01g109300	Solyc02g030450		Solyc01g090790	Solyc01g094050
Solyc01g109340	Solyc02g031830		Solyc01g090800	Solyc01g094060
Solyc01g109350	Solyc02g031840		Solyc01g090810	Solyc01g094070
Solyc01g109360	Solyc02g031850		Solyc01g090820	Solyc01g094080
Solyc01g109370	Solyc02g031860		Solyc01g090830	Solyc01g094090
Solyc01g109380	Solyc02g031900		Solyc01g090840	Solyc01g094100
Solyc01g109400	Solyc02g031910		Solyc01g090850	Solyc01g094110
Solyc01g109410	Solyc02g031970		Solyc01g090860	Solyc01g094120
Solyc01g109450	Solyc02g031980		Solyc01g090870	Solyc01g094130
Solyc01g109460	Solyc02g032120		Solyc01g090880	Solyc01g094140
Solyc01g109510	Solyc02g032200		Solyc01g090890	Solyc01g094150
Solyc01g109520	Solyc02g032300		Solyc01g090900	Solyc01g094170
Solyc01g109540	Solyc02g032330		Solyc01g090910	Solyc01g094180
Solyc01g109560	Solyc02g032450		Solyc01g090920	Solyc01g094190
Solyc01g109570	Solyc02g032510		Solyc01g090940	Solyc01g094200
Solyc01g109590	Solyc02g032850		Solyc01g090950	Solyc01g094210
Solyc01g109600	Solyc02g032860		Solyc01g090960	Solyc01g094220
Solyc01g109620	Solyc02g032920		Solyc01g090970	Solyc01g094230
Solyc01g109630	Solyc02g032930		Solyc01g090980	Solyc01g094240
Solyc01g109640	Solyc02g032940		Solyc01g090990	Solyc01g094250
Solyc01g109650	Solyc02g032960		Solyc01g091000	Solyc01g094260
Solyc01g109660	Solyc02g032970		Solyc01g091010	Solyc01g094270
Solyc01g109680	Solyc02g036270		Solyc01g091020	Solyc01g094280
Solyc01g109700	Solyc02g036280		Solyc01g091030	Solyc01g094290
Solyc01g109710	Solyc02g036290		Solyc01g091040	Solyc01g094320
Solyc01g109760	Solyc02g036330		Solyc01g091050	Solyc01g094330
Solyc01g109770	Solyc02g036340		Solyc01g091060	Solyc01g094340
Solyc01g109780	Solyc02g036360		Solyc01g091070	Solyc01g094350
Solyc01g109830	Solyc02g036370		Solyc01g091080	Solyc01g094360
Solyc01g109850	Solyc02g036380		Solyc01g091090	Solyc01g094370
Solyc01g109870	Solyc02g036450		Solyc01g091100	Solyc01g094380
Solyc01g109880	Solyc02g036470		Solyc01g091110	Solyc01g094400
Solyc01g109890	Solyc02g037510		Solyc01g091120	Solyc01g094410
Solyc01g109910	Solyc02g037530		Solyc01g091130	Solyc01g094420
Solyc01g109930	Solyc02g037590		Solyc01g091140	Solyc01g094460
Solyc01g109940	Solyc02g038740		Solyc01g091150	Solyc01g094470
Solyc01g109960	Solyc02g038750		Solyc01g091160	Solyc01g094480
Solyc01g109970	Solyc02g043830		Solyc01g091170	Solyc01g094490
Solyc01g109980	Solyc02g043860		Solyc01g091180	Solyc01g094500
Solyc01g109990	Solyc02g049070		Solyc01g091190	Solyc01g094510
Solyc01g110000	Solyc02g050140		Solyc01g091200	Solyc01g094520
Solyc01g110040	Solyc02g050200		Solyc01g091210	Solyc01g094530
Solyc01g110100	Solyc02g050210		Solyc01g091220	Solyc01g094540
Solyc01g110110	Solyc02g050240		Solyc01g091230	Solyc01g094550
Solyc01g110120	Solyc02g050260		Solyc01g091240	Solyc01g094560
Solyc01g110130	Solyc02g050280		Solyc01g091250	Solyc01g094570
Solyc01g110150	Solyc02g055450		Solyc01g091260	Solyc01g094580
Solyc01g110160	Solyc02g055460		Solyc01g091270	Solyc01g094590
Solyc01g110190	Solyc02g055550		Solyc01g091280	Solyc01g094600
Solyc01g110270	Solyc02g061760		Solyc01g091290	Solyc01g094610
Solyc01g110280	Solyc02g061790		Solyc01g091300	Solyc01g094620
Solyc01g110290	Solyc02g061810		Solyc01g091310	Solyc01g094630
Solyc01g110300	Solyc02g061820		Solyc01g091320	Solyc01g094640
Solyc01g110310	Solyc02g061840		Solyc01g091330	Solyc01g094650
Solyc01g110350	Solyc02g061940		Solyc01g091340	Solyc01g094660
Solyc01g110360	Solyc02g061950		Solyc01g091350	Solyc01g094670
Solyc01g110370	Solyc02g061960		Solyc01g091360	Solyc01g094680
Solyc01g110380	Solyc02g061980		Solyc01g091370	Solyc01g094690
Solyc01g110390	Solyc02g062000		Solyc01g091380	Solyc01g094700
Solyc01g110400	Solyc02g062020		Solyc01g091390	Solyc01g094720
Solyc01g110410	Solyc02g062040		Solyc01g091400	Solyc01g094750
Solyc01g110440	Solyc02g062100		Solyc01g091410	Solyc01g094760
Solyc01g110450	Solyc02g062110		Solyc01g091420	Solyc01g094770
Solyc01g110460	Solyc02g062120		Solyc01g091430	Solyc01g094780
Solyc01g110470	Solyc02g062180		Solyc01g091440	Solyc01g094790
Solyc01g110480	Solyc02g062240		Solyc01g091450	Solyc01g094800
Solyc01g110490	Solyc02g062250		Solyc01g091460	Solyc01g094810
Solyc01g110520	Solyc02g062290		Solyc01g091470	Solyc01g094820
Solyc01g110530	Solyc02g062350		Solyc01g091480	Solyc01g094830
Solyc01g110540	Solyc02g062370		Solyc01g091490	Solyc01g094840
Solyc01g110550	Solyc02g062420		Solyc01g091500	Solyc01g094850
Solyc01g110690	Solyc02g062430		Solyc01g091510	Solyc01g094860
Solyc01g110700	Solyc02g062460		Solyc01g091520	Solyc01g094870
Solyc01g111180	Solyc02g062520		Solyc01g091530	Solyc01g094880
Solyc01g111240	Solyc02g062530		Solyc01g091540	Solyc01g094890
Solyc01g111260	Solyc02g062540		Solyc01g091550	Solyc01g094910
Solyc01g111280	Solyc02g062570		Solyc01g091560	Solyc01g094920
Solyc01g111300	Solyc02g062580		Solyc01g091570	Solyc01g094930
Solyc01g111310	Solyc02g062600		Solyc01g091580	Solyc01g094940
Solyc01g111320	Solyc02g062610		Solyc01g091590	Solyc01g094950
Solyc01g111350	Solyc02g062620		Solyc01g091600	Solyc01g094960
Solyc01g111360	Solyc02g062640		Solyc01g091610	Solyc01g094970
Solyc01g111370	Solyc02g062670		Solyc01g091620	Solyc01g094990
Solyc01g111380	Solyc02g062680		Solyc01g091630	Solyc01g095000
Solyc01g111400	Solyc02g062700		Solyc01g091640	Solyc01g095010
Solyc01g111410	Solyc02g062720		Solyc01g091650	Solyc01g095020
Solyc01g111420	Solyc02g062740		Solyc01g091660	Solyc01g095030
Solyc01g111440	Solyc02g062800		Solyc01g091670	Solyc01g095040
Solyc01g111470	Solyc02g062810		Solyc01g091690	Solyc01g095050
Solyc01g111500	Solyc02g062910		Solyc01g091700	Solyc01g095060
Solyc01g111510	Solyc02g062920		Solyc01g091710	Solyc01g095070
Solyc01g111520	Solyc02g062930		Solyc01g091720	Solyc01g095080
Solyc01g111530	Solyc02g062940		Solyc01g091730	Solyc01g095090
Solyc01g111560	Solyc02g062950		Solyc01g091740	Solyc01g095100
Solyc01g111580	Solyc02g062970		Solyc01g091750	Solyc01g095110
Solyc01g111590	Solyc02g063010		Solyc01g091760	Solyc01g095120
Solyc01g111600	Solyc02g063050		Solyc01g091770	Solyc01g095130
Solyc01g111620	Solyc02g063060		Solyc01g091780	Solyc01g095140
Solyc01g111640	Solyc02g063070		Solyc01g091790	Solyc01g095150
Solyc01g111650	Solyc02g063090		Solyc01g091800	Solyc01g095160
Solyc01g111660	Solyc02g063130		Solyc01g091810	Solyc01g095170
Solyc01g111670	Solyc02g063160		Solyc01g091820	Solyc01g095180
Solyc01g111680	Solyc02g063220		Solyc01g091830	Solyc01g095190
Solyc01g111690	Solyc02g063240		Solyc01g091840	Solyc01g095200
Solyc01g111710	Solyc02g063270		Solyc01g091850	Solyc01g095210
Solyc01g111720	Solyc02g063280		Solyc01g091860	Solyc01g095220
Solyc01g111730	Solyc02g063300		Solyc01g091870	Solyc01g095230
Solyc01g111740	Solyc02g063450		Solyc01g091880	Solyc01g095240
Solyc01g111750	Solyc02g063460		Solyc01g091890	Solyc01g095250
Solyc01g111760	Solyc02g063490		Solyc01g091900	Solyc01g095270
Solyc01g111770	Solyc02g063530		Solyc01g091910	Solyc01g095280
Solyc01g111780	Solyc02g064550		Solyc01g091920	Solyc01g095290
Solyc01g111810	Solyc02g064580		Solyc01g091930	Solyc01g095300
Solyc01g111830	Solyc02g064630		Solyc01g091940	Solyc01g095310
Solyc01g111860	Solyc02g064640		Solyc01g091950	Solyc01g095320
Solyc01g111870	Solyc02g064650		Solyc01g092950	Solyc01g095360
Solyc01g111890	Solyc02g064670		Solyc01g093960	Solyc01g095370
Solyc01g111910	Solyc02g064680		Solyc01g093970	Solyc01g095390
Solyc01g111920	Solyc02g064700		Solyc01g093980	Solyc01g095400
Solyc01g111930	Solyc02g064730		Solyc01g093990	Solyc01g095410
Solyc01g111940	Solyc02g064740		Solyc01g094000	Solyc01g095420
Solyc01g111980	Solyc02g064750		Solyc01g094010	Solyc01g095430
Solyc01g111990	Solyc02g064800		Solyc01g094020	Solyc01g095440
Solyc01g112000	Solyc02g064950		Solyc01g094030	Solyc01g095450
Solyc01g112010	Solyc02g064990		Solyc01g094040	Solyc01g095460
Solyc01g112020	Solyc02g065070		Solyc01g094050	Solyc01g095470
Solyc01g112040	Solyc02g065080		Solyc01g094060	Solyc01g095480
Solyc01g112050	Solyc02g065110		Solyc01g094070	Solyc01g095490
Solyc01g112060	Solyc02g065180		Solyc01g094080	Solyc01g095500
Solyc01g112080	Solyc02g065300		Solyc01g094090	Solyc01g095510
Solyc01g112100	Solyc02g065360		Solyc01g094100	Solyc01g095520
Solyc01g112140	Solyc02g065370		Solyc01g094110	Solyc01g095530
Solyc01g112150	Solyc02g065380		Solyc01g094120	Solyc01g095540
Solyc01g112160	Solyc02g065400		Solyc01g094130	Solyc01g095550
Solyc01g112170	Solyc02g065420		Solyc01g094140	Solyc01g095560
Solyc01g112180	Solyc02g065470		Solyc01g094150	Solyc01g095570
Solyc01g112210	Solyc02g065500		Solyc01g094170	Solyc01g095580
Solyc01g112220	Solyc02g065540		Solyc01g094180	Solyc01g095590
Solyc01g112240	Solyc02g065550		Solyc01g094190	Solyc01g095600
Solyc01g112250	Solyc02g065580		Solyc01g094200	Solyc01g095610
Solyc01g112260	Solyc02g065620		Solyc01g094210	Solyc01g095620
Solyc01g112280	Solyc02g065630		Solyc01g094220	Solyc01g095630
Solyc01g112290	Solyc02g065650		Solyc01g094230	Solyc01g095640
Solyc01g112300	Solyc02g065660		Solyc01g094240	Solyc01g095650
Solyc01g112310	Solyc02g065680		Solyc01g094250	Solyc01g095670
Solyc01g112320	Solyc02g065690		Solyc01g094260	Solyc01g095680
Solyc01g112340	Solyc02g065700		Solyc01g094270	Solyc01g095690
Solyc01g112350	Solyc02g065720		Solyc01g094280	Solyc01g095700
Solyc01g113620	Solyc02g065770		Solyc01g094290	Solyc01g095710
Solyc02g005050	Solyc02g065790		Solyc01g094320	Solyc01g095720
Solyc02g005180	Solyc02g066830		Solyc01g094330	Solyc01g095730
Solyc02g005200	Solyc02g066910		Solyc01g094340	Solyc01g095740
Solyc02g005210	Solyc02g066930		Solyc01g094350	Solyc01g095750
Solyc02g005290	Solyc02g066940		Solyc01g094360	Solyc01g095770
Solyc02g005350	Solyc02g066950		Solyc01g094370	Solyc01g095780
Solyc02g005480	Solyc02g067030		Solyc01g094380	Solyc01g095790
Solyc02g005510	Solyc02g067050		Solyc01g094400	Solyc01g095800
Solyc02g005520	Solyc02g067060		Solyc01g094410	Solyc01g095810
Solyc02g014090	Solyc02g067070		Solyc01g094420	Solyc01g095820
Solyc02g014110	Solyc02g067080		Solyc01g094450	Solyc01g095830
Solyc02g014130	Solyc02g067090		Solyc01g094460	Solyc01g095840
Solyc02g014150	Solyc02g067120		Solyc01g094470	Solyc01g095850
Solyc02g014170	Solyc02g067160		Solyc01g094480	Solyc01g095860
Solyc02g014180	Solyc02g067180		Solyc01g094490	Solyc01g095870
Solyc02g014190	Solyc02g067200		Solyc01g094500	Solyc01g095890
Solyc02g014310	Solyc02g067210		Solyc01g094510	Solyc01g095900
Solyc02g014350	Solyc02g067250		Solyc01g094520	Solyc01g095910
Solyc02g014360	Solyc02g067370		Solyc01g094530	Solyc01g095920
Solyc02g014380	Solyc02g067390		Solyc01g094540	Solyc01g095930
Solyc02g014450	Solyc02g067420		Solyc01g094550	Solyc01g095940
Solyc02g014460	Solyc02g067460		Solyc01g094560	Solyc01g095960
Solyc02g014500	Solyc02g067470		Solyc01g094570	Solyc01g095970
Solyc02g014520	Solyc02g067520		Solyc01g094580	Solyc01g095980
Solyc02g014720	Solyc02g067530		Solyc01g094590	Solyc01g095990
Solyc02g014770	Solyc02g067540		Solyc01g094600	Solyc01g096000
Solyc02g014840	Solyc02g067560		Solyc01g094610	Solyc01g096010
Solyc02g014870	Solyc02g067570		Solyc01g094620	Solyc01g096020
Solyc02g020890	Solyc02g067580		Solyc01g094630	Solyc01g096030
Solyc02g020910	Solyc02g067620		Solyc01g094640	Solyc01g096040
Solyc02g020980	Solyc02g067670		Solyc01g094650	Solyc01g096050
Solyc02g021000	Solyc02g067740		Solyc01g094660	Solyc01g096060
Solyc02g021010	Solyc02g067820		Solyc01g094670	Solyc01g096070
Solyc02g021020	Solyc02g067840		Solyc01g094680	Solyc01g096080
Solyc02g021050	Solyc02g067860		Solyc01g094690	Solyc01g096090
Solyc02g021060	Solyc02g067890		Solyc01g094700	Solyc01g096100
Solyc02g021100	Solyc02g067900		Solyc01g094720	Solyc01g096110
Solyc02g021140	Solyc02g067910		Solyc01g094740	Solyc01g096120
Solyc02g021230	Solyc02g067920		Solyc01g094750	Solyc01g096130
Solyc02g021240	Solyc02g067960		Solyc01g094760	Solyc01g096140
Solyc02g021280	Solyc02g067980		Solyc01g094770	Solyc01g096150
Solyc02g021340	Solyc02g067990		Solyc01g094780	Solyc01g096160
Solyc02g021360	Solyc02g068000		Solyc01g094790	Solyc01g096170
Solyc02g021400	Solyc02g068010		Solyc01g094800	Solyc01g096180
Solyc02g021420	Solyc02g068030		Solyc01g094810	Solyc01g096190
Solyc02g021440	Solyc02g068050		Solyc01g094820	Solyc01g096200
Solyc02g021470	Solyc02g068090		Solyc01g094830	Solyc01g096210
Solyc02g021550	Solyc02g068100		Solyc01g094840	Solyc01g096220
Solyc02g021560	Solyc02g068110		Solyc01g094850	Solyc01g096230
Solyc02g021590	Solyc02g068130		Solyc01g094860	Solyc01g096240
Solyc02g021600	Solyc02g068150		Solyc01g094870	Solyc01g096250
Solyc02g021620	Solyc02g068180		Solyc01g094880	Solyc01g096260
Solyc02g021640	Solyc02g068200		Solyc01g094890	Solyc01g096270
Solyc02g021650	Solyc02g068230		Solyc01g094910	Solyc01g096280
Solyc02g021690	Solyc02g068240		Solyc01g094920	Solyc01g096290
Solyc02g021700	Solyc02g068270		Solyc01g094930	Solyc01g096300
Solyc02g021760	Solyc02g068280		Solyc01g094940	Solyc01g096320
Solyc02g022830	Solyc02g068290		Solyc01g094950	Solyc01g096330
Solyc02g022870	Solyc02g068300		Solyc01g094960	Solyc01g096340
Solyc02g022880	Solyc02g068320		Solyc01g094970	Solyc01g096350
Solyc02g022890	Solyc02g068340		Solyc01g094980	Solyc01g096360
Solyc02g022920	Solyc02g068360		Solyc01g094990	Solyc01g096370
Solyc02g022930	Solyc02g068370		Solyc01g095000	Solyc01g096380
Solyc02g023970	Solyc02g068380		Solyc01g095010	Solyc01g096390
Solyc02g023980	Solyc02g068390		Solyc01g095020	Solyc01g096400
Solyc02g023990	Solyc02g068420		Solyc01g095030	Solyc01g096410
Solyc02g024000	Solyc02g068430		Solyc01g095040	Solyc01g096420
Solyc02g024010	Solyc02g068440		Solyc01g095050	Solyc01g096430
Solyc02g024020	Solyc02g068450		Solyc01g095060	Solyc01g096440
Solyc02g024050	Solyc02g068480		Solyc01g095070	Solyc01g096450
Solyc02g024070	Solyc02g068490		Solyc01g095080	Solyc01g096460
Solyc02g027080	Solyc02g068500		Solyc01g095090	Solyc01g096470
Solyc02g030080	Solyc02g068530		Solyc01g095100	Solyc01g096480
Solyc02g030100	Solyc02g068550		Solyc01g095110	Solyc01g096490
Solyc02g030110	Solyc02g068560		Solyc01g095120	Solyc01g096500
Solyc02g030170	Solyc02g068580		Solyc01g095130	Solyc01g096510
Solyc02g030200	Solyc02g068590		Solyc01g095140	Solyc01g096520
Solyc02g030210	Solyc02g068640		Solyc01g095150	Solyc01g096530
Solyc02g030230	Solyc02g068650		Solyc01g095160	Solyc01g096540
Solyc02g030250	Solyc02g068690		Solyc01g095170	Solyc01g096550
Solyc02g030450	Solyc02g068700		Solyc01g095180	Solyc01g096560
Solyc02g031710	Solyc02g068710		Solyc01g095190	Solyc01g096570
Solyc02g031770	Solyc02g068720		Solyc01g095200	Solyc01g096580
Solyc02g031830	Solyc02g068730		Solyc01g095210	Solyc01g096590
Solyc02g031840	Solyc02g068740		Solyc01g095220	Solyc01g096600
Solyc02g031850	Solyc02g068750		Solyc01g095230	Solyc01g096610
Solyc02g031860	Solyc02g068770		Solyc01g095240	Solyc01g096620
Solyc02g031900	Solyc02g068780		Solyc01g095250	Solyc01g096640
Solyc02g031910	Solyc02g068790		Solyc01g095270	Solyc01g096650
Solyc02g031970	Solyc02g068900		Solyc01g095280	Solyc01g096660
Solyc02g031980	Solyc02g068910		Solyc01g095290	Solyc01g096670
Solyc02g032120	Solyc02g068920		Solyc01g095300	Solyc01g096680
Solyc02g032200	Solyc02g068990		Solyc01g095310	Solyc01g096690
Solyc02g032300	Solyc02g069010		Solyc01g095320	Solyc01g096700
Solyc02g032330	Solyc02g069080		Solyc01g095360	Solyc01g096710
Solyc02g032450	Solyc02g069090		Solyc01g095370	Solyc01g096720
Solyc02g032510	Solyc02g069100		Solyc01g095390	Solyc01g096730
Solyc02g032850	Solyc02g069120		Solyc01g095400	Solyc01g096740
Solyc02g032860	Solyc02g069150		Solyc01g095410	Solyc01g096750
Solyc02g032870	Solyc02g069160		Solyc01g095420	Solyc01g096760
Solyc02g032920	Solyc02g069170		Solyc01g095430	Solyc01g096780
Solyc02g032930	Solyc02g069180		Solyc01g095440	Solyc01g096790
Solyc02g032940	Solyc02g069230		Solyc01g095450	Solyc01g096800
Solyc02g032960	Solyc02g069260		Solyc01g095460	Solyc01g096810
Solyc02g032970	Solyc02g069310		Solyc01g095470	Solyc01g096820
Solyc02g036270	Solyc02g069320		Solyc01g095480	Solyc01g096830
Solyc02g036280	Solyc02g069340		Solyc01g095490	Solyc01g096840
Solyc02g036290	Solyc02g069350		Solyc01g095500	Solyc01g096850
Solyc02g036300	Solyc02g069370		Solyc01g095510	Solyc01g096860
Solyc02g036330	Solyc02g069380		Solyc01g095520	Solyc01g096870
Solyc02g036340	Solyc02g069400		Solyc01g095530	Solyc01g096880
Solyc02g036350	Solyc02g069410		Solyc01g095540	Solyc01g096890
Solyc02g036360	Solyc02g069470		Solyc01g095550	Solyc01g096900
Solyc02g036370	Solyc02g069520		Solyc01g095560	Solyc01g096910
Solyc02g036380	Solyc02g069570		Solyc01g095570	Solyc01g096920
Solyc02g036450	Solyc02g069580		Solyc01g095580	Solyc01g096930
Solyc02g036460	Solyc02g069590		Solyc01g095590	Solyc01g096940
Solyc02g036470	Solyc02g069610		Solyc01g095600	Solyc01g096950
Solyc02g037510	Solyc02g069640		Solyc01g095610	Solyc01g096960
Solyc02g037530	Solyc02g069650		Solyc01g095620	Solyc01g096970
Solyc02g037590	Solyc02g069670		Solyc01g095630	Solyc01g096980
Solyc02g038690	Solyc02g069710		Solyc01g095640	Solyc01g096990
Solyc02g038740	Solyc02g069720		Solyc01g095650	Solyc01g097000
Solyc02g038750	Solyc02g069750		Solyc01g095670	Solyc01g097010
Solyc02g038760	Solyc02g069770		Solyc01g095680	Solyc01g097020
Solyc02g043830	Solyc02g069780		Solyc01g095690	Solyc01g097030
Solyc02g043860	Solyc02g069790		Solyc01g095700	Solyc01g097040
Solyc02g049070	Solyc02g069800		Solyc01g095710	Solyc01g097050
Solyc02g050140	Solyc02g069820		Solyc01g095720	Solyc01g097060
Solyc02g050180	Solyc02g069830		Solyc01g095730	Solyc01g097070
Solyc02g050200	Solyc02g069840		Solyc01g095740	Solyc01g097080
Solyc02g050210	Solyc02g069850		Solyc01g095750	Solyc01g097100
Solyc02g050240	Solyc02g069860		Solyc01g095760	Solyc01g097110
Solyc02g050260	Solyc02g069880		Solyc01g095770	Solyc01g097120
Solyc02g050280	Solyc02g069920		Solyc01g095780	Solyc01g097130
Solyc02g055450	Solyc02g069940		Solyc01g095790	Solyc01g097140
Solyc02g055460	Solyc02g069950		Solyc01g095800	Solyc01g097150
Solyc02g055470	Solyc02g069970		Solyc01g095810	Solyc01g097160
Solyc02g055550	Solyc02g069980		Solyc01g095820	Solyc01g097170
Solyc02g061760	Solyc02g070010		Solyc01g095830	Solyc01g097180
Solyc02g061790	Solyc02g070030		Solyc01g095840	Solyc01g097190
Solyc02g061810	Solyc02g070050		Solyc01g095850	Solyc01g097200
Solyc02g061820	Solyc02g070100		Solyc01g095860	Solyc01g097210
Solyc02g061840	Solyc02g070220		Solyc01g095870	Solyc01g097220
Solyc02g061940	Solyc02g070240		Solyc01g095890	Solyc01g097230
Solyc02g061950	Solyc02g070250		Solyc01g095900	Solyc01g097240
Solyc02g061960	Solyc02g070260		Solyc01g095910	Solyc01g097250
Solyc02g061980	Solyc02g070290		Solyc01g095920	Solyc01g097260
Solyc02g062000	Solyc02g070300		Solyc01g095930	Solyc01g097270
Solyc02g062020	Solyc02g070310		Solyc01g095940	Solyc01g097280
Solyc02g062040	Solyc02g070320		Solyc01g095950	Solyc01g097290
Solyc02g062100	Solyc02g070330		Solyc01g095960	Solyc01g097300
Solyc02g062110	Solyc02g070340		Solyc01g095970	Solyc01g097310
Solyc02g062120	Solyc02g070350		Solyc01g095980	Solyc01g097320
Solyc02g062140	Solyc02g070360		Solyc01g095990	Solyc01g097330
Solyc02g062180	Solyc02g070390		Solyc01g096000	Solyc01g097340
Solyc02g062240	Solyc02g070400		Solyc01g096010	Solyc01g097350
Solyc02g062250	Solyc02g070440		Solyc01g096020	Solyc01g097360
Solyc02g062290	Solyc02g070460		Solyc01g096030	Solyc01g097380
Solyc02g062350	Solyc02g070470		Solyc01g096040	Solyc01g097390
Solyc02g062360	Solyc02g070480		Solyc01g096050	Solyc01g097400
Solyc02g062370	Solyc02g070490		Solyc01g096060	Solyc01g097410
Solyc02g062420	Solyc02g070500		Solyc01g096070	Solyc01g097420
Solyc02g062430	Solyc02g070510		Solyc01g096080	Solyc01g097430
Solyc02g062460	Solyc02g070520		Solyc01g096090	Solyc01g097440
Solyc02g062520	Solyc02g070540		Solyc01g096100	Solyc01g097460
Solyc02g062530	Solyc02g070550		Solyc01g096110	Solyc01g097470
Solyc02g062540	Solyc02g070560		Solyc01g096120	Solyc01g097500
Solyc02g062570	Solyc02g070570		Solyc01g096130	Solyc01g097510
Solyc02g062580	Solyc02g070580		Solyc01g096140	Solyc01g097520
Solyc02g062600	Solyc02g070630		Solyc01g096150	Solyc01g097530
Solyc02g062610	Solyc02g070640		Solyc01g096160	Solyc01g097540
Solyc02g062620	Solyc02g070650		Solyc01g096170	Solyc01g097550
Solyc02g062640	Solyc02g070670		Solyc01g096180	Solyc01g097570
Solyc02g062670	Solyc02g070680		Solyc01g096190	Solyc01g097590
Solyc02g062680	Solyc02g070760		Solyc01g096200	Solyc01g097600
Solyc02g062700	Solyc02g070770		Solyc01g096210	Solyc01g097610
Solyc02g062720	Solyc02g070780		Solyc01g096220	Solyc01g097630
Solyc02g062740	Solyc02g070790		Solyc01g096230	Solyc01g097640
Solyc02g062780	Solyc02g070800		Solyc01g096240	Solyc01g097650
Solyc02g062800	Solyc02g070860		Solyc01g096250	Solyc01g097660
Solyc02g062810	Solyc02g070870		Solyc01g096260	Solyc01g097670
Solyc02g062910	Solyc02g070880		Solyc01g096270	Solyc01g097680
Solyc02g062920	Solyc02g071040		Solyc01g096280	Solyc01g097690
Solyc02g062930	Solyc02g071120		Solyc01g096290	Solyc01g097700
Solyc02g062940	Solyc02g071140		Solyc01g096300	Solyc01g097710
Solyc02g062950	Solyc02g071150		Solyc01g096320	Solyc01g097720
Solyc02g062970	Solyc02g071160		Solyc01g096330	Solyc01g097730
Solyc02g063010	Solyc02g071170		Solyc01g096340	Solyc01g097740
Solyc02g063040	Solyc02g071180		Solyc01g096350	Solyc01g097750
Solyc02g063050	Solyc02g071190		Solyc01g096360	Solyc01g097760
Solyc02g063060	Solyc02g071210		Solyc01g096370	Solyc01g097770
Solyc02g063070	Solyc02g071250		Solyc01g096380	Solyc01g097790
Solyc02g063090	Solyc02g071260		Solyc01g096390	Solyc01g097800
Solyc02g063130	Solyc02g071270		Solyc01g096400	Solyc01g097810
Solyc02g063150	Solyc02g071280		Solyc01g096410	Solyc01g097820
Solyc02g063160	Solyc02g071320		Solyc01g096420	Solyc01g097830
Solyc02g063170	Solyc02g071330		Solyc01g096430	Solyc01g097840
Solyc02g063220	Solyc02g071450		Solyc01g096440	Solyc01g097860
Solyc02g063240	Solyc02g071510		Solyc01g096450	Solyc01g097870
Solyc02g063270	Solyc02g071570		Solyc01g096460	Solyc01g097880
Solyc02g063280	Solyc02g071600		Solyc01g096470	Solyc01g097890
Solyc02g063290	Solyc02g071740		Solyc01g096480	Solyc01g097900
Solyc02g063300	Solyc02g071750		Solyc01g096490	Solyc01g097910
Solyc02g063320	Solyc02g071780		Solyc01g096500	Solyc01g097920
Solyc02g063330	Solyc02g071860		Solyc01g096510	Solyc01g097930
Solyc02g063450	Solyc02g071870		Solyc01g096520	Solyc01g097940
Solyc02g063460	Solyc02g071880		Solyc01g096530	Solyc01g097950
Solyc02g063490	Solyc02g071890		Solyc01g096540	Solyc01g097960
Solyc02g063530	Solyc02g071900		Solyc01g096550	Solyc01g097970
Solyc02g064550	Solyc02g071920		Solyc01g096560	Solyc01g097980
Solyc02g064580	Solyc02g071940		Solyc01g096570	Solyc01g097990
Solyc02g064630	Solyc02g071980		Solyc01g096580	Solyc01g098000
Solyc02g064640	Solyc02g071990		Solyc01g096590	Solyc01g098010
Solyc02g064650	Solyc02g072000		Solyc01g096600	Solyc01g098020
Solyc02g064670	Solyc02g072080		Solyc01g096610	Solyc01g098030
Solyc02g064680	Solyc02g072090		Solyc01g096620	Solyc01g098040
[truncated: 24,285 more rows]

## Sheet: Table S4
GO and other terms enrichment of genes with H <= 0.15								GO and other terms enrichment of genes with H >= 3.7
	REFLIST (33952)	Input (3213)	Input (expected)	Fold Enrichment	FDR				REFLIST (33952)	Input (3213)	Input (expected)	Fold Enrichment	FDR
PANTHER GO-Slim Biological Process								PANTHER GO-Slim Biological Process
secondary metabolic process (GO:0019748)	63	5	0.45	11.18	0.0114			transcription initiation from RNA polymerase II promoter (GO:0006367)	40	36	13.31	2.71	7.98e-05
response to stress (GO:0006950)	835	15	5.93	2.53	0.035			nuclear transport (GO:0051169)	137	123	45.58	2.7	3.68e-14
								RNA localization (GO:0006403)	71	63	23.62	2.67	1.43e-07
PANTHER GO-Slim Molecular Function								protein methylation (GO:0006479)	39	34	12.97	2.62	0.000184
peroxidase activity (GO:0004601)	95	11	0.67	16.31	4.11e-08			protein acetylation (GO:0006473)	65	56	21.62	2.59	1.64e-06
antioxidant activity (GO:0016209)	117	11	0.83	13.25	1.57e-07			mitochondrial transport (GO:0006839)	63	54	20.96	2.58	3.2e-06
cysteine-type peptidase activity (GO:0008234)	80	5	0.57	8.8	0.00453			transcription elongation from RNA polymerase II promoter (GO:0006368)	26	22	8.65	2.54	0.00503
aspartic-type endopeptidase activity (GO:0004190)	92	5	0.65	7.66	0.00767			rRNA metabolic process (GO:0016072)	164	138	54.56	2.53	3.01e-14
serine-type peptidase activity (GO:0008236)	157	7	1.11	6.28	0.00301			chromatin remodeling (GO:0006338)	18	15	5.99	2.5	0.0276
peptidase activity (GO:0008233)	442	17	3.14	5.42	1.83e-06			RNA splicing, via transesterification reactions (GO:0000375)	213	177	70.86	2.5	1.35e-17
enzyme inhibitor activity (GO:0004857)	237	9	1.68	5.35	0.00153			protein targeting (GO:0006605)	177	146	58.88	2.48	1.77e-14
enzyme regulator activity (GO:0030234)	422	11	3	3.67	0.00438			mRNA splicing, via spliceosome (GO:0000398)	238	194	79.18	2.45	1.1e-18
oxidoreductase activity (GO:0016491)	1434	26	10.18	2.55	0.0004			mRNA processing (GO:0006397)	324	264	107.79	2.45	3.97e-25
hydrolase activity (GO:0016787)	2192	32	15.56	2.06	0.00225			mRNA polyadenylation (GO:0006378)	32	26	10.65	2.44	0.00278
								lysosomal transport (GO:0007041)	16	13	5.32	2.44	0.0359
PANTHER GO-Slim Cellular Component								mRNA 3'-end processing (GO:0031124)	44	35	14.64	2.39	0.000563
external encapsulating structure (GO:0030312)	293	27	2.08	12.98	1.92e-19			mitochondrion organization (GO:0007005)	103	81	34.27	2.36	7.85e-08
cell wall (GO:0005618)	293	27	2.08	12.98	9.6e-20			protein localization (GO:0008104)	445	343	148.04	2.32	2.42e-29
cell junction (GO:0030054)	240	12	1.7	7.04	3.38e-06			protein transport (GO:0015031)	604	461	200.94	2.29	1.29e-38
								protein lipidation (GO:0006497)	63	48	20.96	2.29	7.75e-05
PANTHER Protein Class								intracellular protein transport (GO:0006886)	570	434	189.63	2.29	3.49e-36
protease inhibitor (PC00191)	192	11	1.36	8.07	4.16e-05			nucleobase-containing compound transport (GO:0015931)	142	108	47.24	2.29	1.92e-09
aspartic protease (PC00053)	108	5	0.77	6.52	0.0442			protein complex biogenesis (GO:0070271)	167	127	55.56	2.29	5.73e-11
protease (PC00190)	914	22	6.49	3.39	8.43e-05			vesicle-mediated transport (GO:0016192)	534	405	177.65	2.28	1.95e-33
								protein complex assembly (GO:0006461)	164	124	54.56	2.27	9.6e-11
								tRNA aminoacylation for protein translation (GO:0006418)	59	44	19.63	2.24	0.000242
								phospholipid metabolic process (GO:0006644)	109	77	36.26	2.12	3.49e-06
								DNA repair (GO:0006281)	205	143	68.2	2.1	2e-10
								cellular component biogenesis (GO:0044085)	836	582	278.12	2.09	3.02e-40
								meiosis (GO:0007126)	59	41	19.63	2.09	0.00115
								translation (GO:0006412)	347	241	115.44	2.09	8.24e-17
								cellular protein modification process (GO:0006464)	827	570	275.12	2.07	1.29e-38
								response to external stimulus (GO:0009605)	76	52	25.28	2.06	0.000254
								RNA catabolic process (GO:0006401)	109	74	36.26	2.04	1.5e-05
								tricarboxylic acid cycle (GO:0006099)	34	23	11.31	2.03	0.0269
								pyrimidine nucleobase metabolic process (GO:0006206)	37	25	12.31	2.03	0.0163
								RNA metabolic process (GO:0016070)	1851	1232	615.78	2	4.56e-79
								PANTHER Pathways
								General transcription regulation (P00023)	40	37	13.31	2.78	0.000442
								Transcription regulation by bZIP transcription factor (P00055)	49	44	16.3	2.7	0.000158
								Ubiquitin proteasome pathway (P00060)	89	64	29.61	2.16	0.000198
								Parkinson disease (P00049)	121	84	40.25	2.09	4.35e-05
								PANTHER GO-Slim Molecular Function
								poly(A) RNA binding (GO:0008143)	10	10	3.33	3.01	0.0415
								translation elongation factor activity (GO:0003746)	29	25	9.65	2.59	0.00246
								exodeoxyribonuclease activity (GO:0004529)	18	15	5.99	2.5	0.0352
								metallopeptidase activity (GO:0008237)	27	22	8.98	2.45	0.00785
								nucleotide kinase activity (GO:0019201)	43	35	14.31	2.45	0.00056
								enzyme activator activity (GO:0008047)	42	34	13.97	2.43	0.000728
								translation regulator activity (GO:0045182)	109	88	36.26	2.43	2.62e-08
								exoribonuclease activity (GO:0004532)	25	20	8.32	2.4	0.0151
								aminoacyl-tRNA ligase activity (GO:0004812)	54	43	17.96	2.39	0.000167
								RNA methyltransferase activity (GO:0008173)	44	35	14.64	2.39	0.000854
								damaged DNA binding (GO:0003684)	36	28	11.98	2.34	0.00397
								translation initiation factor activity (GO:0003743)	67	52	22.29	2.33	5.41e-05
								lipid transporter activity (GO:0005319)	22	17	7.32	2.32	0.0364
								carbohydrate kinase activity (GO:0019200)	48	37	15.97	2.32	0.000846
								mRNA binding (GO:0003729)	192	148	63.87	2.32	1.05e-12
								RNA binding (GO:0003723)	827	634	275.12	2.3	2.95e-53
								GTPase activity (GO:0003924)	196	143	65.2	2.19	4.15e-11
								RNA helicase activity (GO:0003724)	48	35	15.97	2.19	0.00197
								ubiquitin-protein ligase activity (GO:0004842)	91	66	30.27	2.18	1.73e-05
								double-stranded DNA binding (GO:0003690)	28	20	9.31	2.15	0.0299
								SNAP receptor activity (GO:0005484)	45	32	14.97	2.14	0.00447
								chromatin binding (GO:0003682)	160	109	53.23	2.05	2.24e-07
								guanyl-nucleotide exchange factor activity (GO:0005085)	67	45	22.29	2.02	0.00157
								nuclease activity (GO:0004518)	163	109	54.23	2.01	3.68e-07
								PANTHER GO-Slim Cellular Component
								nuclear envelope (GO:0005635)	77	68	25.62	2.65	2.62e-08
								cell projection (GO:0042995)	13	11	4.32	2.54	0.0397
								nucleolus (GO:0005730)	126	104	41.92	2.48	7.49e-11
								endosome (GO:0005768)	124	94	41.25	2.28	1.38e-08
								cytoplasmic membrane-bounded vesicle (GO:0016023)	122	91	40.59	2.24	3.63e-08
								SNARE complex (GO:0031201)	50	37	16.63	2.22	0.000703
								vesicle coat (GO:0030120)	53	39	17.63	2.21	0.000433
								ribonucleoprotein complex (GO:0030529)	767	556	255.16	2.18	2.36e-42
								ribosome (GO:0005840)	374	268	124.42	2.15	3.62e-20
								mitochondrial inner membrane (GO:0005743)	132	94	43.91	2.14	9.53e-08
								peroxisome (GO:0005777)	39	26	12.97	2	0.0133
								nuclear outer membrane-endoplasmic reticulum membrane network (GO:0042175)	201	134	66.87	2	3.2e-09
								PANTHER Protein Class
								amylase (PC00048)	12	11	3.99	2.76	0.0379
								mRNA polyadenylation factor (PC00146)	23	21	7.65	2.74	0.00402
								mitochondrial carrier protein (PC00158)	22	20	7.32	2.73	0.0056
								RNA methyltransferase (PC00033)	17	15	5.66	2.65	0.0179
								exoribonuclease (PC00099)	25	22	8.32	2.65	0.00367
								translation elongation factor (PC00222)	46	40	15.3	2.61	7.53e-05
								translation release factor (PC00225)	14	12	4.66	2.58	0.046
								serine/threonine protein kinase receptor (PC00205)	250	211	83.17	2.54	5.16e-21
								translation initiation factor (PC00224)	104	86	34.6	2.49	1.16e-08
								phosphatase modulator (PC00184)	17	14	5.66	2.48	0.0446
								mRNA processing factor (PC00147)	207	170	68.86	2.47	4.06e-16
								mRNA splicing factor (PC00148)	159	130	52.9	2.46	2.22e-12
								chaperonin (PC00073)	16	13	5.32	2.44	0.0423
								extracellular matrix protein (PC00102)	16	13	5.32	2.44	0.0417
								transcription cofactor (PC00217)	58	47	19.3	2.44	6.25e-05
								G-protein (PC00020)	104	84	34.6	2.43	4.39e-08
								carbohydrate kinase (PC00065)	43	34	14.31	2.38	0.00113
								translation factor (PC00223)	142	111	47.24	2.35	7.36e-10
								nucleotide kinase (PC00172)	59	46	19.63	2.34	0.000112
								transfer/carrier protein (PC00219)	131	102	43.58	2.34	4.11e-09
								ribonucleoprotein (PC00201)	75	58	24.95	2.32	1.56e-05
								damaged DNA-binding protein (PC00086)	26	20	8.65	2.31	0.0154
								zinc finger transcription factor (PC00244)	59	45	19.63	2.29	0.000243
								RNA helicase (PC00032)	40	30	13.31	2.25	0.00395
								nucleotide phosphatase (PC00173)	24	18	7.98	2.25	0.0283
								metalloprotease (PC00153)	126	94	41.92	2.24	6.72e-08
								aminoacyl-tRNA synthetase (PC00047)	34	25	11.31	2.21	0.0102
								membrane trafficking regulatory protein (PC00151)	45	33	14.97	2.2	0.00307
								RNA binding protein (PC00031)	1226	898	407.86	2.2	9.24e-70
								small GTPase (PC00208)	47	34	15.64	2.17	0.00268
								vesicle coat protein (PC00235)	68	49	22.62	2.17	0.00027
								SNARE protein (PC00034)	50	36	16.63	2.16	0.00235
								membrane traffic protein (PC00150)	275	197	91.49	2.15	1.73e-14
								nuclease (PC00170)	116	81	38.59	2.1	4.93e-06
								G-protein modulator (PC00022)	128	89	42.58	2.09	1.59e-06
								guanyl-nucleotide exchange factor (PC00113)	39	27	12.97	2.08	0.0113
								annexin (PC00050)	26	18	8.65	2.08	0.048
								kinase (PC00137)	663	458	220.56	2.08	1.12e-30
								protein kinase (PC00193)	530	364	176.32	2.06	5.26e-24
								nucleic acid binding (PC00171)	1909	1297	635.08	2.04	2.55e-87
								chromatin/chromatin-binding protein (PC00077)	136	92	45.24	2.03	2.1e-06
								storage protein (PC00210)	37	25	12.31	2.03	0.0193

## Sheet: Table S5
Number of stable genes
	CV<0.2	CV<0.25	CV<0.3
Map	123	657	1527
Map+DEVELOPMENT	50	305	947
Map+STRESS	82	496	1291

## Sheet: Table S6
GO and other terms enrichment of genes with CV < 0.2
	REFLIST (33952)	Input (3213)	Input (expected)	Fold Enrichment	FDR
PANTHER GO-Slim Biological Process
regulation of translation (GO:0006417)	65	3	0.23	13.06	0.0261
exocytosis (GO:0006887)	160	7	0.57	12.38	7.01e-05
RNA localization (GO:0006403)	71	3	0.25	11.95	0.0289
vesicle-mediated transport (GO:0016192)	534	16	1.89	8.48	2.13e-08
nuclear transport (GO:0051169)	137	4	0.48	8.26	0.0249
nucleobase-containing compound transport (GO:0015931)	142	4	0.5	7.97	0.0243
intracellular protein transport (GO:0006886)	570	12	2.01	5.96	5.12e-05
protein transport (GO:0015031)	604	12	2.13	5.62	7.37e-05
protein localization (GO:0008104)	445	8	1.57	5.09	0.0036
transport (GO:0006810)	1639	26	5.79	4.49	1.14e-08
localization (GO:0051179)	1729	26	6.11	4.25	2.35e-08
cellular component organization (GO:0016043)	1470	16	5.2	3.08	0.00128
cellular protein modification process (GO:0006464)	827	9	2.92	3.08	0.0337
cellular component organization or biogenesis (GO:0071840)	1765	18	6.24	2.89	0.00111
PANTHER GO-Slim Cellular Component
Golgi apparatus (GO:0005794)	374	8	1.32	6.05	0.000467
protein complex (GO:0043234)	1602	21	5.66	3.71	2.88e-06
macromolecular complex (GO:0032991)	2253	24	7.96	3.01	1.16e-05
cytoplasm (GO:0005737)	3865	35	13.66	2.56	1.89e-06
intracellular (GO:0005622)	6323	48	22.35	2.15	2.64e-06
cell part (GO:0044464)	6658	49	23.53	2.08	2.5e-06
nucleus (GO:0005634)	2224	16	7.86	2.04	0.0447
PANTHER GO-Slim Molecular Function
mRNA binding (GO:0003729)	192	5	0.68	7.37	0.0215
protein kinase activity (GO:0004672)	559	9	1.98	4.56	0.00992
kinase activity (GO:0016301)	783	10	2.77	3.61	0.0201
protein binding (GO:0005515)	1552	17	5.49	3.1	0.00574
binding (GO:0005488)	3511	27	12.41	2.18	0.00888
PANTHER Pathways
FGF signaling pathway (P00021)	76	4	0.27	14.89	0.00941
Wnt signaling pathway (P00057)	95	4	0.34	11.91	0.016
Parkinson disease (P00049)	121	5	0.43	11.69	0.013
PANTHER Protein Class
extracellular matrix glycoprotein (PC00100)	11	2	0.04	51.44	0.0327
transfer/carrier protein (PC00219)	131	5	0.46	10.8	0.00724
membrane traffic protein (PC00150)	275	8	0.97	8.23	0.000675
non-receptor serine/threonine protein kinase (PC00167)	201	5	0.71	7.04	0.0365

## Sheet: Table S7
Orthopairs where both genes are stable
Solanum_ID	Arabidopsis_ID	Arabidopsis Gene Name	Solanum_CV	Arabidopsis_CV			Stable genes from Czechowski et al., 2005
Solyc01g081030	AT3G03570	AT3G03570	0.131966	0.22961
Solyc06g043030	AT3G55480	PAT2	0.149948	0.195592
Solyc04g026280	AT1G60995	AT1G60995	0.157387	0.293275
Solyc06g042950	AT3G12590	AT3G12590	0.160528	0.262123
Solyc04g079770	AT5G42660	AT5G42660	0.166877	0.201812
Solyc11g005010	AT2G30710	AT2G30710	0.167185	0.240415
Solyc02g089810	AT5G38640	AT5G38640	0.169564	0.277144
Solyc01g067490	AT2G39090	AT2G39090	0.169669	0.251538
Solyc02g092380	AT5G67530	PUB49	0.170272	0.230367
Solyc12g006650	AT5G20170	AT5G20170	0.174897	0.233671
Solyc11g007320	AT2G36360	AT2G36360	0.174977	0.230959
Solyc05g013790	AT1G13120	emb1745	0.179888	0.269147
Solyc02g088110	AT3G01150	PTB1	0.18279	0.173326
Solyc12g044860	AT1G55150	AT1G55150	0.182837	0.234785
Solyc01g106370	AT5G64470	AT5G64470	0.184042	0.183991
Solyc03g122370	AT1G72560	PSD	0.184365	0.254756
Solyc08g075390	AT1G79690	NUDT3	0.184837	0.279554
Solyc04g076230	AT4G24550	AT4G24550	0.185111	0.207412
Solyc09g014980	AT2G38440	SCAR2	0.185307	0.212487
Solyc04g050190	AT5G32470	AT5G32470	0.185384	0.225303
Solyc03g115810	AT2G28390	AT2G28390	0.185769	0.25871
Solyc03g095410	AT5G12370	SEC10	0.188621	0.204769
Solyc04g008560	AT2G02148	AT2G02148	0.1934	0.230082
Solyc08g067910	AT3G24350	SYP32	0.195369	0.254882
Solyc02g078440	AT4G17020	AT4G17020	0.195541	0.183896
Solyc03g025530	AT5G23890	AT5G23890	0.196398	0.261959
Solyc06g065840	AT5G11040	TRS120	0.196524	0.258819
Solyc05g053720	AT1G04910	AT1G04910	0.19674	0.27292
Solyc10g006410	AT3G15160	AT3G15160	0.197866	0.28878
Solyc09g030390	AT2G29210	AT2G29210	0.199138	0.238337
Solyc07g056030	AT1G17210	ILP1 (NC_003070 5880129..5884756)	0.199803	0.251874
Solyc01g011340	AT1G10430	PP2A-2	0.201339	0.229488
Solyc04g079920	AT1G80930	AT1G80930	0.202533	0.268832
Solyc04g051700	AT5G64813	LIP1 (NC_003076 25910278..25912896)	0.204193	0.28216
Solyc01g098170	AT3G05040	HST (NC_003074 1401270..1408197)	0.20465	0.259915
Solyc08g062770	AT2G26200	AT2G26200	0.204876	0.282092
Solyc01g103010	AT2G02560	CAND1	0.206223	0.272295
Solyc08g075310	AT1G31730	AT1G31730	0.206352	0.251549
Solyc04g008510	AT1G14570	AT1G14570	0.207422	0.281654
Solyc07g065020	AT5G55260	PPX2	0.207665	0.240002
Solyc09g059600	AT3G07180	AT3G07180	0.208931	0.256018
Solyc01g096600	AT5G09860	THO1	0.209338	0.177047
Solyc07g032090	AT1G75510	AT1G75510	0.210485	0.29822
Solyc04g078830	AT5G42920	THO5 (NC_003076 17206150..17209545)	0.211273	0.251717
Solyc06g065730	AT2G25170	PKL	0.213115	0.228415
Solyc06g065700	AT5G25150	TAF5	0.213697	0.245138
Solyc08g077250	AT5G46560	AT5G46560	0.213709	0.199934
Solyc07g022760	AT1G44910	PRP40A	0.213894	0.213711
Solyc12g042740	AT1G48900	AT1G48900	0.213973	0.276012
Solyc05g054950	AT3G04460	PEX12	0.214559	0.295294
Solyc10g081600	AT3G58460	RBL15	0.216311	0.173674
Solyc12g098420	AT1G04850	AT1G04850	0.216391	0.231686
Solyc04g015170	AT5G47790	AT5G47790	0.216583	0.243599
Solyc03g096920	AT5G17020	XPO1A	0.218119	0.276595
Solyc05g015040	AT1G27900	AT1G27900	0.218693	0.244987
Solyc01g079060	AT3G62080	AT3G62080	0.220862	0.248079
Solyc03g113590	AT5G13050	5-FCL	0.221184	0.29293
Solyc11g071950	AT5G22040	AT5G22040	0.221332	0.268467
Solyc11g011480	AT3G52640	AT3G52640	0.221366	0.280717
Solyc03g098620	AT1G48380	RHL1	0.221849	0.296458
Solyc06g005990	AT3G46960	AT3G46960	0.221876	0.202769
Solyc03g120480	AT3G16230	AT3G16230	0.22256	0.226809
Solyc03g059490	AT3G02130	RPK2	0.223344	0.291823
Solyc12g006710	AT5G19950	AT5G19950	0.224648	0.248123
Solyc04g049630	AT5G36210	AT5G36210	0.225529	0.216617
Solyc12g011330	AT1G66340	ETR1	0.225805	0.251985
Solyc01g089900	AT1G02145	ALG12	0.225806	0.164614
Solyc02g078790	AT1G09060	AT1G09060	0.226505	0.260054
Solyc01g108430	AT1G49590	AT1G49590	0.226748	0.279444
Solyc01g110300	AT4G34660	AT4G34660	0.227805	0.223331
Solyc11g005600	AT3G07300	AT3G07300	0.229742	0.19863
Solyc03g097290	AT1G50200	ALATS	0.230013	0.1984
Solyc03g007070	AT5G51690	ACS12	0.230115	0.281194
Solyc12g049330	AT1G54150	AT1G54150	0.230656	0.273871
Solyc09g091190	AT3G24010	ING1	0.231071	0.264563
Solyc02g077410	AT5G46020	AT5G46020	0.231158	0.259273
Solyc10g047210	AT5G64090	AT5G64090	0.231219	0.219746
Solyc04g082980	AT1G76630	AT1G76630	0.231669	0.188164
Solyc10g084210	AT3G09740	SYP71	0.231878	0.223726
Solyc07g007810	AT2G11000	MAK10	0.232999	0.234784
Solyc07g064700	AT5G55040	AT5G55040	0.233335	0.278583
Solyc08g080260	AT4G11790	AT4G11790	0.23337	0.235168
Solyc01g103480	AT5G05010	AT5G05010	0.234081	0.297017
Solyc01g105570	AT5G64010	AT5G64010	0.234611	0.267016
Solyc04g049070	AT5G63840	RSW3	0.234756	0.294776
Solyc09g009890	AT3G52660	AT3G52660	0.234965	0.165647
Solyc03g093640	AT5G51230	EMF2	0.235808	0.211804
Solyc12g038530	AT5G60940	AT5G60940	0.236005	0.276056
Solyc05g009220	AT1G25350	OVA9	0.236383	0.282483
Solyc11g016990	AT1G71860	PTP1	0.236528	0.294557
Solyc11g019960	AT1G50120	AT1G50120	0.236661	0.272249
Solyc06g069210	AT3G18480	CASP	0.238252	0.215555
Solyc08g007030	AT2G35360	AT2G35360	0.238315	0.274308
Solyc11g013840	AT1G34270	AT1G34270	0.238821	0.295334
Solyc07g045520	AT5G28530	FRS10	0.239386	0.289978
Solyc02g082230	AT5G63870	PP7	0.240209	0.252122
Solyc07g042710	AT2G04340	AT2G04340	0.240214	0.251912
Solyc03g005800	AT4G18230	AT4G18230	0.241549	0.265862
Solyc01g107030	AT3G19650	AT3G19650	0.241561	0.275189
Solyc01g008310	AT1G72550	AT1G72550	0.24166	0.289928
Solyc06g073780	AT2G27170	TTN7	0.242682	0.256833
Solyc12g008870	AT5G56900	AT5G56900	0.243526	0.215743
Solyc03g007510	AT1G79740	AT1G79740	0.244217	0.268371
Solyc05g013730	AT3G26370	AT3G26370	0.244308	0.241024
Solyc02g067820	AT5G19130	AT5G19130	0.244399	0.285931
Solyc08g068210	AT5G11490	AT5G11490	0.245641	0.222899
Solyc04g081500	AT5G42470	AT5G42470	0.245855	0.220349
Solyc01g006800	AT3G59990	MAP2B	0.246044	0.258041
Solyc09g010130	AT5G06140	SNX1	0.246706	0.141765
Solyc11g071680	AT5G20930	TSL	0.247079	0.234865
Solyc01g006000	AT1G11880	AT1G11880	0.248637	0.233702
Solyc12g020000	AT3G56720	AT3G56720	0.248766	0.291906
Solyc07g042910	AT5G58100	AT5G58100	0.248942	0.16308
Solyc01g079210	AT2G47210	AT2G47210	0.249661	0.211815
Solyc05g051630	AT5G07630	AT5G07630	0.249855	0.229359
Solyc10g007850	AT1G08750	AT1G08750	0.25072	0.203124
Solyc11g044870	AT4G33945	AT4G33945	0.251325	0.257211
Solyc03g123960	AT2G03070	MED8	0.251898	0.291268
Solyc08g029110	AT2G25280	AT2G25280	0.253142	0.267935
Solyc09g090420	AT2G33440	AT2G33440	0.254351	0.275075
Solyc05g042050	AT2G05755	AT2G05755	0.254554	0.239149
Solyc05g014640	AT1G27850	AT1G27850	0.254666	0.198736
Solyc01g094520	AT3G61350	SKIP4	0.254916	0.263683
Solyc06g073390	AT3G59380	FTA	0.254927	0.2929
Solyc12g019860	AT5G18230	AT5G18230	0.25527	0.199085
Solyc11g068990	AT1G08125	AT1G08125	0.255345	0.263819
Solyc12g038820	AT5G10460	AT5G10460	0.255546	0.273938
Solyc04g008680	AT2G03150	emb1579	0.255705	0.205546
Solyc11g072950	AT3G46220	AT3G46220	0.255921	0.292139
Solyc08g007370	AT2G47310	AT2G47310	0.256004	0.253467
Solyc03g121310	AT1G51730	AT1G51730	0.256806	0.260477
Solyc06g016760	AT5G09310	AT5G09310	0.257557	0.278644
Solyc07g008450	AT4G38120	AT4G38120	0.257954	0.230689
Solyc01g006860	AT5G06410	AT5G06410	0.258106	0.290877
Solyc12g019470	AT3G59800	AT3G59800	0.258664	0.276932
Solyc10g076860	AT5G55000	FIP2 (NC_003076 22318309..22321750)	0.258913	0.296232
Solyc10g076800	AT2G40190	LEW3	0.259038	0.202798
Solyc05g054460	AT2G39630	AT2G39630	0.25937	0.287723
Solyc10g049850	AT4G34270	AT4G34270	0.259512	0.183717
Solyc12g008710	AT5G56730	AT5G56730	0.260304	0.241017
Solyc11g066540	AT2G27900	AT2G27900	0.261224	0.20884
Solyc04g008700	AT3G19840	PRP40C	0.261623	0.23591
Solyc03g097550	AT5G51140	AT5G51140	0.262025	0.271922
Solyc12g096470	AT4G31720	TAFII15	0.263863	0.265477
Solyc05g006950	AT5G51430	EYE	0.263977	0.242752
Solyc03g097060	AT5G16890	AT5G16890	0.264785	0.232203
Solyc01g058730	AT4G16180	AT4G16180	0.265169	0.255314
Solyc01g080940	AT5G58220	TTL	0.265612	0.198901
Solyc08g077090	AT2G35320	EYA	0.265792	0.175625
Solyc06g054080	AT3G22590	PHP	0.265868	0.231986
Solyc03g007680	AT1G51160	AT1G51160	0.265886	0.262656
Solyc04g049490	AT1G50500	HIT1	0.266457	0.218246
Solyc10g055640	AT2G16860	AT2G16860	0.266558	0.277896
Solyc02g084690	AT3G51050	AT3G51050	0.266856	0.237794
Solyc01g109940	AT1G45000	AT1G45000	0.267146	0.234371
Solyc05g015210	AT1G22860	AT1G22860	0.267158	0.234318
Solyc12g095860	AT3G48750	CDC2	0.267175	0.260571
Solyc05g018350	AT3G24490	AT3G24490	0.267569	0.258972
Solyc01g057900	AT3G17205	UPL6	0.268616	0.243794
Solyc01g095120	AT3G61540	AT3G61540	0.269044	0.275497
Solyc05g026510	AT2G47980	SCC3	0.269303	0.252588
Solyc12g042200	AT5G50970	AT5G50970	0.269942	0.273411
Solyc01g094580	AT2G45880	BAM7	0.270393	0.254419
Solyc01g068240	AT4G30890	UBP24	0.27219	0.294872
Solyc08g083070	AT5G41950	AT5G41950	0.272438	0.27246
Solyc12g049570	AT3G43240	AT3G43240	0.272907	0.231739
Solyc07g066650	AT3G12760	AT3G12760	0.27313	0.291712
Solyc01g058280	AT5G49540	AT5G49540	0.274445	0.295273
Solyc07g062450	AT3G14910	AT3G14910	0.276299	0.282149
Solyc11g008320	AT3G10390	FLD	0.27632	0.225276
Solyc11g070170	AT2G25760	AT2G25760	0.276726	0.29664
Solyc01g094670	AT5G11030	ALF4	0.277928	0.297541
Solyc10g045400	AT3G54610	HAG1	0.278221	0.230248
Solyc10g005890	AT3G13235	AT3G13235	0.278366	0.227687
Solyc03g059030	AT5G06830	AT5G06830	0.278994	0.21852
Solyc01g009150	AT5G21070	AT5G21070	0.279166	0.291296
Solyc02g076790	AT3G56210	AT3G56210	0.27934	0.223228
Solyc07g064490	AT5G54890	AT5G54890	0.279423	0.284242
Solyc08g082850	AT1G64550	GCN3	0.280675	0.225498
Solyc01g097740	AT3G04830	AT3G04830	0.28114	0.280728
Solyc12g017410	AT3G12680	HUA1	0.281319	0.188011
Solyc01g080240	AT5G19010	MPK16	0.281681	0.284855
Solyc12g005100	AT1G50730	AT1G50730	0.281804	0.267518
Solyc02g081950	AT5G40190	AT5G40190	0.281849	0.255952
Solyc01g096850	AT2G27110	FRS3	0.282486	0.212449
Solyc11g065730	AT3G20890	AT3G20890	0.28268	0.281852
Solyc09g057880	AT2G43280	AT2G43280	0.282928	0.23256
Solyc01g067500	AT5G18580	FASS	0.283186	0.238275
Solyc01g111770	AT4G38500	AT4G38500	0.283294	0.226391
Solyc02g094320	AT3G27000	ARP2	0.283492	0.277219
Solyc04g054470	AT4G39690	AT4G39690	0.284549	0.246583
Solyc06g082490	AT1G78800	AT1G78800	0.284957	0.271178
Solyc11g062020	AT3G20870	ZTP29	0.28593	0.277369
Solyc06g008970	AT1G03190	UVH6	0.287386	0.29053
Solyc11g012770	AT5G47690	AT5G47690	0.287453	0.200422
Solyc12g014210	AT3G15010	AT3G15010	0.287481	0.240013
Solyc11g067020	AT3G44680	HDA9	0.287519	0.277929
Solyc09g005340	AT5G01400	ESP4	0.288462	0.280131
Solyc09g074510	AT2G47900	TLP3	0.290026	0.268239
Solyc06g076650	AT2G29560	ENOC	0.290725	0.283359
Solyc09g007300	AT5G19660	S1P	0.291072	0.269843
Solyc02g065630	AT1G67170	AT1G67170	0.291573	0.223638
Solyc08g081640	AT4G11270	AT4G11270	0.292101	0.280919
Solyc08g006650	AT5G10780	AT5G10780	0.293464	0.250281
Solyc02g085420	AT3G50670	U1-70K	0.294277	0.186852
Solyc04g008340	AT1G68100	IAR1	0.294631	0.24688
Solyc05g054100	AT4G12590	AT4G12590	0.296457	0.241486
Solyc02g094610	AT1G12930	AT1G12930	0.2965	0.244023
Solyc10g074630	AT5G52210	GB1	0.296862	0.296735
Solyc11g062310	AT2G26780	AT2G26780	0.297108	0.252654
Solyc04g081170	AT5G42520	BPC6	0.297894	0.288921
Solyc06g072140	AT3G19980	FYPP3	0.298452	0.218671
Solyc11g068610	AT1G30825	DIS2	0.298487	0.267981
Solyc08g081000	AT1G63490	AT1G63490	0.298851	0.293672
Solyc01g104560	AT1G15200	AT1G15200	0.298889	0.280534
Solyc02g085810	AT1G67140	SWEETIE	0.299086	0.224345
Solyc03g119830	AT1G18560	AT1G18560	0.29925	0.275618

## Sheet: Table S8
See Supplementary Table S8 in the separate file "Supplementary Table S8.xlsx"

## Sheet: Table S9
The sample combination for Shannon entropy calculation
Sample	Group
Sol.SD.ad
Sol.SD.i	Mean1
Sol.SD.y
Sol.ST.y
Sol.PT.ad
Sol.PT.y	Mean2
Sol.OV
Sol.SD.r	Mean3
Sol.SD.d
Sol.M.v	Mean4
Sol.M
Sol.M.f
Sol.L.y
Sol.CA.ad	Mean5
Sol.CA.y
Sol.F.ad
Sol.SP.ad	Mean6
Sol.SP.y
Sol.C	Mean7
Sol.LAM
Sol.H
Sol.R.A	Mean8
Sol.R
Sol.L.sn
Sol.VN	Mean9
Sol.IN
Sol.AN.ad
Sol.FL.r
Sol.FL.g
Sol.PL

[truncated: 1 more sheets: Table S10]
